# Supplementary material for: Structure of a volume-regulated heteromeric LRRC8A/C channel
Source: Nat Struct Mol Biol. 2022 Dec 15;30(1):52–61. doi: 10.1038/s41594-022-00899-0 (PMC9851909; doi:10.1038/s41594-022-00899-0)
Supplement: Source Data Fig. 1 — Individual data points, averages and errors of MS data. [file 41594_2022_899_MOESM6_ESM.xlsx]

## Sheet: Fig1b
	Pairwise peptide ratio LRRC8A/LRRC8C																								ymin	25th percentile	median	mean	75th percentile	ymax
HEK293	1.29	1.5	1.83	2.13	1.31	1.95	1.93	2.86																	1.28922	1.45164	1.87976	1.84994	1.9929	2.86403
LRRC8BDE-/-	3.23	3.39	3.51	3.68	1.86	2.56	3.53	4.88	2.63	3.02	3.28	3.77	1.99	2.55	2.57	3.29	2.14	2.9	3.76	5.11	2.07	2.4	2.75	3.19	1.85543	2.55978	3.10309	3.08528	3.51622	5.10779
LRRC8A/C 1:1	1.45	1.11	1.99	1.52	1.89	2.79	2.43	3.58	1.61	2.13	1.95	2.59													1.10763	1.58706	1.97392	2.087	2.4672	3.58345
LRRC8A/C 1:3	1.62	1.54	2.06	1.96																					1.54079	1.60003	1.79038	1.79577	1.98612	2.06151
