# Supplementary material for: Structure of a volume-regulated heteromeric LRRC8A/C channel
Source: Nat Struct Mol Biol. 2022 Dec 15;30(1):52–61. doi: 10.1038/s41594-022-00899-0 (PMC9851909; doi:10.1038/s41594-022-00899-0)
Supplement: Source Data Extended Data Fig. 1 — Individual traces mean and error of electrophysiology data. Representative recording. Individual data points, averages and errors of MS data. [file 41594_2022_899_MOESM7_ESM.xlsx]

## Sheet: panel b
Time (s)	Rec 1	Rec 2	Rec 3		Time (s)	Ave	sd	sem
2	6.08538	10.2049	10.2049		2	8.83176	2.37844	1.37482
4	5.17157	9.25247	9.25247		4	7.89217	2.35611	1.36191
6	5.14338	7.64397	7.64397		6	6.81044	1.44372	0.834521
8	5.26422	6.8398	6.8398		8	6.31461	0.909659	0.525814
10	4.91578	6.10715	6.10715		10	5.71003	0.687838	0.397594
12	5.06469	5.33458	5.33458		12	5.24462	0.15582	0.0900693
14	4.81565	4.75653	4.75653		14	4.77624	0.0341309	0.0197289
16	5.12193	4.31337	4.31337		16	4.58289	0.466824	0.26984
18	4.87632	3.87048	3.87048		18	4.20576	0.580721	0.335677
20	4.47481	3.52366	3.52366		20	3.84071	0.549144	0.317424
22	4.93208	3.00253	3.00253		22	3.64572	1.11403	0.643945
24	4.52199	2.66278	2.66278		24	3.28252	1.07342	0.620473
26	3.91507	2.55566	2.55566		26	3.0088	0.784859	0.453676
28	3.9299	2.27513	2.27513		28	2.82672	0.955384	0.552245
30	3.47864	2.39344	2.39344		30	2.75517	0.626539	0.362161
32	3.27568	2.1499	2.1499		32	2.52516	0.649967	0.375703
34	2.79046	2.08124	2.08124		34	2.31764	0.40947	0.236688
36	2.77293	1.88538	1.88538		36	2.18123	0.512426	0.2962
38	2.8347	1.6982	1.6982		38	2.07704	0.656159	0.379283
40	2.70442	1.72869	1.72869		40	2.05393	0.56334	0.32563
42	2.69192	1.89154	1.89154		42	2.15833	0.462101	0.26711
44	2.89329	1.72995	1.72995		44	2.11773	0.671655	0.38824
46	2.58774	1.89678	1.89678		46	2.1271	0.398927	0.230594
48	2.58701	1.50046	1.50046		48	1.86264	0.627318	0.362611
50	2.03009	1.5127	1.5127		50	1.68516	0.298718	0.172669
52	2.34176	1.44341	1.44341		52	1.74286	0.518668	0.299808
54	2.36811	1.24126	1.24126		54	1.61688	0.65059	0.376064
56	2.22435	1.06303	1.06303		56	1.45014	0.67049	0.387567
58	2.14358	1.0224	1.0224		58	1.39613	0.647314	0.37417
60	2.21884	0.964578	0.964578		60	1.38266	0.724146	0.418582
62	2.14358	1.34719	1.34719		62	1.61266	0.459797	0.265779
64	2.2409	1.42131	1.42131		64	1.69451	0.473189	0.27352
66	1.95104	1.22133	1.22133		66	1.46457	0.421298	0.243525
68	1.89123	1.36425	1.36425		68	1.53991	0.304251	0.175868
70	1.96403	1.20092	1.20092		70	1.45529	0.440586	0.254674
72	2.17153	1.31769	1.31769		72	1.6023	0.492966	0.284952
74	1.72051	1.28909	1.28909		74	1.43289	0.249079	0.143976
76	1.7558	1.58234	1.58234		76	1.64016	0.100148	0.057889
78	1.67896	2.24541	2.24541		78	2.0566	0.327044	0.189043
80	2.23477	2.18647	2.18647		80	2.20257	0.0278857	0.0161189
82	2.28673	2.351	2.351		82	2.32958	0.0371016	0.021446
84	2.05595	2.21891	2.21891		84	2.16459	0.0940851	0.0543845
86	3.0585	2.97827	2.97827		86	3.00501	0.0463204	0.0267748
88	3.30436	3.71231	3.71231		88	3.57633	0.235535	0.136147
90	4.57935	3.50884	3.50884		90	3.86568	0.618061	0.357261
92	4.7339	4.39119	4.39119		92	4.50543	0.197865	0.114373
94	6.78802	4.51621	4.51621		94	5.27348	1.31163	0.758166
96	5.6482	4.6929	4.6929		96	5.01134	0.551542	0.318811
98	8.2683	4.98567	4.98567		98	6.07988	1.89523	1.09551
100	8.57274	5.82893	5.82893		100	6.74353	1.58414	0.915688
102	8.28411	6.74568	6.74568		102	7.25849	0.888214	0.513418
104	8.91138	6.36475	6.36475		104	7.21362	1.4703	0.849884
106	10.7649	7.33457	7.33457		106	8.478	1.98048	1.14479
108	12.5795	8.09266	8.09266		108	9.58827	2.59047	1.49738
110	13.1928	8.00198	8.00198		110	9.73225	2.99692	1.73232
112	14.0682	9.46587	9.46587		112	11	2.65718	1.53594
114	15.5173	10.4284	10.4284		114	12.1247	2.93805	1.69829
116	15.3024	11.0699	11.0699		116	12.4807	2.44366	1.41252
118	17.2787	11.8759	11.8759		118	13.6768	3.11933	1.80308
120	20.2966	12.3044	12.3044		120	14.9685	4.61434	2.66725
122	20.2971	13.1278	13.1278		122	15.5176	4.13923	2.39262
124	22.4667	13.1803	13.1803		124	16.2758	5.36152	3.09914
126	24.0399	14.7015	14.7015		126	17.8143	5.39151	3.11648
128	25.2118	15.6264	15.6264		128	18.8215	5.53415	3.19893
130	25.0569	16.7764	16.7764		130	19.5366	4.78075	2.76344
132	29.0569	17.4544	17.4544		132	21.3219	6.6987	3.87208
134	27.7725	19.0882	19.0882		134	21.983	5.01385	2.89818
136	30.793	19.4994	19.4994		136	23.2639	6.52033	3.76897
138	32.5205	21.2406	21.2406		138	25.0006	6.51241	3.7644
140	32.5135	22.1611	22.1611		140	25.6119	5.97695	3.45488
142	34.9552	22.1106	22.1106		142	26.3922	7.41585	4.28662
144	35.1819	22.9583	22.9583		144	27.0329	7.05725	4.07933
146	38.0743	24.2074	24.2074		146	28.8297	8.00603	4.62776
148	36.9905	24.5819	24.5819		148	28.7181	7.16412	4.14111
150	40.5028	26.0493	26.0493		150	30.8672	8.34473	4.82354
152	42.1879	26.9342	26.9342		152	32.0188	8.80674	5.0906
154	42.56	27.1916	27.1916		154	32.3144	8.87296	5.12888
156	43.7587	28.9196	28.9196		156	33.866	8.56731	4.9522
158	43.8393	29.5448	29.5448		158	34.3096	8.25292	4.77047
160	44.7025	29.842	29.842		160	34.7955	8.57971	4.95937
162	46.3613	31.9369	31.9369		162	36.7451	8.32794	4.81384
164	49.0983	32.728	32.728		164	38.1847	9.45139	5.46323
166	49.3723	34.7191	34.7191		166	39.6035	8.46004	4.8902
168	51.872	36.2993	36.2993		168	41.4902	8.99092	5.19706
170	54.6739	37.8808	37.8808		170	43.4785	9.69549	5.60433
172	56.854	39.5793	39.5793		172	45.3375	9.97356	5.76506
174	57.1345	41.0077	41.0077		174	46.3833	9.31086	5.382
176	59.8303	41.3801	41.3801		176	47.5302	10.6522	6.15733
178	59.3317	42.0622	42.0622		178	47.8187	9.97056	5.76333
180	59.6068	44.3362	44.3362		180	49.4264	8.81648	5.09623
182	61.3474	45.2042	45.2042		182	50.5853	9.32031	5.38746
184	62.2662	46.1953	46.1953		184	51.5522	9.27853	5.36331
186	63.7638	47.8661	47.8661		186	53.1654	9.17854	5.30552
188	68.05	48.3103	48.3103		188	54.8902	11.3967	6.58769
190	69.3199	51.2807	51.2807		190	57.2938	10.4149	6.02018
192	70.9704	52.4523	52.4523		192	58.625	10.6914	6.18001
194	73.5787	54.1419	54.1419		194	60.6208	11.2219	6.48664
196	73.9214	54.7843	54.7843		196	61.1634	11.0488	6.3866
198	75.3271	58.2468	58.2468		198	63.9402	9.8613	5.70017
200	75.8396	58.7216	58.7216		200	64.4276	9.88307	5.71276
202	76.9607	60.7658	60.7658		202	66.1641	9.35011	5.40469
204	78.0831	61.941	61.941		204	67.3217	9.31964	5.38707
206	77.7929	63.8374	63.8374		206	68.4892	8.05717	4.65733
208	80.1536	64.7844	64.7844		208	69.9075	8.87343	5.12915
210	82.6214	66.4239	66.4239		210	71.823	9.35164	5.40557
212	83.3887	67.5958	67.5958		212	72.8601	9.11804	5.27054
214	85.0057	68.6641	68.6641		214	74.1113	9.43481	5.45365
216	85.6032	69.8117	69.8117		216	75.0755	9.11723	5.27007
218	86.5188	71.9499	71.9499		218	76.8062	8.41137	4.86206
220	87.9358	73.5752	73.5752		220	78.3621	8.29115	4.79257
222	90.0644	74.4658	74.4658		222	79.6653	9.00582	5.20567
224	90.7315	75.6396	75.6396		224	80.6702	8.71328	5.03658
226	92.2967	76.8316	76.8316		226	81.9866	8.92878	5.16115
228	93.1116	77.8982	77.8982		228	82.9693	8.78347	5.07715
230	94.7385	78.7257	78.7257		230	84.0633	9.24497	5.34391
232	96.9498	80.6472	80.6472		232	86.0814	9.4123	5.44063
234	98.1129	82.2983	82.2983		234	87.5698	9.13056	5.27778
236	98.276	83.2281	83.2281		236	88.2441	8.68795	5.02194
238	97.9259	82.9682	82.9682		238	87.9541	8.6358	4.99179
240	101.741	84.3545	84.3545		240	90.1501	10.0383	5.80247
242	102.535	84.9777	84.9777		242	90.8302	10.1368	5.85941
244	102.991	86.29	86.29		244	91.8571	9.64249	5.57369
246	102.729	87.2875	87.2875		246	92.4348	8.91536	5.15339
248	106.234	88.9358	88.9358		248	94.7018	9.9869	5.77278
250	107.258	89.901	89.901		250	95.6866	10.0211	5.79254
252	109.92	89.8745	89.8745		252	96.5562	11.573	6.68961
254	110.961	91.3881	91.3881		254	97.9123	11.3001	6.53188
256	112.727	91.5722	91.5722		256	98.6239	12.2139	7.06004
258	115.567	92.3609	92.3609		258	100.096	13.3978	7.74442
260	115.89	92.6944	92.6944		260	100.426	13.3919	7.74099
262	117.514	93.1042	93.1042		262	101.241	14.093	8.14623
264	119.561	94.2169	94.2169		264	102.665	14.6322	8.45792
266	119.756	94.6275	94.6275		266	103.004	14.508	8.38614
268	120.692	95.0126	95.0126		268	103.572	14.8261	8.57002
270	121.194	95.8042	95.8042		270	104.267	14.6587	8.47321
272	123.002	96.6954	96.6954		272	105.464	15.1879	8.77915
274	123.143	97.0916	97.0916		274	105.775	15.0407	8.69403
276	125.795	97.2998	97.2998		276	106.798	16.4515	9.50956
278	126.524	97.5293	97.5293		278	107.194	16.7402	9.67644
280	127.257	98.4111	98.4111		280	108.026	16.654	9.62659
282	129.49	99.0693	99.0693		282	109.209	17.5633	10.1522
284	129.837	100.201	100.201		284	110.079	17.1106	9.89051
286	130.645	101.107	101.107		286	110.953	17.0537	9.85764
288	131.394	100.919	100.919		288	111.077	17.5952	10.1706
290	133.423	101.986	101.986		290	112.465	18.1502	10.4914
292	133.106	103.509	103.509		292	113.374	17.0879	9.8774
294	134.769	103.844	103.844		294	114.152	17.8543	10.3204
296	136.144	104.557	104.557		296	115.086	18.2371	10.5417
298	136.978	105.983	105.983		298	116.315	17.8948	10.3438
300	137.593	107.12	107.12		300	117.277	17.5937	10.1697
302	138.766	107.221	107.221		302	117.736	18.2121	10.5272
304	141.099	109.21	109.21		304	119.839	18.4112	10.6423
306	140.809	108.712	108.712		306	119.411	18.5312	10.7117
308	142.167	109.564	109.564		308	120.432	18.8236	10.8807
310	142.418	109.549	109.549		310	120.505	18.9767	10.9692
312	144.017	110.032	110.032		312	121.36	19.6213	11.3418
314	144.969	111.195	111.195		314	122.453	19.4991	11.2712
316	146.019	111.184	111.184		316	122.796	20.1118	11.6253
318	147.192	112.352	112.352		318	123.966	20.1149	11.6271
320	148.845	112.578	112.578		320	124.667	20.9385	12.1032
322	148.454	113.507	113.507		322	125.156	20.1767	11.6628
324	150.484	113.816	113.816		324	126.039	21.1702	12.2371
326	150.484	113.988	113.988		326	126.153	21.0712	12.1799
328	153.276	115.028	115.028		328	127.777	22.0826	12.7645
330	152.766	115.12	115.12		330	127.669	21.7352	12.5637
332	154.208	115.802	115.802		332	128.604	22.1736	12.8171
334	155.937	115.864	115.864		334	129.222	23.1362	13.3735
336	156.327	116.963	116.963		336	130.084	22.7269	13.1369
338	158.737	116.172	116.172		338	130.36	24.5749	14.2052
340	158.492	116.913	116.913		340	130.773	24.0058	13.8762
342	159.673	117.735	117.735		342	131.714	24.2124	13.9956
344	161.717	118.181	118.181		344	132.693	25.1356	14.5292
346	161.289	118.755	118.755		346	132.933	24.557	14.1948
348	162.634	118.8	118.8		348	133.411	25.3075	14.6286
350	163.83	118.922	118.922		350	133.891	25.9282	14.9874
352	163.584	118.889	118.889		352	133.787	25.8047	14.916
354	164.749	119.665	119.665		354	134.693	26.0293	15.0458
356	164.217	120.324	120.324		356	134.955	25.3416	14.6483
358	164.725	120.195	120.195		358	135.038	25.7097	14.8611
360	165.616	120.194	120.194		360	135.335	26.2245	15.1587
362	167.108	120.454	120.454		362	136.005	26.9359	15.5699
450	182.957	127.343	127.343		450	145.881	32.1088	18.56
452	184.124	128.057	128.057		452	146.746	32.3705	18.7113
454	185.68	128.363	128.363		454	147.468	33.0924	19.1286
456	185.515	129.288	129.288		456	148.03	32.4625	18.7644
458	187.267	129.442	129.442		458	148.717	33.3853	19.2979
460	189.333	130.057	130.057		460	149.816	34.2232	19.7822
462	189.201	129.457	129.457		462	149.371	34.4932	19.9383
464	191.286	129.341	129.341		464	149.989	35.764	20.6728
466	190.941	130.227	130.227		466	150.465	35.0536	20.2622
468	191.949	129.866	129.866		468	150.56	35.8434	20.7187
470	192.954	129.238	129.238		470	150.477	36.7865	21.2639
472	194.321	130.309	130.309		472	151.646	36.9573	21.3626
474	194.044	130.374	130.374		474	151.597	36.7602	21.2487
476	195.363	131.253	131.253		476	152.623	37.0142	21.3955
478	194.626	131.887	131.887		478	152.8	36.2226	20.9379
480	196.171	132.399	132.399		480	153.656	36.8189	21.2826
482	195.984	134.126	134.126		482	154.746	35.7133	20.6435
484	197.5	133.983	133.983		484	155.155	36.6718	21.1976
486	199.49	133.549	133.549		486	155.529	38.0711	22.0064
488	199.976	133.709	133.709		488	155.798	38.259	22.1151
490	200.339	133.768	133.768		490	155.958	38.4353	22.2169
492	200.578	133.063	133.063		492	155.568	38.9801	22.5319
494	201.961	133.517	133.517		494	156.332	39.5163	22.8418
496	202.04	132.946	132.946		496	155.978	39.8913	23.0586
498	202.156	132.144	132.144		498	155.481	40.4218	23.3652
500	202.501	131.389	131.389		500	155.093	41.0563	23.732
502	202.608	130.285	130.285		502	154.392	41.7558	24.1363
504	202.701	130.12	130.12		504	154.313	41.9046	24.2223
506	203.02	130.141	130.141		506	154.434	42.0767	24.3218
508	204.091	129.268	129.268		508	154.209	43.199	24.9705
510	204.249	128.881	128.881		510	154.004	43.514	25.1526
512	203.866	127.34	127.34		512	152.849	44.182	25.5387
514	203.357	125.807	125.807		514	151.657	44.7734	25.8806
516	203.841	125.024	125.024		516	151.296	45.5054	26.3037
518	203.188	123.951	123.951		518	150.363	45.7478	26.4438
520	203.281	123.293	123.293		520	149.956	46.1815	26.6945
522	203.474	122.3	122.3		522	149.358	46.8658	27.09
524	203.253	121.729	121.729		524	148.904	47.0679	27.2069
526	204.1	121.474	121.474		526	149.016	47.7038	27.5745
528	202.728	120.536	120.536		528	147.933	47.4535	27.4298
530	202.731	119.547	119.547		530	147.275	48.0263	27.7608
532	202.09	118.394	118.394		532	146.292	48.3223	27.932
534	201.608	116.887	116.887		534	145.128	48.9132	28.2735
536	201.467	115.03	115.03		536	143.842	49.9044	28.8465
538	200.578	114.771	114.771		538	143.373	49.5407	28.6362
540	202.075	112.147	112.147		540	142.123	51.9201	30.0116
542	201.297	111.053	111.053		542	141.134	52.1023	30.117
544	199.136	110.4	110.4		544	139.979	51.2314	29.6135
546	199.145	109.251	109.251		546	139.216	51.9002	30.0001
548	199.138	107.516	107.516		548	138.056	52.8983	30.577
550	199.051	106.686	106.686		550	137.474	53.3265	30.8246
552	197.853	105.411	105.411		552	136.225	53.3713	30.8505
554	197.524	104.297	104.297		554	135.372	53.8252	31.1128
556	196.964	102.653	102.653		556	134.09	54.4506	31.4743
558	196.345	101.351	101.351		558	133.016	54.8444	31.702
560	195.471	99.1951	99.1951		560	131.287	55.5849	32.13
562	195.416	98.2039	98.2039		562	130.608	56.1254	32.4424
564	194.392	97.4249	97.4249		564	129.747	55.9841	32.3607
566	194.101	95.1046	95.1046		566	128.104	57.1558	33.0381
568	193.455	94.1345	94.1345		568	127.241	57.3426	33.146
570	192.922	93.4234	93.4234		570	126.59	57.4455	33.2055
572	193.096	92.9196	92.9196		572	126.312	57.8367	33.4316
574	191.198	91.2681	91.2681		574	124.578	57.6943	33.3493
576	190.925	89.2533	89.2533		576	123.144	58.7001	33.9307
578	190.699	87.8409	87.8409		578	122.127	59.3849	34.3265
580	191.138	85.347	85.347		580	120.611	61.0785	35.3055
582	189.734	83.6836	83.6836		582	119.034	61.2285	35.3922
584	187.866	81.9651	81.9651		584	117.266	61.1422	35.3423
586	189.16	80.9415	80.9415		586	117.014	62.4799	36.1155
588	188.768	78.7278	78.7278		588	115.408	63.5317	36.7235
590	188.15	77.7317	77.7317		590	114.538	63.7501	36.8498
592	186.888	76.3119	76.3119		592	113.171	63.8412	36.9024
594	186.244	74.4419	74.4419		594	111.709	64.549	37.3116
596	184.487	72.5941	72.5941		596	109.892	64.6014	37.3418
598	185.268	71.8999	71.8999		598	109.689	65.4531	37.8341
600	183.673	70.3047	70.3047		600	108.094	65.4534	37.8344
602	183.781	67.4103	67.4103		602	106.2	67.1864	38.8361
604	182.904	67.1085	67.1085		604	105.707	66.8548	38.6444
606	182.377	66.1811	66.1811		606	104.913	67.0858	38.7779
608	180.155	64.1094	64.1094		608	102.791	66.9987	38.7276
610	180.017	60.9876	60.9876		610	100.664	68.7215	39.7234
612	179.567	59.5987	59.5987		612	99.5883	69.264	40.037
614	177.221	58.9998	58.9998		614	98.4068	68.255	39.4538
616	176.655	56.6579	56.6579		616	96.6568	69.2801	40.0463
618	175.91	54.6998	54.6998		618	95.1033	69.9808	40.4513
620	176.831	53.4912	53.4912		620	94.6044	71.2102	41.162
622	175.196	51.5795	51.5795		622	92.7849	71.3699	41.2543
624	174.83	49.6252	49.6252		624	91.3601	72.287	41.7844
626	175.318	48.977	48.977		626	91.0908	72.9432	42.1637
628	172.632	47.0513	47.0513		628	88.9114	72.5039	41.9098
630	172.445	46.7667	46.7667		630	88.6595	72.5604	41.9425
632	170.941	44.9221	44.9221		632	86.9285	72.7572	42.0562
634	171.121	43.7998	43.7998		634	86.2403	73.5091	42.4908
636	171.039	42.1628	42.1628		636	85.1216	74.4069	43.0098

## Sheet: inset panel b
ATF	1
8	25
AcquisitionMode=Episodic Stimulation
Comment=
YTop=20000,1000
YBottom=-20000,-1000
SyncTimeUnits=10
SweepStartTimesMS=0.000,2500.000,5000.000,7500.000,10000.000,12500.000,15000.000,17500.000,20000.000,22500.000,25000.000,27500.000
SignalsExported=IN 0,10_Vm
Signals=	IN 0	10_Vm	IN 0	10_Vm	IN 0	10_Vm	IN 0	10_Vm	IN 0	10_Vm	IN 0	10_Vm	IN 0	10_Vm	IN 0	10_Vm	IN 0	10_Vm	IN 0	10_Vm	IN 0	10_Vm	IN 0	10_Vm
Time (s)	Trace #1 (pA)	Trace #1 (mV)	Trace #2 (pA)	Trace #2 (mV)	Trace #3 (pA)	Trace #3 (mV)	Trace #4 (pA)	Trace #4 (mV)	Trace #5 (pA)	Trace #5 (mV)	Trace #6 (pA)	Trace #6 (mV)	Trace #7 (pA)	Trace #7 (mV)	Trace #8 (pA)	Trace #8 (mV)	Trace #9 (pA)	Trace #9 (mV)	Trace #10 (pA)	Trace #10 (mV)	Trace #11 (pA)	Trace #11 (mV)	Trace #12 (pA)	Trace #12 (mV)
0	-9.16545	-0.125196	-5.05393	-0.116976	-7.46477	-0.116393	-4.99448	-0.126266	-4.43467	-0.110779	-5.58689	-0.121015	-8.75714	-0.130182	-4.23246	-0.128921	-4.73573	-0.126304	-12.6971	-0.121469	-11.5557	-0.123455	-5.46803	-0.122092
0.0001	-9.3312	-0.125024	-5.41044	-0.116677	-7.19533	-0.115686	-5.4122	-0.126233	-4.16993	-0.110904	-5.41742	-0.120821	-8.70157	-0.129671	-4.43601	-0.128882	-4.86872	-0.125598	-12.1924	-0.121594	-11.3645	-0.123433	-5.63026	-0.122172
0.0002	-9.48642	-0.124843	-5.75484	-0.116394	-6.89247	-0.114931	-5.8442	-0.126162	-3.94049	-0.111114	-5.24472	-0.120615	-8.64118	-0.129142	-4.68002	-0.128832	-5.01327	-0.124878	-11.6962	-0.121715	-11.1297	-0.123376	-5.78392	-0.122268
0.0003	-9.63294	-0.124652	-6.08609	-0.116136	-6.55732	-0.11415	-6.28707	-0.126063	-3.75354	-0.111417	-5.06933	-0.120403	-8.57984	-0.128608	-4.96251	-0.128776	-5.16399	-0.124157	-11.2083	-0.12183	-10.8422	-0.123276	-5.92523	-0.122377
0.0004	-9.77426	-0.124454	-6.39973	-0.115913	-6.19387	-0.113364	-6.73455	-0.125943	-3.61429	-0.111821	-4.89104	-0.12019	-8.52201	-0.128082	-5.28298	-0.128714	-5.3217	-0.123455	-10.7328	-0.121938	-10.4956	-0.123133	-6.05206	-0.122494
0.0005	-9.91305	-0.124248	-6.69423	-0.115733	-5.80429	-0.112605	-7.18065	-0.125816	-3.52639	-0.112324	-4.70971	-0.119987	-8.47223	-0.127583	-5.63309	-0.128647	-5.48404	-0.122791	-10.2701	-0.122042	-10.0854	-0.122946	-6.15875	-0.122612
0.0006	-10.0538	-0.124038	-6.96794	-0.115607	-5.39684	-0.111912	-7.61632	-0.1257	-3.49264	-0.112932	-4.52445	-0.119801	-8.43753	-0.127128	-6.00513	-0.128571	-5.65066	-0.122186	-9.82597	-0.122143	-9.61022	-0.122719	-6.24336	-0.122717
0.0007	-10.1997	-0.123818	-7.21824	-0.11554	-4.97661	-0.111321	-8.0336	-0.12561	-3.51438	-0.113638	-4.33681	-0.119645	-8.42586	-0.126729	-6.38599	-0.128483	-5.82042	-0.121658	-9.40331	-0.122242	-9.07033	-0.122462	-6.30034	-0.122799
0.0008	-10.3573	-0.123585	-7.44456	-0.115538	-4.55389	-0.110876	-8.42536	-0.125561	-3.58919	-0.114439	-4.14667	-0.119529	-8.444	-0.1264	-6.7615	-0.128374	-5.99202	-0.121226	-9.00594	-0.122347	-8.47387	-0.122183	-6.32893	-0.122842
0.0009	-10.5322	-0.123335	-7.645	-0.115608	-4.13563	-0.110615	-8.78262	-0.125568	-3.71447	-0.115319	-3.95399	-0.119465	-8.49883	-0.126147	-7.11312	-0.128235	-6.16728	-0.120905	-8.64041	-0.122463	-7.83036	-0.1219	-6.32574	-0.122828
0.001	-10.7301	-0.123063	-7.81644	-0.115749	-3.7307	-0.110568	-9.09869	-0.125638	-3.88293	-0.116263	-3.76158	-0.119462	-8.59401	-0.125974	-7.42623	-0.128053	-6.34422	-0.120704	-8.31415	-0.122598	-7.15619	-0.121637	-6.28958	-0.122743
0.0011	-10.9534	-0.12276	-7.95521	-0.115963	-3.34748	-0.110753	-9.37075	-0.125775	-4.0854	-0.117253	-3.57436	-0.119529	-8.73158	-0.125871	-7.68463	-0.127817	-6.52317	-0.120624	-8.03233	-0.12276	-6.47156	-0.121412	-6.21983	-0.122576
0.0012	-11.2038	-0.122418	-8.05799	-0.116249	-2.99556	-0.111172	-9.59808	-0.125978	-4.30947	-0.118268	-3.39718	-0.119667	-8.90649	-0.125828	-7.87562	-0.12751	-6.70342	-0.120657	-7.8019	-0.122959	-5.79827	-0.121248	-6.11764	-0.122321
0.0013	-11.4796	-0.122032	-8.11825	-0.116604	-2.68117	-0.11181	-9.77942	-0.126237	-4.54238	-0.11929	-3.23787	-0.119878	-9.11089	-0.125822	-7.99123	-0.127124	-6.8811	-0.120791	-7.63029	-0.123201	-5.15866	-0.121164	-5.98577	-0.121982
0.0014	-11.7736	-0.121597	-8.13076	-0.117027	-2.41094	-0.112632	-9.92006	-0.126537	-4.77139	-0.120299	-3.10712	-0.120157	-9.33085	-0.12583	-8.0284	-0.126655	-7.05534	-0.120999	-7.52203	-0.123488	-4.57249	-0.121175	-5.82739	-0.121569
0.0015	-12.077	-0.121114	-8.0913	-0.117516	-2.18816	-0.113587	-10.0261	-0.126859	-4.98405	-0.121289	-3.01427	-0.120496	-9.54662	-0.125828	-7.98967	-0.126108	-7.21937	-0.121255	-7.47979	-0.123822	-4.05443	-0.121288	-5.64536	-0.121102
0.0016	-12.3764	-0.120589	-7.99712	-0.118072	-2.01804	-0.114612	-10.1036	-0.127181	-5.17179	-0.122251	-2.97138	-0.12089	-9.73803	-0.125794	-7.88081	-0.125496	-7.36904	-0.121529	-7.50497	-0.124195	-3.61231	-0.121503	-5.44325	-0.12061
0.0017	-12.6537	-0.120028	-7.8473	-0.118695	-1.90347	-0.11564	-10.1583	-0.127481	-5.32717	-0.123185	-2.98661	-0.121325	-9.88305	-0.125713	-7.71017	-0.124844	-7.50036	-0.12179	-7.5944	-0.124599	-3.24678	-0.12181	-5.22473	-0.120125
0.0018	-12.8907	-0.119446	-7.64522	-0.119386	-1.84552	-0.116603	-10.1973	-0.127741	-5.44878	-0.124097	-3.06822	-0.121793	-9.96125	-0.125579	-7.48905	-0.124187	-7.60718	-0.122014	-7.74214	-0.125024	-2.95325	-0.122191	-4.9922	-0.119679
0.0019	-13.0695	-0.118861	-7.39811	-0.120146	-1.8457	-0.11744	-10.2239	-0.127947	-5.53909	-0.124991	-3.22006	-0.122284	-9.95649	-0.125393	-7.22547	-0.123565	-7.68666	-0.12218	-7.93733	-0.125452	-2.71903	-0.122624	-4.74529	-0.119305
0.002	-13.1718	-0.118293	-7.1168	-0.120967	-1.90558	-0.11811	-10.2397	-0.128091	-5.60444	-0.125875	-3.44281	-0.12279	-9.85831	-0.125169	-6.928	-0.123022	-7.73723	-0.122279	-8.16737	-0.125868	-2.5294	-0.12308	-4.4837	-0.119026
0.0021	-13.1846	-0.117762	-6.81809	-0.121845	-2.0244	-0.118585	-10.245	-0.128171	-5.65371	-0.126749	-3.73198	-0.123306	-9.66624	-0.124929	-6.60189	-0.1226	-7.7593	-0.122307	-8.41414	-0.126261	-2.368	-0.123529	-4.2062	-0.11886
0.0022	-13.099	-0.117288	-6.51686	-0.122762	-2.19977	-0.118856	-10.2362	-0.128189	-5.69736	-0.127609	-4.07773	-0.123825	-9.38633	-0.1247	-6.24916	-0.122339	-7.75496	-0.122271	-8.65773	-0.126616	-2.22084	-0.123943	-3.91183	-0.118814
0.0023	-12.9103	-0.116885	-6.22991	-0.123695	-2.43007	-0.118937	-10.2123	-0.128155	-5.74583	-0.12844	-4.46794	-0.124343	-9.03158	-0.124511	-5.87306	-0.122263	-7.72885	-0.122181	-8.87776	-0.126924	-2.07712	-0.124293	-3.59843	-0.118886
0.0024	-12.624	-0.116561	-5.97174	-0.124614	-2.71	-0.118861	-10.1717	-0.128077	-5.80649	-0.129219	-4.88572	-0.124851	-8.62181	-0.12439	-5.47533	-0.122388	-7.68655	-0.122056	-9.05254	-0.127177	-1.92882	-0.124555	-3.26612	-0.119068
0.0025	-12.2489	-0.11632	-5.75407	-0.125477	-3.03292	-0.118668	-10.1113	-0.127965	-5.88271	-0.129918	-5.31187	-0.125335	-8.17921	-0.124357	-5.06228	-0.122712	-7.6336	-0.121907	-9.16512	-0.127365	-1.77361	-0.124707	-2.91831	-0.119337
0.0026	-11.7988	-0.116164	-5.586	-0.12625	-3.39141	-0.118417	-10.0319	-0.127833	-5.9735	-0.130509	-5.72824	-0.125789	-7.72948	-0.124434	-4.64224	-0.123224	-7.57869	-0.121759	-9.19737	-0.127487	-1.61058	-0.124743	-2.56046	-0.119679
0.0027	-11.2876	-0.116084	-5.46845	-0.126884	-3.77639	-0.118161	-9.93545	-0.127684	-6.07066	-0.130961	-6.11746	-0.126193	-7.29595	-0.124625	-4.23027	-0.123896	-7.52731	-0.121622	-9.13821	-0.127532	-1.44347	-0.124651	-2.20141	-0.120067
0.0028	-10.7372	-0.116072	-5.39878	-0.127342	-4.17665	-0.117948	-9.82436	-0.127525	-6.16308	-0.131245	-6.46376	-0.126528	-6.89974	-0.124929	-3.84509	-0.124691	-7.48623	-0.121503	-8.98184	-0.127491	-1.27506	-0.124428	-1.85235	-0.120478
0.0029	-10.1653	-0.116117	-5.37111	-0.127588	-4.58261	-0.117817	-9.70271	-0.127354	-6.23313	-0.131347	-6.75645	-0.126771	-6.55799	-0.125332	-3.50875	-0.125561	-7.46036	-0.121405	-8.72706	-0.127352	-1.10818	-0.124082	-1.52661	-0.120888
0.003	-9.58453	-0.116212	-5.37555	-0.127606	-4.98482	-0.117795	-9.57533	-0.12717	-6.26211	-0.131261	-6.99073	-0.126903	-6.28485	-0.12582	-3.24466	-0.12646	-7.45245	-0.121327	-8.38035	-0.127108	-0.945675	-0.123623	-1.23928	-0.121275
0.0031	-9.00805	-0.116355	-5.40376	-0.127387	-5.37428	-0.117887	-9.44553	-0.126968	-6.232	-0.130994	-7.16463	-0.126907	-6.08589	-0.126372	-3.07328	-0.127342	-7.46224	-0.121261	-7.95345	-0.126751	-0.788717	-0.123068	-1.00369	-0.121621
0.0032	-8.4442	-0.116545	-5.44346	-0.126942	-5.74267	-0.118088	-9.31656	-0.126745	-6.12865	-0.130565	-7.28196	-0.126768	-5.9644	-0.126968	-3.01081	-0.128164	-7.48904	-0.1212	-7.46267	-0.126286	-0.638786	-0.122439	-0.830226	-0.121906
0.0033	-7.89716	-0.116788	-5.48716	-0.126301	-6.08418	-0.118371	-9.192	-0.126496	-5.93969	-0.129998	-7.35361	-0.126481	-5.91933	-0.127592	-3.06484	-0.128889	-7.52591	-0.121132	-6.9278	-0.125721	-0.496413	-0.121761	-0.727196	-0.122115
0.0034	-7.36998	-0.117091	-5.52924	-0.125504	-6.39309	-0.118707	-9.07367	-0.126225	-5.66166	-0.129321	-7.39247	-0.126044	-5.94667	-0.128228	-3.23345	-0.129485	-7.56555	-0.121049	-6.37094	-0.125075	-0.363788	-0.121056	-0.696517	-0.122233
0.0035	-6.86502	-0.117468	-5.56777	-0.124607	-6.66645	-0.119055	-8.96418	-0.125933	-5.29678	-0.128566	-7.41262	-0.125465	-6.03961	-0.128868	-3.50222	-0.129929	-7.59777	-0.120947	-5.81352	-0.12438	-0.244682	-0.12035	-0.733967	-0.12225
0.0036	-6.38255	-0.117932	-5.60217	-0.123672	-6.9026	-0.119377	-8.864	-0.125631	-4.85613	-0.127755	-7.4309	-0.124763	-6.19141	-0.129508	-3.84921	-0.13021	-7.60994	-0.120827	-5.27575	-0.123674	-0.143752	-0.119664	-0.83208	-0.122157
0.0037	-5.92822	-0.118491	-5.63596	-0.122756	-7.09876	-0.119643	-8.77653	-0.125336	-4.35343	-0.126908	-7.46303	-0.123965	-6.39576	-0.13015	-4.24383	-0.13032	-7.58946	-0.120691	-4.77549	-0.123007	-0.0661554	-0.11901	-0.975448	-0.12195
0.0038	-5.50678	-0.119149	-5.67174	-0.121918	-7.25693	-0.119827	-8.70601	-0.125065	-3.81069	-0.126031	-7.52168	-0.123101	-6.64596	-0.130793	-4.65396	-0.130262	-7.52493	-0.120548	-4.32648	-0.122425	-0.016887	-0.118396	-1.14539	-0.121631
0.0039	-5.12681	-0.119903	-5.71412	-0.121202	-7.37818	-0.11992	-8.65591	-0.124842	-3.25098	-0.125128	-7.61841	-0.122205	-6.93591	-0.131436	-5.04549	-0.130045	-7.40819	-0.12041	-3.93954	-0.121974	-0.00040707	-0.117826	-1.32167	-0.121212
0.004	-4.79882	-0.12074	-5.76611	-0.12064	-7.46724	-0.119925	-8.63015	-0.124687	-2.69929	-0.124198	-7.75904	-0.121312	-7.26102	-0.132075	-5.39152	-0.129684	-7.23364	-0.120286	-3.62002	-0.121694	-0.0184163	-0.117294	-1.48046	-0.120706
0.0041	-4.53366	-0.121636	-5.82982	-0.120243	-7.53014	-0.119854	-8.63296	-0.12462	-2.17715	-0.123234	-7.94583	-0.120458	-7.61659	-0.132701	-5.66972	-0.129202	-7.0013	-0.120183	-3.36899	-0.121609	-0.0693027	-0.116794	-1.60064	-0.120136
0.0042	-4.34355	-0.122562	-5.90353	-0.120008	-7.57771	-0.119732	-8.66699	-0.124661	-1.70518	-0.122239	-8.18021	-0.119671	-7.99638	-0.133299	-5.87268	-0.12862	-6.71534	-0.120108	-3.18304	-0.121732	-0.146939	-0.116316	-1.66302	-0.119528
0.0043	-4.23779	-0.123483	-5.98523	-0.119913	-7.62164	-0.119584	-8.73384	-0.12482	-1.29862	-0.121216	-8.45926	-0.118973	-8.39388	-0.133847	-6.00155	-0.127966	-6.38555	-0.120057	-3.05717	-0.122058	-0.244136	-0.11585	-1.65241	-0.118912
0.0044	-4.22537	-0.124359	-6.07248	-0.119924	-7.67391	-0.119441	-8.83224	-0.125101	-0.969147	-0.120181	-8.77693	-0.118377	-8.80195	-0.134319	-6.06575	-0.127267	-6.02597	-0.120024	-2.98223	-0.122565	-0.348312	-0.115394	-1.55839	-0.118315
0.0045	-4.30996	-0.125153	-6.16213	-0.119996	-7.74869	-0.119326	-8.96079	-0.125504	-0.724615	-0.119157	-9.12722	-0.117889	-9.20735	-0.134691	-6.08528	-0.126554	-5.65473	-0.119994	-2.94863	-0.12322	-0.451527	-0.114943	-1.38034	-0.117763
0.0046	-4.49142	-0.125832	-6.25275	-0.120083	-7.85656	-0.119258	-9.11355	-0.126019	-0.566457	-0.118174	-9.50319	-0.117497	-9.598	-0.13494	-6.08077	-0.125853	-5.28832	-0.119953	-2.94541	-0.123982	-0.54203	-0.114503	-1.12368	-0.117274
0.0047	-4.76579	-0.126373	-6.34377	-0.120141	-8.00502	-0.119246	-9.28343	-0.126634	-0.49264	-0.117274	-9.89919	-0.117188	-9.95772	-0.135047	-6.07316	-0.125186	-4.94473	-0.119882	-2.96169	-0.124802	-0.613352	-0.114079	-0.802785	-0.116854
0.0048	-5.12555	-0.126757	-6.43877	-0.120134	-8.19739	-0.119288	-9.46258	-0.127332	-0.500894	-0.116492	-10.3073	-0.116936	-10.2727	-0.135003	-6.08168	-0.124576	-4.63589	-0.11977	-2.98743	-0.125636	-0.662423	-0.113683	-0.437333	-0.116503
0.0049	-5.55873	-0.126984	-6.54211	-0.120036	-8.42822	-0.119373	-9.641	-0.128094	-0.583406	-0.115869	-10.7194	-0.116713	-10.5268	-0.134808	-6.1165	-0.124041	-4.37326	-0.119604	-3.01578	-0.126447	-0.690945	-0.113328	-0.0549454	-0.116213
0.005	-6.05173	-0.127062	-6.66024	-0.119838	-8.68858	-0.119484	-9.81176	-0.128899	-0.731343	-0.115432	-11.1303	-0.116487	-10.7071	-0.13447	-6.17937	-0.123595	-4.16034	-0.119379	-3.04062	-0.127202	-0.705296	-0.113028	0.313367	-0.115962
0.0051	-6.5862	-0.127007	-6.80262	-0.119545	-8.9624	-0.119596	-9.96663	-0.129727	-0.934525	-0.115194	-11.5316	-0.116228	-10.8042	-0.134007	-6.26588	-0.123248	-3.99639	-0.119095	-3.06082	-0.127885	-0.715925	-0.112793	0.634638	-0.115733
0.0052	-7.14733	-0.126844	-6.97543	-0.119173	-9.22847	-0.119683	-10.103	-0.130558	-1.18176	-0.11516	-11.9171	-0.115908	-10.8138	-0.133446	-6.36267	-0.123005	-3.87361	-0.118757	-3.07553	-0.128489	-0.735946	-0.112634	0.879636	-0.1155
0.0053	-7.71791	-0.126606	-7.18329	-0.118752	-9.46699	-0.119721	-10.2162	-0.131368	-1.46081	-0.115314	-12.2798	-0.115506	-10.7329	-0.132814	-6.45184	-0.122869	-3.78153	-0.118371	-3.08806	-0.129017	-0.780121	-0.112557	1.02181	-0.115248
0.0054	-8.28153	-0.126317	-7.42873	-0.118317	-9.65816	-0.119693	-10.3077	-0.132136	-1.76132	-0.115631	-12.6146	-0.115009	-10.566	-0.132141	-6.51313	-0.122837	-3.70528	-0.117942	-3.10152	-0.129479	-0.86156	-0.112566	1.04449	-0.114962
0.0055	-8.82568	-0.126007	-7.70793	-0.1179	-9.78477	-0.119591	-10.3796	-0.132838	-2.07051	-0.116074	-12.9162	-0.114411	-10.3213	-0.131451	-6.5286	-0.1229	-3.62901	-0.117482	-3.12096	-0.129886	-0.993589	-0.112664	0.935961	-0.114642
0.0056	-9.34173	-0.125691	-8.01282	-0.117538	-9.83872	-0.119415	-10.4391	-0.133447	-2.37852	-0.116601	-13.1809	-0.113718	-10.0112	-0.130765	-6.48302	-0.12305	-3.53783	-0.116995	-3.15068	-0.13025	-1.18459	-0.112849	0.700101	-0.114299
0.0057	-9.82354	-0.125385	-8.33142	-0.117258	-9.81885	-0.119178	-10.492	-0.133939	-2.6747	-0.11717	-13.4057	-0.112944	-9.65109	-0.130097	-6.3689	-0.12327	-3.41891	-0.11649	-3.19242	-0.130579	-1.44055	-0.113121	0.347584	-0.113953
0.0058	-10.2679	-0.12509	-8.64785	-0.117079	-9.73033	-0.1189	-10.5446	-0.13429	-2.94806	-0.11774	-13.5886	-0.112115	-9.25888	-0.129454	-6.18571	-0.123544	-3.26538	-0.115972	-3.24946	-0.130877	-1.76301	-0.113481	-0.100052	-0.113636
0.0059	-10.6762	-0.124806	-8.94446	-0.117014	-9.58692	-0.118609	-10.6057	-0.134482	-3.19107	-0.118284	-13.727	-0.111264	-8.85442	-0.128837	-5.94287	-0.12385	-3.07189	-0.115453	-3.3197	-0.131138	-2.14712	-0.113927	-0.613631	-0.113384
0.006	-11.0519	-0.124521	-9.20363	-0.117066	-9.40758	-0.118336	-10.6813	-0.134502	-3.39518	-0.118785	-13.8179	-0.110431	-8.46105	-0.128243	-5.653	-0.124168	-2.84156	-0.114945	-3.4015	-0.131356	-2.58826	-0.114454	-1.16281	-0.113235
0.0061	-11.4004	-0.124229	-9.41041	-0.117234	-9.2121	-0.118115	-10.7767	-0.134346	-3.55406	-0.119235	-13.8548	-0.10966	-8.09725	-0.127669	-5.33706	-0.124476	-2.57955	-0.114464	-3.4935	-0.131524	-3.07259	-0.11506	-1.71186	-0.113227
0.0062	-11.7272	-0.123919	-9.55146	-0.117512	-9.02029	-0.117972	-10.8938	-0.134023	-3.66277	-0.119641	-13.8338	-0.108999	-7.78503	-0.127114	-5.01559	-0.124756	-2.29687	-0.114035	-3.59235	-0.131631	-3.58374	-0.115738	-2.22967	-0.113394
0.0063	-12.0372	-0.123584	-9.62117	-0.117893	-8.84984	-0.117927	-11.0352	-0.133553	-3.71975	-0.120017	-13.7484	-0.108498	-7.54206	-0.126584	-4.7096	-0.124992	-2.0076	-0.113679	-3.69511	-0.131677	-4.10649	-0.116473	-2.68778	-0.113753
0.0064	-12.3351	-0.123219	-9.61761	-0.118369	-8.71296	-0.117991	-11.1987	-0.132968	-3.72475	-0.120383	-13.592	-0.108199	-7.38153	-0.126085	-4.43665	-0.125171	-1.72766	-0.113422	-3.8009	-0.131662	-4.61861	-0.117248	-3.06336	-0.114313
0.0065	-12.6212	-0.122829	-9.54593	-0.118934	-8.61711	-0.118167	-11.3804	-0.132304	-3.68135	-0.120763	-13.361	-0.108144	-7.31195	-0.12563	-4.20794	-0.125287	-1.47298	-0.113284	-3.90877	-0.131599	-5.09704	-0.11804	-3.34146	-0.115066
0.0066	-12.8951	-0.122424	-9.41566	-0.119579	-8.56328	-0.118445	-11.5779	-0.131604	-3.59691	-0.121179	-13.0539	-0.108359	-7.33219	-0.125233	-4.03032	-0.125342	-1.25763	-0.11328	-4.01639	-0.131504	-5.52186	-0.118826	-3.51229	-0.115987
0.0067	-13.1562	-0.122018	-9.24139	-0.120303	-8.5515	-0.118807	-11.7848	-0.130907	-3.48383	-0.121645	-12.6742	-0.108864	-7.43734	-0.124908	-3.90312	-0.125341	-1.09363	-0.113421	-4.12464	-0.131401	-5.8737	-0.119575	-3.57384	-0.117036
0.0068	-13.3999	-0.121622	-9.03791	-0.121096	-8.57773	-0.11923	-11.9953	-0.130252	-3.35945	-0.122171	-12.2309	-0.109661	-7.615	-0.124666	-3.8198	-0.125298	-0.988908	-0.113708	-4.23139	-0.131314	-6.13367	-0.120261	-3.52969	-0.118165
0.0069	-13.6196	-0.121251	-8.82442	-0.121953	-8.63915	-0.119689	-12.2032	-0.129665	-3.24322	-0.12276	-11.7393	-0.110736	-7.84514	-0.124512	-3.77204	-0.125229	-0.947828	-0.114131	-4.33564	-0.131267	-6.29085	-0.120856	-3.38897	-0.119318
0.007	-13.8125	-0.120915	-8.6174	-0.122861	-8.73359	-0.120154	-12.4043	-0.129164	-3.1558	-0.123402	-11.2152	-0.112059	-8.1047	-0.124444	-3.74738	-0.12515	-0.968676	-0.114671	-4.43397	-0.13128	-6.33599	-0.121344	-3.16621	-0.120436
0.0071	-13.9696	-0.120619	-8.43162	-0.123806	-8.86682	-0.120603	-12.5933	-0.128759	-3.12036	-0.124085	-10.6812	-0.113593	-8.36785	-0.124447	-3.73644	-0.125077	-1.04557	-0.115304	-4.52387	-0.131363	-6.26702	-0.121707	-2.87809	-0.121463
0.0072	-14.0876	-0.120361	-8.28143	-0.124772	-9.04408	-0.12102	-12.765	-0.128443	-3.15824	-0.124783	-10.1578	-0.115284	-8.61081	-0.124504	-3.72815	-0.125022	-1.16711	-0.115999	-4.59979	-0.131522	-6.08701	-0.121947	-2.5455	-0.122355
0.0073	-14.164	-0.120136	-8.17637	-0.125733	-9.27215	-0.121393	-12.9146	-0.128208	-3.28488	-0.125472	-9.66389	-0.117074	-8.81454	-0.124589	-3.71811	-0.124992	-1.31927	-0.116723	-4.65978	-0.131749	-5.805	-0.122068	-2.19168	-0.123076
0.0074	-14.1952	-0.119929	-8.1224	-0.126667	-9.56217	-0.121719	-13.0354	-0.128042	-3.51177	-0.126125	-9.21447	-0.118899	-8.96362	-0.124681	-3.70275	-0.124986	-1.48678	-0.117439	-4.70007	-0.13203	-5.43554	-0.122084	-1.83929	-0.123605
0.0075	-14.1837	-0.119729	-8.12125	-0.127548	-9.92141	-0.122004	-13.122	-0.127933	-3.84067	-0.126718	-8.82176	-0.1207	-9.04956	-0.124751	-3.68273	-0.124996	-1.65017	-0.118118	-4.71919	-0.132342	-4.99669	-0.122015	-1.50998	-0.123936
0.0076	-14.1333	-0.119521	-8.17082	-0.128353	-10.3538	-0.122256	-13.1673	-0.12787	-4.26691	-0.127231	-8.48926	-0.122419	-9.07166	-0.124786	-3.66148	-0.125005	-1.79195	-0.11873	-4.72102	-0.132657	-4.51111	-0.121886	-1.22537	-0.124073
0.0077	-14.0518	-0.119297	-8.26762	-0.129062	-10.8535	-0.122488	-13.1601	-0.12785	-4.77615	-0.12765	-8.2153	-0.124007	-9.03605	-0.124775	-3.64274	-0.124994	-1.89654	-0.119251	-4.70704	-0.13295	-4.00237	-0.121723	-1.00124	-0.124033
0.0078	-13.9475	-0.119053	-8.40377	-0.129658	-11.4108	-0.122714	-13.0921	-0.127873	-5.34647	-0.127972	-7.99457	-0.125423	-8.95335	-0.124721	-3.63107	-0.124947	-1.9504	-0.119668	-4.68433	-0.133193	-3.49597	-0.12155	-0.846266	-0.123835
0.0079	-13.8319	-0.118796	-8.56853	-0.130132	-12.0075	-0.122948	-12.9555	-0.127949	-5.95193	-0.128202	-7.81779	-0.12664	-8.83776	-0.124638	-3.63035	-0.124843	-1.9462	-0.119968	-4.65893	-0.133364	-3.01681	-0.121385	-0.762644	-0.1235
0.008	-13.7188	-0.118538	-8.75129	-0.130482	-12.6145	-0.123202	-12.7415	-0.128094	-6.56297	-0.128353	-7.67391	-0.127635	-8.70636	-0.124544	-3.64287	-0.124672	-1.88057	-0.120151	-4.63807	-0.133447	-2.58376	-0.121243	-0.746931	-0.123051
0.0081	-13.6184	-0.118303	-8.94242	-0.130711	-13.2043	-0.123486	-12.4482	-0.128324	-7.14998	-0.128447	-7.55235	-0.128401	-8.57477	-0.124466	-3.66932	-0.124429	-1.75578	-0.120224	-4.62675	-0.133434	-2.21719	-0.121128	-0.784848	-0.122504
0.0082	-13.5427	-0.118115	-9.13342	-0.130829	-13.7427	-0.123802	-12.076	-0.128659	-7.687	-0.128504	-7.44199	-0.128935	-8.4549	-0.124429	-3.71009	-0.124117	-1.57932	-0.1202	-4.63048	-0.133321	-1.92567	-0.121042	-0.857825	-0.121873
0.0083	-13.499	-0.118008	-9.31629	-0.130842	-14.1973	-0.124157	-11.631	-0.129111	-8.15186	-0.128554	-7.33192	-0.129241	-8.3561	-0.124458	-3.76177	-0.123748	-1.36398	-0.120099	-4.64818	-0.133117	-1.71572	-0.12098	-0.941182	-0.121166
0.0084	-13.4889	-0.118006	-9.48623	-0.130762	-14.5433	-0.124549	-11.1261	-0.129691	-8.53171	-0.128616	-7.21755	-0.129332	-8.28409	-0.124571	-3.82224	-0.12334	-1.12739	-0.119944	-4.67584	-0.132828	-1.58405	-0.120932	-1.00994	-0.120393
0.0085	-13.5139	-0.11813	-9.64299	-0.130595	-14.7597	-0.124981	-10.5785	-0.130399	-8.82147	-0.12871	-7.09197	-0.129226	-8.23685	-0.124774	-3.88868	-0.122913	-0.889948	-0.119762	-4.70612	-0.132467	-1.52209	-0.120886	-1.04047	-0.119565
0.0086	-13.5695	-0.118393	-9.78765	-0.130345	-14.8344	-0.125456	-10.0109	-0.131223	-9.02348	-0.128848	-6.95143	-0.128944	-8.20816	-0.125057	-3.9564	-0.122488	-0.672121	-0.119583	-4.72579	-0.132049	-1.51658	-0.12083	-1.01014	-0.118695
0.0087	-13.6445	-0.118793	-9.9225	-0.13001	-14.769	-0.125976	-9.44638	-0.13214	-9.148	-0.129035	-6.79336	-0.128511	-8.18964	-0.125399	-4.02344	-0.12208	-0.497023	-0.119434	-4.72039	-0.131583	-1.55028	-0.120753	-0.905487	-0.117804
0.0088	-13.7306	-0.119315	-10.0517	-0.129588	-14.5706	-0.126544	-8.9118	-0.133119	-9.21225	-0.129274	-6.61778	-0.127958	-8.16991	-0.125765	-4.08637	-0.121706	-0.386519	-0.119341	-4.67477	-0.131084	-1.60785	-0.120647	-0.720872	-0.116917
0.0089	-13.8187	-0.119929	-10.1776	-0.129076	-14.2552	-0.127158	-8.43104	-0.13412	-9.23663	-0.129556	-6.42312	-0.127316	-8.13543	-0.126112	-4.14315	-0.12137	-0.355576	-0.119325	-4.57436	-0.130553	-1.672	-0.120508	-0.46087	-0.116063
0.009	-13.8989	-0.120597	-10.3019	-0.128475	-13.8446	-0.127822	-8.02562	-0.13509	-9.24057	-0.129874	-6.2113	-0.12662	-8.07466	-0.126388	-4.19035	-0.121074	-0.419681	-0.119396	-4.40988	-0.129995	-1.73285	-0.120336	-0.136676	-0.115279
0.0091	-13.9655	-0.121272	-10.4222	-0.127793	-13.363	-0.128525	-7.71223	-0.135981	-9.24547	-0.130217	-5.98536	-0.125902	-7.97699	-0.126542	-4.22494	-0.120816	-0.584477	-0.119556	-4.17882	-0.129409	-1.78469	-0.120135	0.228588	-0.114597
0.0092	-14.0192	-0.121904	-10.5342	-0.127044	-12.8364	-0.129254	-7.50296	-0.136746	-9.26579	-0.130569	-5.74692	-0.125197	-7.8367	-0.126535	-4.24478	-0.120586	-0.85248	-0.119795	-3.88341	-0.128793	-1.82767	-0.119912	0.607441	-0.114052
0.0093	-14.0614	-0.122443	-10.6296	-0.126255	-12.2885	-0.12999	-7.40333	-0.137339	-9.31193	-0.130917	-5.49993	-0.124536	-7.64914	-0.126335	-4.24336	-0.120379	-1.21632	-0.120095	-3.53481	-0.128146	-1.86449	-0.119677	0.96935	-0.113662
0.0094	-14.1006	-0.12285	-10.6993	-0.125461	-11.7406	-0.130701	-7.41226	-0.137727	-9.38836	-0.131244	-5.25155	-0.123948	-7.41357	-0.125926	-4.21626	-0.120187	-1.66215	-0.120423	-3.14971	-0.127467	-1.90587	-0.119444	1.28005	-0.113447
0.0095	-14.1504	-0.123097	-10.7317	-0.124706	-11.2118	-0.131351	-7.52276	-0.137887	-9.49212	-0.131536	-5.00553	-0.123451	-7.13484	-0.125314	-4.15926	-0.120002	-2.1699	-0.120742	-2.74893	-0.126758	-1.95917	-0.119229	1.51148	-0.113406
0.0096	-14.2229	-0.123169	-10.7148	-0.124036	-10.717	-0.131895	-7.72404	-0.137806	-9.61739	-0.131775	-4.76757	-0.123063	-6.81682	-0.12452	-4.06706	-0.119822	-2.71663	-0.121006	-2.35395	-0.126031	-2.03515	-0.119046	1.63856	-0.11353
0.0097	-14.3317	-0.123066	-10.6382	-0.123497	-10.267	-0.132292	-7.99942	-0.137486	-9.75315	-0.131946	-4.54339	-0.122787	-6.46779	-0.12359	-3.93471	-0.119645	-3.27504	-0.121176	-1.9874	-0.125301	-2.1405	-0.118908	1.6426	-0.113796
0.0098	-14.4905	-0.122805	-10.4925	-0.12313	-9.87202	-0.132498	-8.32776	-0.136937	-9.88599	-0.132035	-4.33813	-0.122619	-6.0944	-0.122575	-3.75817	-0.119474	-3.8154	-0.121209	-1.66678	-0.124588	-2.27793	-0.11883	1.51483	-0.114175
0.0099	-14.7092	-0.122414	-10.2724	-0.12296	-9.53935	-0.132478	-8.68956	-0.136179	-10.0049	-0.132027	-4.15604	-0.122544	-5.70537	-0.12154	-3.53362	-0.119307	-4.31018	-0.121081	-1.40374	-0.123914	-2.44786	-0.118818	1.25412	-0.11463
0.01	-14.9938	-0.121931	-9.97509	-0.123	-9.27385	-0.13221	-9.06021	-0.135239	-10.0978	-0.131916	-3.9993	-0.122537	-5.30906	-0.120549	-3.25759	-0.119141	-4.73393	-0.120775	-1.20312	-0.123306	-2.64446	-0.118876	0.869578	-0.115122
0.0101	-15.347	-0.121396	-9.60211	-0.123244	-9.07953	-0.131686	-9.42085	-0.134149	-10.1551	-0.131695	-3.86956	-0.122564	-4.91288	-0.119661	-2.92699	-0.11897	-5.06747	-0.120294	-1.06511	-0.122788	-2.85854	-0.119003	0.375614	-0.115618
0.0102	-15.7635	-0.120847	-9.16145	-0.123671	-8.95817	-0.130911	-9.75313	-0.132941	-10.1704	-0.131365	-3.76698	-0.122587	-4.5231	-0.118926	-2.5421	-0.118789	-5.29649	-0.11966	-0.986302	-0.122379	-3.08276	-0.119192	-0.207992	-0.116089
0.0103	-16.2357	-0.12032	-8.6655	-0.124243	-8.90764	-0.129911	-10.0444	-0.131652	-10.1384	-0.130929	-3.69047	-0.122566	-4.14785	-0.118377	-2.10205	-0.118588	-5.41472	-0.118911	-0.958618	-0.122093	-3.30497	-0.119433	-0.855599	-0.116517
0.0104	-16.7503	-0.119842	-8.13104	-0.124915	-8.92549	-0.128729	-10.2844	-0.130317	-10.0574	-0.130396	-3.63807	-0.122459	-3.79132	-0.118035	-1.60947	-0.118356	-5.42189	-0.118096	-0.97365	-0.121932	-3.51543	-0.119713	-1.54203	-0.116899
0.0105	-17.2927	-0.119428	-7.58057	-0.125635	-9.00691	-0.127414	-10.472	-0.128974	-9.92562	-0.129779	-3.6052	-0.122234	-3.46119	-0.117903	-1.07148	-0.118085	-5.32604	-0.117275	-1.02687	-0.12189	-3.70728	-0.120013	-2.2427	-0.117243
0.0106	-17.8425	-0.119081	-7.03937	-0.126351	-9.14159	-0.126027	-10.6076	-0.127655	-9.74358	-0.129096	-3.58817	-0.121865	-3.16168	-0.117967	-0.498164	-0.11777	-5.13946	-0.116509	-1.11251	-0.12195	-3.87555	-0.120318	-2.93486	-0.117574
0.0107	-18.3811	-0.118797	-6.53616	-0.127015	-9.31934	-0.124631	-10.6995	-0.126397	-9.51381	-0.128364	-3.58136	-0.121345	-2.89874	-0.118202	0.0948505	-0.117411	-4.88267	-0.115851	-1.22861	-0.122087	-4.0175	-0.12061	-3.59853	-0.11792
0.0108	-18.8868	-0.11856	-6.09692	-0.127593	-9.52933	-0.123283	-10.7591	-0.125233	-9.23969	-0.127603	-3.57978	-0.120677	-2.67836	-0.118572	0.687953	-0.11702	-4.57504	-0.115343	-1.3743	-0.122267	-4.13363	-0.120869	-4.21895	-0.11832
0.0109	-19.3389	-0.118351	-5.74792	-0.128059	-9.76008	-0.122036	-10.7954	-0.124196	-8.92536	-0.126828	-3.57834	-0.11989	-2.5051	-0.119037	1.25489	-0.116612	-4.2408	-0.115012	-1.54858	-0.122455	-4.22805	-0.121085	-4.78369	-0.118812
0.011	-19.719	-0.118152	-5.51182	-0.128405	-9.99885	-0.120933	-10.8221	-0.123313	-8.57867	-0.126053	-3.56938	-0.119024	-2.38162	-0.119555	1.76877	-0.116215	-3.90523	-0.11486	-1.74985	-0.122614	-4.30235	-0.121243	-5.28455	-0.119422
0.0111	-20.0112	-0.117942	-5.40218	-0.128635	-10.2358	-0.120002	-10.849	-0.122609	-8.20925	-0.125286	-3.55036	-0.118132	-2.31231	-0.120086	2.19994	-0.115858	-3.58892	-0.114879	-1.97464	-0.122711	-4.36207	-0.121333	-5.72046	-0.120173
0.0112	-20.2065	-0.117711	-5.42707	-0.128766	-10.4577	-0.119262	-10.8836	-0.122101	-7.82713	-0.12453	-3.51647	-0.117279	-2.29773	-0.120592	2.52011	-0.115576	-3.31051	-0.115036	-2.21601	-0.122724	-4.41273	-0.121346	-6.09099	-0.121066
0.0113	-20.3002	-0.117451	-5.58553	-0.12882	-10.6575	-0.118721	-10.9302	-0.121798	-7.44538	-0.123783	-3.46599	-0.116526	-2.33618	-0.121043	2.70773	-0.115401	-3.08622	-0.115291	-2.46313	-0.122639	-4.45798	-0.121279	-6.39947	-0.122089
0.0114	-20.2936	-0.117168	-5.86826	-0.128829	-10.8288	-0.118378	-10.9895	-0.121697	-7.07448	-0.123036	-3.40106	-0.115933	-2.42525	-0.121416	2.74607	-0.115362	-2.92451	-0.115598	-2.70513	-0.122455	-4.50238	-0.121126	-6.65467	-0.123211
0.0115	-20.1971	-0.116871	-6.25719	-0.128821	-10.964	-0.118225	-11.0581	-0.121786	-6.7248	-0.122275	-3.32534	-0.115547	-2.55711	-0.121691	2.62743	-0.115476	-2.83077	-0.11591	-2.92818	-0.122182	-4.54954	-0.120889	-6.86639	-0.124386
0.0116	-20.0251	-0.11658	-6.72732	-0.128822	-11.0598	-0.118254	-11.1299	-0.122042	-6.40397	-0.121487	-3.24492	-0.115397	-2.72178	-0.121862	2.35686	-0.115746	-2.80244	-0.116191	-3.11883	-0.121846	-4.60098	-0.120573	-7.04388	-0.125562
0.0117	-19.7973	-0.116316	-7.25174	-0.12885	-11.115	-0.118451	-11.1992	-0.122427	-6.11724	-0.12066	-3.16956	-0.11549	-2.90639	-0.121923	1.94734	-0.116165	-2.83596	-0.116408	-3.26601	-0.121478	-4.65854	-0.120185	-7.19929	-0.126681
0.0118	-19.5371	-0.116107	-7.7976	-0.128911	-11.1296	-0.118797	-11.2598	-0.122896	-5.86457	-0.119785	-3.10778	-0.115813	-3.09739	-0.121875	1.42217	-0.116711	-2.92113	-0.116543	-3.36313	-0.121115	-4.72292	-0.119737	-7.34319	-0.127688
0.0119	-19.2687	-0.115976	-8.33449	-0.129004	-11.1077	-0.119279	-11.3056	-0.123399	-5.64617	-0.118865	-3.06837	-0.116333	-3.2833	-0.12173	0.809901	-0.117353	-3.04411	-0.11659	-3.40554	-0.120795	-4.79199	-0.119247	-7.4856	-0.128533
0.012	-19.0132	-0.115942	-8.83429	-0.129117	-11.0557	-0.119874	-11.3324	-0.123884	-5.46018	-0.117908	-3.0586	-0.117002	-3.4532	-0.121502	0.145092	-0.118047	-3.19221	-0.11655	-3.3938	-0.120551	-4.86416	-0.118736	-7.63172	-0.129183
0.0121	-18.7886	-0.116018	-9.26978	-0.129232	-10.9792	-0.120559	-11.3412	-0.124304	-5.30277	-0.116933	-3.08138	-0.11776	-3.59906	-0.121209	-0.538158	-0.118749	-3.35022	-0.116435	-3.33358	-0.12041	-4.93506	-0.118227	-7.78568	-0.129618
0.0122	-18.6039	-0.11621	-9.62357	-0.129325	-10.8874	-0.12131	-11.3323	-0.124619	-5.17129	-0.115973	-3.13511	-0.118545	-3.71793	-0.120874	-1.20874	-0.11941	-3.50391	-0.116253	-3.2331	-0.120385	-5.00112	-0.117748	-7.94738	-0.12983
0.0123	-18.4664	-0.116514	-9.88566	-0.129374	-10.7893	-0.122096	-11.3079	-0.124802	-5.06468	-0.115068	-3.21392	-0.119303	-3.81309	-0.120523	-1.83941	-0.119989	-3.64183	-0.116018	-3.10216	-0.120484	-5.05719	-0.117325	-8.11097	-0.129831
0.0124	-18.3724	-0.116919	-10.0531	-0.129362	-10.6907	-0.122889	-11.2725	-0.124842	-4.98644	-0.114264	-3.30535	-0.119984	-3.89066	-0.120186	-2.41276	-0.120453	-3.75294	-0.11574	-2.95478	-0.120699	-5.09876	-0.116986	-8.26847	-0.129638
0.0125	-18.3157	-0.117405	-10.1301	-0.129279	-10.5961	-0.123655	-11.2291	-0.124748	-4.94004	-0.113604	-3.39626	-0.120555	-3.95925	-0.119893	-2.91711	-0.120782	-3.83177	-0.115426	-2.80194	-0.121015	-5.12443	-0.116757	-8.40849	-0.129281
0.0126	-18.286	-0.11795	-10.1298	-0.129122	-10.5083	-0.124363	-11.1797	-0.124539	-4.93336	-0.113132	-3.47001	-0.121001	-4.03002	-0.119676	-3.34924	-0.120968	-3.87515	-0.115085	-2.65571	-0.121413	-5.13623	-0.116656	-8.51711	-0.128788
0.0127	-18.2708	-0.11853	-10.0695	-0.128902	-10.4248	-0.124985	-11.1278	-0.124254	-4.97494	-0.112878	-3.5135	-0.121319	-4.11148	-0.119566	-3.71102	-0.121016	-3.88333	-0.114723	-2.52817	-0.121867	-5.1375	-0.116706	-8.58055	-0.128189
0.0128	-18.2568	-0.119119	-9.96938	-0.128635	-10.3398	-0.125496	-11.0716	-0.123935	-5.07427	-0.112864	-3.51367	-0.121523	-4.20904	-0.119592	-4.00864	-0.120942	-3.85837	-0.11435	-2.42583	-0.122358	-5.13263	-0.116912	-8.5864	-0.127511
0.0129	-18.2368	-0.119697	-9.85426	-0.128346	-10.2467	-0.125879	-11.0086	-0.123628	-5.23758	-0.113092	-3.46316	-0.121633	-4.32671	-0.119776	-4.2509	-0.120775	-3.80574	-0.113976	-2.35703	-0.122867	-5.13274	-0.117278	-8.52538	-0.126774
0.013	-18.2012	-0.120248	-9.74275	-0.128059	-10.1375	-0.12612	-10.9375	-0.123373	-5.47	-0.113548	-3.35969	-0.121679	-4.46046	-0.120138	-4.44692	-0.120546	-3.73298	-0.113617	-2.32539	-0.123381	-5.14675	-0.1178	-8.39114	-0.12599
0.0131	-18.1483	-0.120759	-9.65392	-0.127802	-10.0016	-0.12622	-10.8546	-0.123203	-5.77215	-0.114201	-3.20677	-0.121691	-4.60432	-0.120689	-4.60088	-0.12029	-3.64685	-0.113296	-2.33434	-0.123893	-5.18289	-0.118463	-8.18519	-0.12517
0.0132	-18.0773	-0.121228	-9.60127	-0.127598	-9.83497	-0.126184	-10.7581	-0.12314	-6.1381	-0.115011	-3.01238	-0.121695	-4.74814	-0.121432	-4.71475	-0.120042	-3.55434	-0.11303	-2.38287	-0.1244	-5.24923	-0.119244	-7.91457	-0.124316
0.0133	-17.9901	-0.121653	-9.59303	-0.127464	-9.63365	-0.126026	-10.6461	-0.123189	-6.55855	-0.115924	-2.78912	-0.121715	-4.88091	-0.122362	-4.78682	-0.11983	-3.46352	-0.112847	-2.46843	-0.124901	-5.34889	-0.120116	-7.59141	-0.123433
0.0134	-17.8913	-0.122041	-9.63119	-0.127414	-9.39512	-0.125768	-10.5179	-0.123343	-7.0173	-0.116887	-2.5495	-0.121763	-4.98963	-0.123465	-4.8131	-0.11968	-3.37945	-0.112764	-2.58659	-0.125398	-5.48433	-0.121045	-7.23482	-0.122519
0.0135	-17.7821	-0.122404	-9.71255	-0.127449	-9.12414	-0.125437	-10.3738	-0.123582	-7.49494	-0.117851	-2.30802	-0.121849	-5.06593	-0.124717	-4.78764	-0.119606	-3.30591	-0.112798	-2.7312	-0.125888	-5.65098	-0.121999	-6.86728	-0.121587
0.0136	-17.6667	-0.122752	-9.82789	-0.127572	-8.8286	-0.125058	-10.2142	-0.123883	-7.96769	-0.11877	-2.07762	-0.121973	-5.10388	-0.126088	-4.7036	-0.119618	-3.24788	-0.112957	-2.89453	-0.126374	-5.84523	-0.122941	-6.51262	-0.120648
0.0137	-17.5441	-0.123102	-9.96512	-0.127773	-8.51768	-0.124663	-10.042	-0.124219	-8.41448	-0.119614	-1.86405	-0.122128	-5.09849	-0.127538	-4.55601	-0.119717	-3.20578	-0.113237	-3.06738	-0.126849	-6.05978	-0.123842	-6.19377	-0.119725
0.0138	-17.4111	-0.123471	-10.1092	-0.12804	-8.20418	-0.12428	-9.85704	-0.124558	-8.80896	-0.120365	-1.6718	-0.122306	-5.05225	-0.129023	-4.34397	-0.119899	-3.17949	-0.11363	-3.23942	-0.127306	-6.28569	-0.124675	-5.92978	-0.118849
0.0139	-17.2628	-0.123874	-10.2437	-0.128359	-7.90356	-0.123928	-9.66235	-0.124881	-9.13338	-0.121021	-1.50112	-0.122493	-4.97003	-0.130491	-4.07004	-0.120157	-3.17023	-0.114115	-3.4008	-0.127742	-6.51677	-0.125422	-5.73405	-0.11805
0.014	-17.0941	-0.124329	-10.3538	-0.128716	-7.62899	-0.123623	-9.45964	-0.125173	-9.37413	-0.121589	-1.34575	-0.12268	-4.85828	-0.13189	-3.74286	-0.120477	-3.17535	-0.114671	-3.54218	-0.128145	-6.7478	-0.12607	-5.61359	-0.117364
0.0141	-16.8966	-0.124847	-10.4266	-0.129094	-7.39288	-0.123369	-9.25089	-0.125422	-9.52097	-0.122087	-1.19777	-0.122852	-4.72739	-0.133169	-3.374	-0.120846	-3.19336	-0.115269	-3.65453	-0.128514	-6.97531	-0.126612	-5.565	-0.116821
0.0142	-16.6638	-0.125438	-10.4509	-0.12948	-7.20378	-0.123165	-9.03908	-0.125628	-9.57174	-0.122532	-1.04567	-0.122998	-4.5871	-0.134279	-2.9808	-0.12125	-3.22122	-0.115884	-3.73128	-0.128847	-7.19667	-0.127047	-5.57762	-0.116441
0.0143	-16.3932	-0.126105	-10.4208	-0.129862	-7.06874	-0.122998	-8.82823	-0.125795	-9.53084	-0.122942	-0.879517	-0.123106	-4.44885	-0.13518	-2.58364	-0.121674	-3.25559	-0.116493	-3.76769	-0.129146	-7.41217	-0.127374	-5.63453	-0.116235
0.0144	-16.0822	-0.126846	-10.3336	-0.130233	-6.98974	-0.122851	-8.62395	-0.125926	-9.40564	-0.123329	-0.691173	-0.12317	-4.32066	-0.135838	-2.20079	-0.122101	-3.29577	-0.117082	-3.76364	-0.12942	-7.62121	-0.127597	-5.71422	-0.116194
0.0145	-15.733	-0.127653	-10.1917	-0.13059	-6.965	-0.122701	-8.43278	-0.126028	-9.20952	-0.123698	-0.473964	-0.12318	-4.20712	-0.136235	-1.85267	-0.122515	-3.33895	-0.117642	-3.72112	-0.129676	-7.8236	-0.127719	-5.79292	-0.116296
0.0146	-15.3527	-0.128503	-10.0019	-0.130931	-6.98958	-0.122526	-8.2611	-0.126104	-8.95668	-0.124035	-0.228757	-0.12313	-4.11242	-0.136366	-1.55674	-0.122899	-3.38424	-0.118172	-3.64627	-0.129924	-8.01854	-0.127744	-5.84401	-0.116506
0.0147	-14.9489	-0.129373	-9.77368	-0.131257	-7.05601	-0.122303	-8.1149	-0.126156	-8.66376	-0.124324	0.0403526	-0.123019	-4.03676	-0.136238	-1.32486	-0.12323	-3.43268	-0.118677	-3.54774	-0.130172	-8.20294	-0.12768	-5.85021	-0.116777
0.0148	-14.5324	-0.130227	-9.51838	-0.13157	-7.15302	-0.122015	-8.00025	-0.126182	-8.34424	-0.124537	0.320559	-0.122841	-3.97739	-0.135875	-1.16567	-0.12349	-3.48695	-0.119167	-3.43884	-0.130424	-8.37243	-0.127526	-5.79255	-0.11706
0.0149	-14.1152	-0.131025	-9.25058	-0.131866	-7.27173	-0.121655	-7.918	-0.12618	-8.01172	-0.124642	0.596353	-0.1226	-3.93037	-0.135314	-1.08279	-0.123662	-3.55077	-0.119645	-3.33174	-0.130678	-8.52028	-0.127295	-5.66259	-0.11731
0.015	-13.7084	-0.131725	-8.98156	-0.132142	-7.40235	-0.121221	-7.86817	-0.126148	-7.6777	-0.124607	0.849357	-0.1223	-3.88791	-0.134595	-1.07363	-0.12373	-3.62958	-0.12012	-3.24312	-0.130924	-8.64042	-0.126992	-5.45868	-0.11749
0.0151	-13.3211	-0.132281	-8.7249	-0.132388	-7.53585	-0.120723	-7.84482	-0.126086	-7.35127	-0.124403	1.06109	-0.121947	-3.84494	-0.13377	-1.13283	-0.123682	-3.72832	-0.120592	-3.18723	-0.131148	-8.7259	-0.126632	-5.18306	-0.117576
0.0152	-12.9605	-0.132651	-8.49084	-0.132588	-7.66418	-0.120183	-7.84023	-0.125995	-7.0371	-0.124012	1.21293	-0.121551	-3.79409	-0.132887	-1.24777	-0.123506	-3.85147	-0.121059	-3.17361	-0.131325	-8.76753	-0.126228	-4.8493	-0.117568
0.0153	-12.6307	-0.132798	-8.28774	-0.132721	-7.78144	-0.119628	-7.8424	-0.125881	-6.74149	-0.123427	1.2918	-0.121127	-3.73302	-0.131991	-1.40679	-0.123203	-4.00304	-0.121515	-3.21333	-0.131432	-8.76248	-0.1258	-4.47128	-0.117474
0.0154	-12.3314	-0.132693	-8.12222	-0.132767	-7.88116	-0.119087	-7.84144	-0.125754	-6.46485	-0.122653	1.29	-0.120693	-3.65989	-0.131121	-1.5953	-0.122778	-4.18376	-0.121949	-3.30988	-0.131446	-8.70916	-0.125365	-4.06722	-0.117324
0.0155	-12.0607	-0.132324	-7.99736	-0.132697	-7.95872	-0.118594	-7.82329	-0.125625	-6.20847	-0.121712	1.20463	-0.12027	-3.57367	-0.130306	-1.80006	-0.122243	-4.38997	-0.122352	-3.46154	-0.131346	-8.60732	-0.124944	-3.65626	-0.117154
0.0156	-11.8156	-0.131689	-7.91467	-0.132494	-8.00843	-0.118178	-7.77906	-0.125506	-5.97426	-0.120634	1.04107	-0.119878	-3.47839	-0.129566	-2.00656	-0.121618	-4.61707	-0.122715	-3.6637	-0.131123	-8.46255	-0.124556	-3.2579	-0.117004
0.0157	-11.5894	-0.130805	-7.87152	-0.132144	-8.02488	-0.117863	-7.70329	-0.125408	-5.76174	-0.119466	0.807997	-0.119542	-3.3785	-0.128909	-2.20581	-0.120929	-4.85511	-0.123034	-3.90931	-0.130777	-8.28284	-0.124224	-2.88857	-0.116915
0.0158	-11.3776	-0.129705	-7.86488	-0.13164	-8.00294	-0.117662	-7.59416	-0.125337	-5.57296	-0.118256	0.51868	-0.119283	-3.28207	-0.128338	-2.38984	-0.120206	-5.09338	-0.12331	-4.18657	-0.130322	-8.07946	-0.123967	-2.56324	-0.116919
0.0159	-11.1725	-0.128438	-7.89005	-0.130989	-7.93847	-0.117576	-7.45577	-0.125294	-5.40753	-0.117059	0.187439	-0.119122	-3.19711	-0.127843	-2.5532	-0.119483	-5.31908	-0.123546	-4.48615	-0.129782	-7.86425	-0.123803	-2.29218	-0.117035
0.016	-10.9702	-0.12707	-7.9395	-0.130207	-7.8274	-0.117596	-7.2939	-0.125275	-5.26698	-0.115926	-0.17254	-0.119078	-3.1315	-0.127411	-2.69608	-0.118794	-5.51832	-0.12375	-4.79405	-0.129196	-7.64924	-0.123746	-2.08224	-0.117265
0.0161	-10.7666	-0.125671	-8.00628	-0.129324	-7.66999	-0.117702	-7.11816	-0.125271	-5.15369	-0.114902	-0.544312	-0.119159	-3.09395	-0.127021	-2.81917	-0.118168	-5.68098	-0.123927	-5.10059	-0.128607	-7.4465	-0.12381	-1.93629	-0.117602
0.0162	-10.5582	-0.124314	-8.08246	-0.128375	-7.46842	-0.117868	-6.94163	-0.125268	-5.06881	-0.114023	-0.914542	-0.119371	-3.093	-0.126655	-2.92695	-0.117632	-5.79737	-0.124088	-5.39676	-0.128061	-7.26191	-0.124002	-1.85521	-0.118023
0.0163	-10.3456	-0.123074	-8.15895	-0.127403	-7.2266	-0.118063	-6.77285	-0.125255	-5.01225	-0.113315	-1.27126	-0.11971	-3.13298	-0.126287	-3.02569	-0.117202	-5.86164	-0.124239	-5.67752	-0.127603	-7.10261	-0.124324	-1.84	-0.118501
0.0164	-10.1296	-0.122011	-8.22889	-0.126451	-6.95415	-0.118255	-6.62016	-0.125216	-4.98482	-0.11279	-1.60043	-0.12016	-3.21997	-0.125899	-3.11931	-0.116889	-5.87426	-0.124382	-5.93575	-0.127268	-6.9707	-0.124772	-1.88833	-0.118999
0.0165	-9.91086	-0.121171	-8.28538	-0.125559	-6.66404	-0.118416	-6.49124	-0.125142	-4.98725	-0.11245	-1.89014	-0.120703	-3.35646	-0.12547	-3.21364	-0.116696	-5.8371	-0.124515	-6.16826	-0.127078	-6.86526	-0.12533	-2.00013	-0.119488
0.0166	-9.69436	-0.120582	-8.3258	-0.12476	-6.3693	-0.118526	-6.38669	-0.125028	-5.01657	-0.112282	-2.12809	-0.121305	-3.54185	-0.124983	-3.31212	-0.116615	-5.75601	-0.124635	-6.3714	-0.127041	-6.78663	-0.125978	-2.17752	-0.119939
0.0167	-9.48335	-0.120244	-8.34581	-0.124077	-6.08313	-0.118572	-6.3067	-0.124877	-5.07157	-0.112267	-2.30346	-0.121937	-3.77118	-0.124431	-3.41595	-0.116636	-5.63963	-0.12474	-6.54341	-0.127151	-6.73238	-0.12669	-2.42091	-0.120336
0.0168	-9.2841	-0.120141	-8.34923	-0.123522	-5.81935	-0.118549	-6.24572	-0.124694	-5.14823	-0.112382	-2.4069	-0.12256	-4.03865	-0.123813	-3.52428	-0.116742	-5.49734	-0.124821	-6.68295	-0.12739	-6.70275	-0.127433	-2.73214	-0.120673
0.0169	-9.10213	-0.120234	-8.33748	-0.12309	-5.58917	-0.118462	-6.20014	-0.124491	-5.24396	-0.112596	-2.43353	-0.123137	-4.33286	-0.123134	-3.63412	-0.116917	-5.34255	-0.124877	-6.79388	-0.127731	-6.69937	-0.128173	-3.11077	-0.120955
0.017	-8.94375	-0.120474	-8.31932	-0.122769	-5.39906	-0.118324	-6.16191	-0.124282	-5.3549	-0.112888	-2.38317	-0.123637	-4.64022	-0.122415	-3.74099	-0.117146	-5.18209	-0.124907	-6.88032	-0.12814	-6.72604	-0.128875	-3.55425	-0.121195
0.0171	-8.81584	-0.1208	-8.30396	-0.122535	-5.25423	-0.118151	-6.12562	-0.12408	-5.47828	-0.113232	-2.25896	-0.124038	-4.94494	-0.121682	-3.83857	-0.117419	-5.02759	-0.124914	-6.94905	-0.128583	-6.78689	-0.129513	-4.05653	-0.121416
0.0172	-8.72506	-0.121153	-8.29877	-0.12236	-5.15222	-0.117961	-6.08849	-0.123895	-5.61161	-0.113614	-2.07112	-0.124326	-5.23076	-0.120976	-3.91939	-0.117731	-4.88669	-0.12491	-7.01125	-0.129033	-6.88659	-0.130061	-4.60732	-0.121642
0.0173	-8.67581	-0.121481	-8.31232	-0.122215	-5.08976	-0.117773	-6.04688	-0.123733	-5.75218	-0.114016	-1.83449	-0.124496	-5.4794	-0.120334	-3.97646	-0.118077	-4.76608	-0.124906	-7.0789	-0.129467	-7.02977	-0.130504	-5.19019	-0.121898
0.0174	-8.67347	-0.121742	-8.34982	-0.122071	-5.05729	-0.117605	-6.00071	-0.123592	-5.89711	-0.114435	-1.56538	-0.124554	-5.67825	-0.119802	-4.00168	-0.11846	-4.67304	-0.124921	-7.16609	-0.129874	-7.21813	-0.130834	-5.78562	-0.122206
0.0175	-8.71989	-0.121909	-8.41251	-0.121905	-5.04743	-0.117475	-5.94902	-0.123465	-6.04548	-0.114864	-1.28243	-0.124512	-5.81547	-0.11942	-3.99036	-0.118885	-4.60998	-0.12497	-7.28596	-0.130249	-7.44872	-0.131047	-6.37286	-0.122579
0.0176	-8.81524	-0.121972	-8.4946	-0.121699	-5.0488	-0.117389	-5.89486	-0.123337	-6.19498	-0.115303	-1.00278	-0.124387	-5.88446	-0.119219	-3.9377	-0.119353	-4.57831	-0.125071	-7.44993	-0.130591	-7.71672	-0.131149	-6.92972	-0.123022
0.0177	-8.9579	-0.121936	-8.5843	-0.121448	-5.05314	-0.117356	-5.83891	-0.123182	-6.34538	-0.115753	-0.739438	-0.124197	-5.88474	-0.119219	-3.84409	-0.119863	-4.57844	-0.125236	-7.66135	-0.130909	-8.01173	-0.131145	-7.43698	-0.12353
0.0178	-9.1439	-0.121815	-8.66595	-0.121149	-5.05592	-0.11738	-5.78191	-0.122978	-6.49519	-0.116211	-0.503168	-0.12396	-5.82406	-0.119426	-3.71128	-0.120412	-4.60861	-0.12547	-7.9229	-0.131204	-8.32094	-0.131049	-7.87878	-0.124088
0.0179	-9.3658	-0.121637	-8.71752	-0.120808	-5.05255	-0.117457	-5.72383	-0.122698	-6.64513	-0.116676	-0.301134	-0.123687	-5.71145	-0.119832	-3.54426	-0.120991	-4.66276	-0.125775	-8.22861	-0.131477	-8.62796	-0.13087	-8.24672	-0.124673
0.018	-9.61825	-0.121428	-8.71956	-0.120437	-5.04292	-0.117581	-5.66239	-0.122319	-6.79184	-0.117143	-0.136272	-0.123386	-5.56468	-0.120414	-3.35352	-0.121582	-4.73578	-0.126138	-8.56831	-0.131726	-8.91671	-0.130614	-8.53532	-0.125254
0.0181	-9.88987	-0.121216	-8.64894	-0.120047	-5.03264	-0.117745	-5.59211	-0.121823	-6.93519	-0.117604	-0.0109222	-0.123058	-5.40291	-0.121135	-3.15079	-0.122164	-4.8189	-0.126544	-8.92364	-0.13194	-9.16867	-0.130295	-8.74708	-0.1258
0.0182	-10.1708	-0.121025	-8.49046	-0.119651	-5.02811	-0.117937	-5.50918	-0.1212	-7.07395	-0.11805	0.0719124	-0.122703	-5.24727	-0.121952	-2.95226	-0.122711	-4.90399	-0.126965	-9.27673	-0.132108	-9.36853	-0.129919	-8.889	-0.126281
0.0183	-10.4521	-0.120872	-8.23413	-0.119261	-5.03828	-0.118144	-5.40464	-0.120453	-7.20258	-0.118472	0.107135	-0.122318	-5.11794	-0.122819	-2.77487	-0.123199	-4.9841	-0.127373	-9.60565	-0.132213	-9.50258	-0.129496	-8.97202	-0.126667
0.0184	-10.7215	-0.120764	-7.87835	-0.118887	-5.07451	-0.118357	-5.27179	-0.119599	-7.31553	-0.11886	0.0871413	-0.121905	-5.03238	-0.123691	-2.63617	-0.123602	-5.05215	-0.127735	-9.8919	-0.132242	-9.56003	-0.129034	-9.00627	-0.126938
0.0185	-10.9706	-0.120705	-7.42964	-0.118537	-5.14854	-0.118562	-5.1059	-0.118667	-7.40574	-0.119202	0.00179091	-0.121466	-5.00314	-0.124532	-2.55453	-0.123902	-5.10656	-0.12802	-10.118	-0.132183	-9.53612	-0.128544	-9.00429	-0.127076
0.0186	-11.1883	-0.120694	-6.90311	-0.118221	-5.26803	-0.118751	-4.902	-0.117694	-7.46457	-0.119494	-0.160611	-0.121014	-5.03771	-0.125311	-2.54442	-0.124087	-5.14196	-0.128201	-10.2716	-0.13203	-9.42991	-0.128044	-8.97794	-0.127074
0.0187	-11.3671	-0.120725	-6.31981	-0.117948	-5.44021	-0.118918	-4.66061	-0.116732	-7.47997	-0.119725	-0.414336	-0.120569	-5.13756	-0.12601	-2.61928	-0.124157	-5.15965	-0.128257	-10.3462	-0.131783	-9.24607	-0.127544	-8.93572	-0.126928
0.0188	-11.5007	-0.120789	-5.70705	-0.117727	-5.67021	-0.119056	-4.38657	-0.115835	-7.44243	-0.119893	-0.768632	-0.120153	-5.29978	-0.126623	-2.78892	-0.124119	-5.1607	-0.128172	-10.3392	-0.131453	-8.99579	-0.127064	-8.88765	-0.126642
0.0189	-11.5829	-0.120879	-5.09174	-0.117572	-5.95799	-0.119166	-4.08808	-0.115054	-7.34387	-0.11999	-1.2293	-0.119796	-5.51317	-0.127152	-3.05877	-0.123995	-5.14508	-0.127949	-10.2544	-0.131057	-8.69314	-0.126617	-8.83941	-0.126223
0.019	-11.6098	-0.120992	-4.50099	-0.117494	-6.30072	-0.119244	-3.77898	-0.11444	-7.18033	-0.120015	-1.79371	-0.119528	-5.7643	-0.127607	-3.43016	-0.123814	-5.11438	-0.127594	-10.0996	-0.130619	-8.35801	-0.126222	-8.79825	-0.125678
0.0191	-11.5815	-0.12113	-3.95744	-0.117506	-6.69099	-0.119292	-3.47736	-0.114027	-6.95229	-0.11996	-2.45316	-0.119377	-6.03636	-0.127998	-3.89996	-0.123608	-5.06663	-0.12713	-9.88525	-0.130166	-8.00995	-0.125887	-8.76956	-0.125018
0.0192	-11.4981	-0.121291	-3.48073	-0.117617	-7.11727	-0.119309	-3.20126	-0.113837	-6.66497	-0.119825	-3.18986	-0.119366	-6.30994	-0.128342	-4.45829	-0.123413	-5.00129	-0.126583	-9.62504	-0.129728	-7.67128	-0.125625	-8.75851	-0.124256
0.0193	-11.3651	-0.121481	-3.08437	-0.117831	-7.56359	-0.119289	-2.97102	-0.113871	-6.32996	-0.119607	-3.97796	-0.119509	-6.56549	-0.128646	-5.09244	-0.123262	-4.9159	-0.12599	-9.33185	-0.129332	-7.36188	-0.125439	-8.76559	-0.123404
0.0194	-11.1889	-0.121705	-2.77621	-0.118144	-8.01273	-0.119234	-2.80514	-0.114114	-5.96363	-0.119307	-4.78583	-0.119812	-6.78789	-0.128915	-5.78417	-0.123184	-4.80651	-0.12539	-9.02561	-0.129005	-7.0982	-0.125334	-8.79161	-0.122483
0.0195	-10.9786	-0.121966	-2.55851	-0.118541	-8.44496	-0.11914	-2.71754	-0.114534	-5.58519	-0.118926	-5.5824	-0.120271	-6.96349	-0.129147	-6.51182	-0.123189	-4.67158	-0.124823	-8.71818	-0.128759	-6.89354	-0.125308	-8.83222	-0.121516
0.0196	-10.7431	-0.12227	-2.42896	-0.119	-8.83996	-0.119009	-2.71817	-0.115082	-5.21361	-0.118479	-6.33432	-0.12087	-7.08264	-0.129337	-7.24783	-0.123282	-4.51301	-0.12432	-8.42844	-0.128602	-6.753	-0.125363	-8.8793	-0.120526
0.0197	-10.4946	-0.122614	-2.38192	-0.119489	-9.17885	-0.118845	-2.8111	-0.115706	-4.86902	-0.117977	-7.01301	-0.121582	-7.1418	-0.129474	-7.96789	-0.123452	-4.33123	-0.123906	-8.17039	-0.128529	-6.67786	-0.125502	-8.92028	-0.119548
0.0198	-10.2428	-0.122992	-2.41128	-0.119967	-9.44498	-0.118655	-2.99138	-0.116348	-4.56716	-0.117441	-7.59648	-0.122382	-7.14418	-0.129547	-8.64103	-0.123678	-4.13256	-0.123593	-7.95752	-0.128523	-6.66317	-0.125732	-8.94117	-0.118618
0.0199	-9.99918	-0.123392	-2.50772	-0.120401	-9.62564	-0.118453	-3.25057	-0.116953	-4.31721	-0.116894	-8.07089	-0.123231	-7.0977	-0.129543	-9.24051	-0.123927	-3.92542	-0.123383	-7.80366	-0.12856	-6.69716	-0.12606	-8.92445	-0.117772
0.02	-9.77057	-0.123797	-2.6653	-0.12075	-9.71481	-0.118258	-3.57512	-0.117481	-4.12463	-0.116366	-8.43004	-0.124092	-7.01756	-0.129457	-9.74241	-0.124164	-3.72188	-0.123263	-7.714	-0.128607	-6.76689	-0.126499	-8.85418	-0.117046
0.0201	-9.5646	-0.124186	-2.87349	-0.120986	-9.70926	-0.118097	-3.94607	-0.117901	-3.98857	-0.115886	-8.6777	-0.12493	-6.91812	-0.129289	-10.1252	-0.124359	-3.53483	-0.123212	-7.69472	-0.128626	-6.85637	-0.127059	-8.71655	-0.116469
0.0202	-9.38379	-0.124533	-3.12543	-0.12109	-9.61533	-0.117993	-4.34406	-0.118201	-3.9041	-0.115479	-8.82219	-0.125713	-6.81986	-0.129044	-10.3753	-0.124486	-3.38053	-0.1232	-7.74467	-0.128584	-6.95079	-0.127747	-8.49997	-0.116063
0.0203	-9.23017	-0.124811	-3.41142	-0.121058	-9.44132	-0.117974	-4.74934	-0.118386	-3.86151	-0.11517	-8.8792	-0.126416	-6.7408	-0.128738	-10.4834	-0.124528	-3.27304	-0.123202	-7.8578	-0.128449	-7.03414	-0.128565	-8.20254	-0.115837
0.0204	-9.10616	-0.124998	-3.72173	-0.120898	-9.20182	-0.118065	-5.14262	-0.118473	-3.84945	-0.114978	-8.86688	-0.127021	-6.69616	-0.128388	-10.4473	-0.124485	-3.22676	-0.123193	-8.02417	-0.128202	-7.09338	-0.129503	-7.82758	-0.115788
0.0205	-9.01142	-0.125066	-4.04507	-0.120631	-8.91258	-0.118283	-5.50824	-0.118488	-3.85609	-0.114911	-8.80295	-0.12752	-6.69929	-0.128019	-10.2725	-0.124363	-3.25343	-0.123157	-8.2305	-0.127837	-7.12001	-0.130539	-7.38332	-0.115898
0.0206	-8.94757	-0.125003	-4.36734	-0.120284	-8.59419	-0.118637	-5.83197	-0.118458	-3.86904	-0.114973	-8.70533	-0.127914	-6.75461	-0.127656	-9.96957	-0.124186	-3.3602	-0.123091	-8.46088	-0.127363	-7.10711	-0.131637	-6.88529	-0.116139
0.0207	-8.91781	-0.124799	-4.67393	-0.119891	-8.26549	-0.119128	-6.10206	-0.118409	-3.87683	-0.115154	-8.58785	-0.128215	-6.86108	-0.127322	-9.55502	-0.12398	-3.54804	-0.122999	-8.69838	-0.126803	-7.05227	-0.13275	-6.35182	-0.116475
0.0208	-8.92766	-0.124458	-4.94771	-0.119487	-7.94274	-0.119748	-6.31152	-0.118361	-3.87045	-0.115444	-8.46437	-0.128439	-7.01306	-0.127032	-9.05021	-0.123779	-3.81155	-0.122901	-8.92892	-0.126195	-6.95481	-0.133827	-5.80488	-0.116861
0.0209	-8.98405	-0.12399	-5.17137	-0.119102	-7.64139	-0.120479	-6.45456	-0.118319	-3.84421	-0.115825	-8.3431	-0.128608	-7.20122	-0.126801	-8.47985	-0.123608	-4.14016	-0.122822	-9.13717	-0.125585	-6.81842	-0.134806	-5.26568	-0.117253
0.021	-9.09325	-0.123412	-5.33155	-0.118759	-7.37536	-0.121295	-6.52934	-0.118279	-3.79372	-0.116274	-8.22925	-0.128743	-7.4124	-0.126629	-7.87347	-0.123487	-4.51433	-0.122787	-9.31501	-0.12502	-6.64783	-0.135631	-4.75533	-0.117609
0.0211	-9.26236	-0.12275	-5.41417	-0.118473	-7.15391	-0.122163	-6.53673	-0.118225	-3.71583	-0.116768	-8.12671	-0.128866	-7.6329	-0.126512	-7.26056	-0.123429	-4.90901	-0.122821	-9.45494	-0.124549	-6.44922	-0.136255	-4.29151	-0.117892
0.0212	-9.49515	-0.12203	-5.41191	-0.118249	-6.98557	-0.123042	-6.47949	-0.118135	-3.6129	-0.11729	-8.03546	-0.128985	-7.85151	-0.126437	-6.67038	-0.123433	-5.29745	-0.122938	-9.55426	-0.124208	-6.23375	-0.136642	-3.89092	-0.118072
0.0213	-9.79064	-0.12128	-5.32372	-0.118083	-6.87321	-0.123892	-6.36456	-0.117983	-3.48805	-0.117824	-7.95524	-0.129107	-8.05845	-0.126387	-6.12946	-0.123486	-5.64595	-0.123143	-9.61253	-0.124023	-6.00959	-0.136775	-3.56467	-0.118127
0.0214	-10.1431	-0.120526	-5.15146	-0.117966	-6.81613	-0.124667	-6.20194	-0.117756	-3.34785	-0.118363	-7.88496	-0.129224	-8.24724	-0.126345	-5.66358	-0.123565	-5.92424	-0.123428	-9.63398	-0.124005	-5.78844	-0.136652	-3.32343	-0.118046
0.0215	-10.539	-0.119784	-4.90644	-0.117882	-6.81271	-0.125329	-6.00368	-0.117443	-3.20069	-0.118908	-7.82104	-0.129322	-8.41514	-0.126292	-5.29101	-0.123642	-6.10812	-0.12377	-9.62499	-0.12415	-5.58135	-0.136295	-3.17353	-0.117824
0.0216	-10.9557	-0.119073	-4.60346	-0.11782	-6.85729	-0.125836	-5.78686	-0.117049	-3.05672	-0.119466	-7.76251	-0.129377	-8.5614	-0.126216	-5.02494	-0.123687	-6.17906	-0.124141	-9.59306	-0.124438	-5.39844	-0.135735	-3.11924	-0.117464
0.0217	-11.3684	-0.118397	-4.26232	-0.11777	-6.94237	-0.126159	-5.56945	-0.116594	-2.9269	-0.120049	-7.70521	-0.129364	-8.68805	-0.126111	-4.86866	-0.123676	-6.12605	-0.124504	-9.54542	-0.124841	-5.24881	-0.135018	-3.16002	-0.116973
0.0218	-11.7457	-0.117766	-3.90045	-0.117723	-7.05733	-0.126277	-5.37269	-0.116109	-2.82537	-0.120673	-7.6467	-0.129259	-8.79502	-0.125979	-4.82025	-0.123591	-5.94951	-0.124824	-9.48849	-0.125324	-5.13973	-0.134199	-3.29033	-0.116367
0.0219	-12.0577	-0.117181	-3.54046	-0.117683	-7.18974	-0.12618	-5.21475	-0.115639	-2.76221	-0.121353	-7.5823	-0.129046	-8.88027	-0.125834	-4.86677	-0.123427	-5.65693	-0.125071	-9.42756	-0.125853	-5.07484	-0.133331	-3.50204	-0.115665
0.022	-12.2752	-0.116645	-3.2021	-0.11766	-7.32708	-0.125874	-5.11682	-0.11523	-2.74834	-0.122098	-7.5069	-0.128716	-8.94498	-0.12569	-4.9935	-0.123193	-5.26892	-0.125222	-9.36647	-0.1264	-5.05568	-0.132469	-3.77914	-0.114893
0.0221	-12.3752	-0.116164	-2.89942	-0.117666	-7.45408	-0.125381	-5.09514	-0.114927	-2.79173	-0.122909	-7.41474	-0.12827	-8.98218	-0.12557	-5.1772	-0.122909	-4.81109	-0.125272	-9.30564	-0.126943	-5.07769	-0.131654	-4.10129	-0.11408
0.0222	-12.3414	-0.115747	-2.64511	-0.117721	-7.55601	-0.124734	-5.16227	-0.114772	-2.89952	-0.123779	-7.29927	-0.127724	-8.98619	-0.125495	-5.39542	-0.122608	-4.31436	-0.125226	-9.24081	-0.127469	-5.13528	-0.130923	-4.44432	-0.113264
0.0223	-12.1671	-0.115404	-2.4458	-0.117842	-7.62112	-0.123979	-5.32599	-0.114788	-3.07187	-0.124687	-7.15447	-0.127105	-8.94971	-0.125484	-5.62551	-0.122331	-3.81002	-0.125105	-9.16749	-0.127974	-5.21848	-0.130296	-4.7815	-0.112486
0.0224	-11.8562	-0.115149	-2.30341	-0.118043	-7.63908	-0.123174	-5.58844	-0.114987	-3.30897	-0.125599	-6.97373	-0.126445	-8.86436	-0.12555	-5.84735	-0.122116	-3.32994	-0.124936	-9.07709	-0.128458	-5.31717	-0.129782	-5.0855	-0.111789
0.0225	-11.42	-0.114993	-2.21782	-0.118332	-7.60012	-0.122378	-5.94486	-0.11536	-3.60502	-0.126479	-6.75147	-0.125782	-8.72643	-0.125693	-6.04693	-0.122003	-2.90203	-0.124757	-8.96344	-0.128929	-5.42039	-0.129377	-5.33145	-0.111217
0.0226	-10.8812	-0.114952	-2.18622	-0.118709	-7.50392	-0.121652	-6.38116	-0.115885	-3.95203	-0.127283	-6.48669	-0.125155	-8.52899	-0.125905	-6.21404	-0.122018	-2.54964	-0.124603	-8.81575	-0.12939	-5.5188	-0.129067	-5.49917	-0.110811
0.0227	-10.2646	-0.11503	-2.20222	-0.11916	-7.35163	-0.121047	-6.8803	-0.116528	-4.33898	-0.12797	-6.17907	-0.124595	-8.27262	-0.126167	-6.34616	-0.122178	-2.28703	-0.124508	-8.63325	-0.129843	-5.60485	-0.128829	-5.57674	-0.110602
0.0228	-9.6039	-0.115232	-2.26088	-0.119665	-7.14832	-0.120606	-7.41902	-0.117246	-4.75314	-0.128506	-5.83346	-0.124126	-7.95744	-0.126449	-6.44392	-0.122486	-2.12304	-0.124498	-8.41219	-0.130291	-5.67282	-0.128634	-5.55798	-0.110612
0.0229	-8.93205	-0.115552	-2.35865	-0.120193	-6.90693	-0.120358	-7.97235	-0.117991	-5.18014	-0.128865	-5.45804	-0.123766	-7.58682	-0.126715	-6.51559	-0.122926	-2.05879	-0.124586	-8.15538	-0.130727	-5.72134	-0.128455	-5.44736	-0.110845
0.023	-8.28299	-0.11598	-2.49187	-0.120707	-6.64353	-0.120313	-8.51229	-0.118722	-5.60706	-0.12904	-5.06904	-0.123521	-7.16623	-0.126928	-6.56843	-0.123478	-2.08585	-0.124775	-7.87025	-0.131142	-5.75208	-0.128263	-5.258	-0.111292
0.0231	-7.68939	-0.116503	-2.66001	-0.121166	-6.37544	-0.120467	-9.01565	-0.119407	-6.02119	-0.129036	-4.68151	-0.123387	-6.70169	-0.127053	-6.61452	-0.124104	-2.19236	-0.125051	-7.56857	-0.131531	-5.76585	-0.128033	-5.00607	-0.111925
0.0232	-7.18014	-0.117096	-2.86494	-0.12153	-6.12083	-0.120801	-9.46097	-0.120023	-6.41089	-0.12887	-4.31378	-0.123351	-6.20177	-0.127055	-6.66268	-0.12477	-2.35954	-0.125392	-7.26224	-0.131886	-5.76619	-0.127751	-4.7137	-0.112698
0.0233	-6.77627	-0.117738	-3.10983	-0.121763	-5.89885	-0.121283	-9.83443	-0.120568	-6.76941	-0.128576	-3.98831	-0.123395	-5.67548	-0.126915	-6.72124	-0.125436	-2.56447	-0.12576	-6.96593	-0.132201	-5.75527	-0.127402	-4.40127	-0.113556
0.0234	-6.49808	-0.118406	-3.39749	-0.121839	-5.72516	-0.121875	-10.1266	-0.121045	-7.09387	-0.128192	-3.72583	-0.123498	-5.13317	-0.12662	-6.79596	-0.12607	-2.78368	-0.126122	-6.69272	-0.132478	-5.73287	-0.126991	-4.08996	-0.114437
0.0235	-6.35354	-0.11908	-3.73512	-0.121738	-5.61304	-0.122538	-10.3369	-0.121477	-7.3834	-0.12776	-3.54388	-0.123636	-4.58678	-0.126168	-6.88743	-0.126645	-2.99235	-0.126438	-6.45485	-0.13272	-5.69872	-0.126519	-3.79316	-0.115273
0.0236	-6.34651	-0.119743	-4.12581	-0.121455	-5.57038	-0.123225	-10.4699	-0.121892	-7.6417	-0.127319	-3.45864	-0.123788	-4.0516	-0.125568	-6.9953	-0.127143	-3.1709	-0.126677	-6.25999	-0.132932	-5.64743	-0.125998	-3.51931	-0.116011
0.0237	-6.47068	-0.120384	-4.57168	-0.120998	-5.60093	-0.123906	-10.5338	-0.122317	-7.87601	-0.126903	-3.48191	-0.123932	-3.54366	-0.124841	-7.11387	-0.127551	-3.29817	-0.126818	-6.11396	-0.133124	-5.57338	-0.125447	-3.27257	-0.116604
0.0238	-6.71299	-0.120997	-5.07201	-0.120385	-5.70488	-0.124549	-10.5408	-0.12278	-8.09399	-0.126536	-3.62013	-0.124054	-3.08037	-0.124008	-7.23686	-0.127866	-3.36178	-0.12685	-6.01831	-0.133301	-5.46765	-0.124887	-3.04784	-0.117023
0.0239	-7.05489	-0.12158	-5.62347	-0.119645	-5.87878	-0.125135	-10.5057	-0.123302	-8.30402	-0.12623	-3.87472	-0.124145	-2.6799	-0.123101	-7.35611	-0.128086	-3.35623	-0.126779	-5.96858	-0.13346	-5.3223	-0.124338	-2.83811	-0.117262
0.024	-7.47135	-0.122134	-6.21839	-0.11882	-6.1159	-0.125656	-10.4408	-0.123886	-8.51288	-0.125991	-4.24709	-0.124199	-2.35949	-0.122144	-7.46293	-0.128218	-3.27863	-0.126625	-5.95886	-0.133598	-5.1282	-0.123819	-2.63213	-0.117335
0.0241	-7.93352	-0.122659	-6.84626	-0.117953	-6.40907	-0.126109	-10.3595	-0.124527	-8.72681	-0.125812	-4.72737	-0.124216	-2.1332	-0.121165	-7.54772	-0.128268	-3.13527	-0.126414	-5.98028	-0.133698	-4.87897	-0.123355	-2.41899	-0.117277
0.0242	-8.41069	-0.123157	-7.49171	-0.117094	-6.74988	-0.126503	-10.2726	-0.125205	-8.94939	-0.125682	-5.30601	-0.1242	-2.01255	-0.120187	-7.60404	-0.128245	-2.93585	-0.126185	-6.01984	-0.133743	-4.57128	-0.122963	-2.18996	-0.117137
0.0243	-8.874	-0.123626	-8.13461	-0.116291	-7.12752	-0.12685	-10.1888	-0.125891	-9.17999	-0.125584	-5.97272	-0.12416	-2.00319	-0.119233	-7.62773	-0.128161	-2.69617	-0.125967	-6.06432	-0.133709	-4.2042	-0.122658	-1.93664	-0.116982
0.0244	-9.29769	-0.124061	-8.75631	-0.115591	-7.53069	-0.127164	-10.1148	-0.126546	-9.41685	-0.125503	-6.71107	-0.12411	-2.10557	-0.118323	-7.6147	-0.128027	-2.43417	-0.125794	-6.09702	-0.133574	-3.78225	-0.122453	-1.65471	-0.116875
0.0245	-9.66031	-0.124455	-9.33574	-0.115035	-7.9486	-0.12746	-10.0559	-0.127132	-9.65347	-0.125426	-7.50123	-0.124064	-2.31381	-0.117474	-7.56667	-0.127858	-2.17008	-0.125682	-6.10442	-0.133316	-3.31305	-0.122361	-1.34317	-0.116879
0.0246	-9.94749	-0.124795	-9.85141	-0.114657	-8.36774	-0.127748	-10.0154	-0.127617	-9.88437	-0.12534	-8.32685	-0.124039	-2.61963	-0.116707	-7.48678	-0.127665	-1.92216	-0.125639	-6.07136	-0.132927	-2.80884	-0.122386	-1.00412	-0.117049
0.0247	-10.1511	-0.125071	-10.2847	-0.11448	-8.7731	-0.128035	-9.99359	-0.127975	-10.1017	-0.125243	-9.1679	-0.124054	-3.00899	-0.116043	-7.37965	-0.127468	-1.71063	-0.125654	-5.98518	-0.132404	-2.28345	-0.122529	-0.639176	-0.117418
0.0248	-10.274	-0.125276	-10.6194	-0.114518	-9.14895	-0.128317	-9.98936	-0.128191	-10.2975	-0.125134	-10.0034	-0.124124	-3.46621	-0.115507	-7.25536	-0.12728	-1.54994	-0.125704	-5.8384	-0.131761	-1.75188	-0.122789	-0.252561	-0.117999
0.0249	-10.3209	-0.125404	-10.8462	-0.114771	-9.47821	-0.128587	-9.99695	-0.128265	-10.4662	-0.125021	-10.8139	-0.124268	-3.97311	-0.115122	-7.12304	-0.127116	-1.45294	-0.125756	-5.6261	-0.131023	-1.22976	-0.123157	0.151133	-0.118787
0.025	-10.305	-0.125456	-10.9588	-0.115232	-9.74395	-0.128828	-10.0085	-0.128208	-10.601	-0.124911	-11.5797	-0.124495	-4.51217	-0.114912	-6.99206	-0.126985	-1.42714	-0.125771	-5.3506	-0.130223	-0.728415	-0.123619	0.567706	-0.119751
0.0251	-10.2428	-0.125438	-10.9598	-0.115875	-9.93111	-0.129019	-10.0131	-0.128039	-10.6972	-0.124811	-12.2814	-0.124817	-5.06629	-0.114897	-6.87339	-0.126894	-1.47516	-0.125707	-5.01827	-0.129405	-0.260804	-0.12416	0.991971	-0.120848
0.0252	-10.154	-0.125366	-10.8555	-0.11667	-10.0269	-0.129137	-9.99844	-0.127787	-10.751	-0.124732	-12.9009	-0.125234	-5.61736	-0.115087	-6.77679	-0.126843	-1.59423	-0.125532	-4.6422	-0.128617	0.16779	-0.124757	1.41787	-0.12202
0.0253	-10.0567	-0.125255	-10.6616	-0.117574	-10.0232	-0.129158	-9.95116	-0.127478	-10.7622	-0.12468	-13.4234	-0.125742	-6.14631	-0.115487	-6.70955	-0.126827	-1.77773	-0.125217	-4.24173	-0.127899	0.55128	-0.125385	1.83888	-0.12321
0.0254	-9.96722	-0.12513	-10.3956	-0.118542	-9.9189	-0.12906	-9.85859	-0.127137	-10.7318	-0.124655	-13.8362	-0.126328	-6.63849	-0.116086	-6.67956	-0.126836	-2.01438	-0.124751	-3.83919	-0.127291	0.887972	-0.126017	2.24469	-0.124357
0.0255	-9.90163	-0.125017	-10.0815	-0.119524	-9.71768	-0.12883	-9.71283	-0.126787	-10.6623	-0.124653	-14.1298	-0.126969	-7.07985	-0.116865	-6.69097	-0.126855	-2.29027	-0.124139	-3.45903	-0.126819	1.17744	-0.126627	2.61981	-0.125417
0.0256	-9.87078	-0.124939	-9.74388	-0.120474	-9.43237	-0.12846	-9.50845	-0.126437	-10.5583	-0.124672	-14.3019	-0.127634	-7.45871	-0.117788	-6.74721	-0.126863	-2.59136	-0.123393	-3.12799	-0.126498	1.42142	-0.127191	2.95371	-0.126352
0.0257	-9.88499	-0.124917	-9.40684	-0.121352	-9.08254	-0.127952	-9.24851	-0.126093	-10.4269	-0.124704	-14.3531	-0.128285	-7.76729	-0.11882	-6.84727	-0.126842	-2.9031	-0.122546	-2.86753	-0.126327	1.62013	-0.127681	3.23034	-0.127143
0.0258	-9.95079	-0.124966	-9.09365	-0.122126	-8.6952	-0.127316	-8.94075	-0.125753	-10.2732	-0.124738	-14.2903	-0.128881	-8.00235	-0.119913	-6.98932	-0.126771	-3.21308	-0.121634	-2.69776	-0.126293	1.77369	-0.128078	3.44032	-0.127786
0.0259	-10.072	-0.125096	-8.82478	-0.122776	-8.29968	-0.126569	-8.59846	-0.125408	-10.1041	-0.124767	-14.126	-0.12938	-8.16411	-0.12102	-7.16853	-0.126636	-3.51159	-0.120707	-2.63208	-0.126367	1.8846	-0.128365	3.57573	-0.128282
0.026	-10.2534	-0.125308	-8.61503	-0.123298	-7.92801	-0.125731	-8.24187	-0.125052	-9.92473	-0.124785	-13.8777	-0.129744	-8.26072	-0.122098	-7.37744	-0.126422	-3.79297	-0.119809	-2.67682	-0.126515	1.95367	-0.128534	3.63707	-0.128647
0.0261	-10.4962	-0.125594	-8.47727	-0.123698	-7.61149	-0.124829	-7.89204	-0.124674	-9.73936	-0.124792	-13.5653	-0.129945	-8.3026	-0.123108	-7.60814	-0.126123	-4.05587	-0.118988	-2.82781	-0.126695	1.98243	-0.128578	3.63317	-0.128894
0.0262	-10.8007	-0.125938	-8.41629	-0.123996	-7.37678	-0.123887	-7.57116	-0.124275	-9.55029	-0.124789	-13.21	-0.129962	-8.30368	-0.124018	-7.85132	-0.125741	-4.29996	-0.11828	-3.07498	-0.126864	1.97195	-0.128505	3.5823	-0.129041
0.0263	-11.1671	-0.12632	-8.43237	-0.124215	-7.24456	-0.122927	-7.30079	-0.123861	-9.3567	-0.124783	-12.8301	-0.129796	-8.28384	-0.124807	-8.09564	-0.125283	-4.53022	-0.117718	-3.40089	-0.126984	1.92901	-0.128324	3.51062	-0.129098
0.0264	-11.5916	-0.126712	-8.52413	-0.124385	-7.22778	-0.121975	-7.09731	-0.123442	-9.15549	-0.124779	-12.4449	-0.129457	-8.25836	-0.125459	-8.32909	-0.124762	-4.75091	-0.11732	-3.779	-0.127028	1.85511	-0.128058	3.45352	-0.129072
0.0265	-12.0694	-0.127083	-8.68275	-0.124528	-7.33028	-0.121048	-6.97416	-0.12304	-8.94182	-0.124791	-12.0643	-0.128974	-8.24494	-0.125971	-8.54249	-0.124194	-4.96472	-0.117097	-4.18392	-0.126977	1.75322	-0.127731	3.44752	-0.128965
0.0266	-12.5924	-0.127408	-8.8977	-0.124663	-7.54735	-0.120168	-6.93924	-0.122682	-8.70937	-0.124824	-11.6926	-0.128393	-8.25705	-0.126346	-8.72381	-0.123602	-5.17473	-0.117046	-4.58594	-0.126828	1.6249	-0.127378	3.52893	-0.128775
0.0267	-13.1491	-0.127663	-9.15411	-0.124793	-7.86438	-0.119354	-6.99614	-0.122394	-8.45057	-0.124887	-11.3324	-0.127764	-8.30406	-0.126592	-8.86471	-0.123006	-5.3831	-0.117155	-4.95823	-0.126593	1.46634	-0.127028	3.72908	-0.128499
0.0268	-13.7237	-0.127831	-9.43589	-0.124913	-8.26318	-0.118627	-7.1442	-0.122201	-8.15915	-0.124983	-10.9799	-0.127147	-8.39084	-0.126726	-8.95703	-0.122427	-5.58803	-0.117409	-5.27911	-0.126295	1.2751	-0.126711	4.06573	-0.12814
0.0269	-14.3015	-0.127907	-9.72453	-0.124997	-8.71898	-0.118009	-7.37877	-0.122121	-7.82918	-0.125111	-10.6311	-0.126604	-8.51628	-0.126769	-8.99607	-0.121886	-5.78698	-0.117785	-5.52825	-0.125965	1.04159	-0.126454	4.54524	-0.127702
0.027	-14.8622	-0.127893	-9.99845	-0.125012	-9.20856	-0.117522	-7.69379	-0.122164	-7.45811	-0.12527	-10.2796	-0.126189	-8.67286	-0.126745	-8.97736	-0.121396	-5.97474	-0.118262	-5.69754	-0.12564	0.757267	-0.126272	5.15533	-0.127197
0.0271	-15.3865	-0.1278	-10.241	-0.124921	-9.70924	-0.117187	-8.08178	-0.122327	-7.04667	-0.12545	-9.92397	-0.125946	-8.85061	-0.12668	-8.90207	-0.120969	-6.14409	-0.118813	-5.78335	-0.125358	0.410947	-0.126172	5.86861	-0.126642
0.0272	-15.8572	-0.127642	-10.4361	-0.124682	-10.1994	-0.117023	-8.53282	-0.122598	-6.60126	-0.125645	-9.56589	-0.125898	-9.03326	-0.126596	-8.77271	-0.120611	-6.29011	-0.11942	-5.78819	-0.125143	-0.00546403	-0.126147	6.64223	-0.126058
0.0273	-16.2566	-0.127436	-10.5724	-0.124268	-10.6608	-0.117039	-9.03496	-0.122956	-6.13453	-0.125848	-9.211	-0.126059	-9.20479	-0.126513	-8.59401	-0.120327	-6.40461	-0.120064	-5.72063	-0.125016	-0.497328	-0.126186	7.42061	-0.125471
0.0274	-16.5713	-0.127197	-10.6417	-0.123657	-11.0841	-0.117236	-9.57424	-0.123374	-5.66201	-0.126049	-8.86994	-0.126414	-9.34775	-0.126444	-8.37431	-0.120112	-6.48023	-0.120729	-5.59294	-0.12498	-1.06351	-0.12627	8.14634	-0.124898
0.0275	-16.792	-0.126938	-10.642	-0.122849	-11.4597	-0.117599	-10.1337	-0.123825	-5.2046	-0.126249	-8.55648	-0.126935	-9.44619	-0.126395	-8.12262	-0.119958	-6.51234	-0.1214	-5.4174	-0.125024	-1.69821	-0.126376	8.76335	-0.124361
0.0276	-16.9113	-0.126663	-10.5816	-0.12186	-11.7829	-0.118105	-10.6932	-0.124283	-4.78699	-0.126447	-8.28284	-0.127576	-9.48811	-0.126365	-7.85072	-0.119857	-6.4947	-0.122066	-5.20753	-0.125127	-2.38914	-0.126484	9.21976	-0.123869
0.0277	-16.9318	-0.126375	-10.4721	-0.12073	-12.0532	-0.118717	-11.2282	-0.124732	-4.4312	-0.12665	-8.06193	-0.12828	-9.46474	-0.126339	-7.56663	-0.119794	-6.42257	-0.122716	-4.97538	-0.125256	-3.11478	-0.126581	9.4786	-0.123424
0.0278	-16.8577	-0.126068	-10.3294	-0.119514	-12.2723	-0.119385	-11.7109	-0.125165	-4.15715	-0.126864	-7.90231	-0.128984	-9.37356	-0.126307	-7.28116	-0.119757	-6.29197	-0.123339	-4.73018	-0.125377	-3.8542	-0.126656	9.5165	-0.123015
0.0279	-16.6993	-0.125739	-10.1756	-0.118281	-12.4443	-0.12006	-12.1116	-0.125587	-3.98018	-0.127104	-7.8054	-0.129625	-9.21501	-0.126249	-6.99931	-0.119735	-6.10352	-0.123927	-4.47611	-0.125454	-4.5761	-0.126706	9.32912	-0.122626
0.028	-16.4709	-0.125386	-10.0309	-0.1171	-12.5748	-0.120694	-12.4043	-0.126013	-3.9072	-0.127381	-7.76544	-0.13015	-8.9961	-0.12615	-6.72558	-0.119719	-5.85689	-0.124472	-4.21701	-0.12546	-5.25099	-0.126736	8.92559	-0.122235
0.0281	-16.1892	-0.125009	-9.91816	-0.116044	-12.6695	-0.121238	-12.5629	-0.126463	-3.93935	-0.127701	-7.77416	-0.130519	-8.7255	-0.126003	-6.45777	-0.11971	-5.55323	-0.124968	-3.9544	-0.125376	-5.85078	-0.126748	8.32911	-0.121816
0.0282	-15.8756	-0.124619	-9.85381	-0.11517	-12.7377	-0.121657	-12.5702	-0.126966	-4.06709	-0.128069	-7.81459	-0.13071	-8.41345	-0.125804	-6.19541	-0.119706	-5.19968	-0.125415	-3.68902	-0.125198	-6.34854	-0.126744	7.57357	-0.121342
0.0283	-15.55	-0.12423	-9.84961	-0.114524	-12.786	-0.121932	-12.4169	-0.12754	-4.27615	-0.128481	-7.86411	-0.130721	-8.06979	-0.125559	-5.93104	-0.119717	-4.80252	-0.125813	-3.42339	-0.124936	-6.72158	-0.126724	6.69818	-0.120798
0.0284	-15.2298	-0.123861	-9.91534	-0.114131	-12.8215	-0.122057	-12.1041	-0.128201	-4.5459	-0.128926	-7.90084	-0.130566	-7.7046	-0.125286	-5.65843	-0.119759	-4.37371	-0.126164	-3.1597	-0.124609	-6.95451	-0.126679	5.74218	-0.120173
0.0285	-14.9336	-0.123533	-10.0505	-0.113991	-12.8501	-0.122039	-11.6435	-0.128947	-4.85807	-0.129378	-7.90243	-0.130283	-7.32252	-0.125001	-5.37256	-0.119843	-3.92522	-0.126473	-2.90397	-0.124247	-7.03848	-0.126594	4.74473	-0.119475
0.0286	-14.6721	-0.123266	-10.2525	-0.114083	-12.8725	-0.121902	-11.0602	-0.129767	-5.1893	-0.129815	-7.84892	-0.129911	-6.92522	-0.124732	-5.06789	-0.119982	-3.47045	-0.126747	-2.66478	-0.123882	-6.97313	-0.126446	3.74213	-0.11872
0.0287	-14.4557	-0.123076	-10.5123	-0.114365	-12.8878	-0.121676	-10.3855	-0.13063	-5.5225	-0.130203	-7.72514	-0.129501	-6.513	-0.124498	-4.745	-0.120189	-3.0245	-0.126989	-2.45117	-0.123543	-6.76528	-0.126211	2.76596	-0.117937
0.0288	-14.2857	-0.122969	-10.8181	-0.114782	-12.8886	-0.121397	-9.65855	-0.131494	-5.8444	-0.130514	-7.524	-0.129098	-6.08398	-0.124314	-4.40463	-0.120467	-2.60005	-0.127199	-2.27633	-0.123254	-6.43221	-0.125864	1.84207	-0.117163
0.0289	-14.1637	-0.122942	-11.1605	-0.115271	-12.8623	-0.121099	-8.92157	-0.132305	-6.14513	-0.130722	-7.24395	-0.128738	-5.63397	-0.124188	-4.05355	-0.120811	-2.20745	-0.127372	-2.152	-0.123035	-5.99422	-0.125387	0.991341	-0.116442
0.029	-14.0867	-0.122988	-11.5266	-0.115766	-12.7945	-0.120812	-8.21416	-0.133008	-6.4201	-0.130809	-6.89172	-0.128447	-5.16308	-0.124116	-3.70207	-0.121207	-1.85712	-0.127506	-2.08975	-0.122886	-5.48045	-0.124768	0.231499	-0.115819
0.0291	-14.047	-0.123085	-11.9074	-0.116211	-12.6671	-0.120565	-7.57165	-0.133552	-6.66729	-0.130768	-6.48235	-0.128231	-4.67159	-0.124088	-3.36041	-0.121636	-1.55281	-0.127585	-2.09973	-0.122803	-4.92153	-0.124008	-0.426156	-0.115333
0.0292	-14.0364	-0.123215	-12.2948	-0.116557	-12.465	-0.120369	-7.02305	-0.133891	-6.88646	-0.130607	-6.03604	-0.128084	-4.16473	-0.124086	-3.04201	-0.122069	-1.29646	-0.127598	-2.18636	-0.122768	-4.35127	-0.123119	-0.975419	-0.115014
0.0293	-14.0464	-0.123357	-12.6841	-0.116779	-12.1741	-0.120237	-6.58678	-0.133997	-7.0814	-0.130339	-5.57605	-0.127982	-3.65111	-0.124091	-2.75885	-0.122474	-1.0856	-0.127533	-2.35048	-0.122759	-3.80132	-0.122126	-1.41373	-0.11488
0.0294	-14.0688	-0.123495	-13.0723	-0.116868	-11.7887	-0.12017	-6.27271	-0.133858	-7.25183	-0.129993	-5.13069	-0.127894	-3.14473	-0.124084	-2.52127	-0.122822	-0.914147	-0.127382	-2.58979	-0.122751	-3.30302	-0.121064	-1.74527	-0.114937
0.0295	-14.0941	-0.123619	-13.4526	-0.116836	-11.3077	-0.120167	-6.08061	-0.13348	-7.40028	-0.129597	-4.72589	-0.127786	-2.66078	-0.124051	-2.33516	-0.123086	-0.774783	-0.12714	-2.89396	-0.122716	-2.88116	-0.119972	-1.97681	-0.115171
0.0296	-14.1141	-0.123734	-13.8208	-0.116713	-10.7418	-0.120221	-6.00501	-0.132888	-7.52588	-0.129182	-4.38247	-0.127624	-2.21771	-0.123986	-2.20388	-0.123248	-0.657832	-0.126814	-3.24811	-0.122631	-2.55708	-0.118897	-2.12152	-0.115563
0.0297	-14.12	-0.123847	-14.1693	-0.116545	-10.1085	-0.120328	-6.0324	-0.13212	-7.62721	-0.128774	-4.11738	-0.127382	-1.83275	-0.123892	-2.12539	-0.123294	-0.552647	-0.126416	-3.63338	-0.122477	-2.34464	-0.117879	-2.19658	-0.116078
0.0298	-14.1025	-0.12398	-14.4853	-0.116384	-9.43361	-0.120486	-6.14899	-0.131223	-7.7016	-0.128393	-3.93965	-0.127042	-1.52445	-0.12378	-2.09478	-0.123227	-0.451111	-0.125966	-4.02767	-0.12224	-2.25067	-0.116956	-2.22059	-0.116682
0.0299	-14.056	-0.124154	-14.7565	-0.116282	-8.74808	-0.120694	-6.34166	-0.130252	-7.7448	-0.128045	-3.85027	-0.126598	-1.30586	-0.123669	-2.10449	-0.123059	-0.345755	-0.125494	-4.40608	-0.121915	-2.27473	-0.116159	-2.21253	-0.117334
0.03	-13.9741	-0.124394	-14.9675	-0.116288	-8.08355	-0.120954	-6.5935	-0.12926	-7.75299	-0.127734	-3.83887	-0.126054	-1.1882	-0.123582	-2.14766	-0.122811	-0.231197	-0.125035	-4.74528	-0.1215	-2.41144	-0.115508	-2.18909	-0.118
0.0301	-13.8496	-0.124715	-15.1029	-0.11644	-7.47417	-0.121268	-6.89457	-0.128298	-7.72104	-0.127451	-3.89136	-0.125423	-1.17621	-0.123536	-2.21527	-0.122511	-0.106009	-0.124621	-5.02349	-0.121002	-2.64446	-0.115013	-2.16938	-0.118646
0.0302	-13.681	-0.125126	-15.1512	-0.116758	-6.94828	-0.121638	-7.23592	-0.127411	-7.64542	-0.127183	-3.98387	-0.124722	-1.27071	-0.123551	-2.30035	-0.122189	0.026404	-0.124286	-5.22467	-0.120434	-2.95712	-0.114677	-2.16395	-0.119248
0.0303	-13.468	-0.125627	-15.1039	-0.117245	-6.53176	-0.122062	-7.61143	-0.126636	-7.52396	-0.12692	-4.08975	-0.123972	-1.46826	-0.123635	-2.40012	-0.121879	0.161844	-0.124053	-5.33745	-0.119816	-3.32699	-0.114495	-2.18253	-0.119789
0.0304	-13.2136	-0.126197	-14.9631	-0.117887	-6.24206	-0.122534	-8.01479	-0.126001	-7.35638	-0.126654	-4.18215	-0.123195	-1.75959	-0.123785	-2.51257	-0.12161	0.290712	-0.123941	-5.35685	-0.119168	-3.72963	-0.114455	-2.22707	-0.120256
0.0305	-12.9226	-0.126809	-14.7368	-0.118654	-6.09157	-0.123041	-8.43952	-0.125525	-7.14453	-0.126387	-4.23492	-0.122409	-2.13186	-0.123996	-2.63967	-0.121402	0.402353	-0.123954	-5.28805	-0.11852	-4.14054	-0.114545	-2.29908	-0.120643
0.0306	-12.6056	-0.127424	-14.4401	-0.1195	-6.08275	-0.123566	-8.88016	-0.125216	-6.89411	-0.126129	-4.22481	-0.12163	-2.56996	-0.12425	-2.78761	-0.12127	0.486457	-0.124087	-5.1407	-0.117902	-4.5388	-0.114749	-2.39647	-0.120951
0.0307	-12.2743	-0.128004	-14.0995	-0.120375	-6.21119	-0.124088	-9.32843	-0.125074	-6.61379	-0.125901	-4.1367	-0.120872	-3.05612	-0.124527	-2.96426	-0.121215	0.528748	-0.124317	-4.93056	-0.117349	-4.90628	-0.115056	-2.51198	-0.121184
0.0308	-11.9442	-0.128507	-13.7418	-0.121228	-6.46687	-0.124582	-9.77473	-0.125094	-6.31265	-0.12573	-3.96098	-0.120147	-3.57095	-0.124803	-3.18038	-0.12123	0.521962	-0.124618	-4.67708	-0.116892	-5.22943	-0.115455	-2.63905	-0.121349
0.0309	-11.6305	-0.128898	-13.3978	-0.122009	-6.83402	-0.125027	-10.207	-0.125263	-6.00196	-0.12565	-3.69538	-0.119465	-4.09614	-0.125061	-3.44592	-0.121299	0.458023	-0.124956	-4.40015	-0.116562	-5.50081	-0.11594	-2.76875	-0.121455
0.031	-11.3493	-0.12916	-13.094	-0.122676	-7.29383	-0.125403	-10.6131	-0.125562	-5.69316	-0.125689	-3.34592	-0.11884	-4.61297	-0.125282	-3.76673	-0.121403	0.330993	-0.125296	-4.11918	-0.116386	-5.71809	-0.116504	-2.89194	-0.121512
0.0311	-11.1141	-0.12928	-12.8518	-0.123199	-7.82348	-0.125697	-10.9814	-0.125972	-5.39531	-0.12587	-2.92576	-0.118287	-5.10591	-0.125459	-4.14781	-0.121517	0.145075	-0.125603	-3.84975	-0.116383	-5.88395	-0.117148	-3.00204	-0.121537
0.0312	-10.9359	-0.129271	-12.6834	-0.123563	-8.39678	-0.125901	-11.3004	-0.126466	-5.11537	-0.126201	-2.45151	-0.117819	-5.56175	-0.125597	-4.59131	-0.121621	-0.0945982	-0.125855	-3.60173	-0.116563	-6.00285	-0.117866	-3.09117	-0.121539
0.0313	-10.8204	-0.129152	-12.5915	-0.12377	-8.98917	-0.126018	-11.5602	-0.127019	-4.85907	-0.126679	-1.94465	-0.117449	-5.96453	-0.125704	-5.09389	-0.1217	-0.376721	-0.126034	-3.3797	-0.116924	-6.08494	-0.118655	-3.15304	-0.121539
0.0314	-10.772	-0.128957	-12.5685	-0.123831	-9.57635	-0.126057	-11.754	-0.127607	-4.6268	-0.127279	-1.4269	-0.117193	-6.30502	-0.125798	-5.64667	-0.121748	-0.688981	-0.126134	-3.1843	-0.117454	-6.13653	-0.119503	-3.18555	-0.121551
0.0315	-10.7874	-0.128729	-12.5959	-0.123774	-10.1347	-0.126037	-11.8748	-0.128206	-4.41759	-0.127958	-0.920068	-0.117058	-6.57255	-0.125904	-6.23367	-0.121765	-1.01257	-0.126162	-3.01062	-0.118133	-6.1676	-0.1204	-3.18592	-0.121594
0.0316	-10.8616	-0.128508	-12.6516	-0.123631	-10.6436	-0.125976	-11.9186	-0.128791	-4.22797	-0.128665	-0.445111	-0.11705	-6.75839	-0.126049	-6.83743	-0.121758	-1.32717	-0.126133	-2.85234	-0.118933	-6.18285	-0.121323	-3.1562	-0.121685
0.0317	-10.9872	-0.128336	-12.71	-0.12344	-11.0866	-0.125905	-11.8858	-0.129337	-4.05261	-0.129338	-0.0155285	-0.11716	-6.85475	-0.126258	-7.43582	-0.121746	-1.61469	-0.126065	-2.70338	-0.119812	-6.18649	-0.122251	-3.1013	-0.121838
0.0318	-11.1573	-0.128244	-12.7457	-0.123237	-11.449	-0.125846	-11.7751	-0.129829	-3.88647	-0.129911	0.357217	-0.117378	-6.85723	-0.126553	-8.00505	-0.121747	-1.85572	-0.125977	-2.5607	-0.120731	-6.18251	-0.12316	-3.02668	-0.122064
0.0319	-11.3617	-0.128252	-12.7389	-0.123053	-11.7228	-0.125828	-11.5896	-0.13024	-3.72679	-0.130328	0.669553	-0.117676	-6.76576	-0.126948	-8.52241	-0.121781	-2.03518	-0.125889	-2.42414	-0.121649	-6.17128	-0.124022	-2.9423	-0.122369
0.032	-11.5961	-0.128366	-12.6791	-0.122907	-11.9007	-0.125875	-11.3325	-0.130554	-3.57045	-0.13054	0.919852	-0.118023	-6.57989	-0.127448	-8.96696	-0.121867	-2.13804	-0.125808	-2.29618	-0.122525	-6.15373	-0.12482	-2.85928	-0.122753
0.0321	-11.8562	-0.128577	-12.5605	-0.122811	-11.982	-0.126006	-11.0104	-0.130755	-3.41626	-0.130518	1.11407	-0.118377	-6.3046	-0.128046	-9.31986	-0.122019	-2.15383	-0.125737	-2.18866	-0.123328	-6.13201	-0.125539	-2.78943	-0.123212
0.0322	-12.1419	-0.128865	-12.389	-0.122766	-11.9699	-0.126231	-10.6325	-0.130829	-3.26417	-0.130248	1.25999	-0.118693	-5.95178	-0.128723	-9.56766	-0.122248	-2.07561	-0.125663	-2.11253	-0.124031	-6.10627	-0.126174	-2.74416	-0.123726
0.0323	-12.4544	-0.129197	-12.1797	-0.122762	-11.8688	-0.126556	-10.2096	-0.130765	-3.11534	-0.129741	1.36749	-0.118924	-5.53544	-0.129452	-9.70269	-0.12255	-1.9012	-0.125565	-2.07968	-0.124619	-6.07783	-0.126733	-2.73314	-0.124273
0.0324	-12.7943	-0.129532	-11.9513	-0.122787	-11.6875	-0.126974	-9.75478	-0.130559	-2.97221	-0.129024	1.4451	-0.119027	-5.07338	-0.130199	-9.72157	-0.122927	-1.63068	-0.125416	-2.10344	-0.125084	-6.0495	-0.127224	-2.76669	-0.124819
0.0325	-13.1649	-0.12983	-11.7253	-0.122825	-11.4375	-0.127468	-9.2841	-0.130219	-2.83539	-0.128143	1.50057	-0.118961	-4.58679	-0.130923	-9.62264	-0.123371	-1.26922	-0.125184	-2.18889	-0.125428	-6.02333	-0.127672	-2.85026	-0.125324
0.0326	-13.5659	-0.130052	-11.5219	-0.122859	-11.1316	-0.12801	-8.81427	-0.129751	-2.70485	-0.127155	1.53732	-0.118703	-4.09815	-0.131586	-9.41129	-0.123867	-0.827353	-0.124837	-2.34017	-0.125664	-6.00161	-0.128096	-2.98794	-0.125746
0.0327	-13.9955	-0.130165	-11.3569	-0.122884	-10.7832	-0.128565	-8.36259	-0.129176	-2.58219	-0.126124	1.55777	-0.118236	-3.62468	-0.132149	-9.0951	-0.124403	-0.319967	-0.124346	-2.55097	-0.125806	-5.98632	-0.128518	-3.1801	-0.126043
0.0328	-14.4468	-0.130149	-11.2427	-0.122893	-10.406	-0.129092	-7.94567	-0.128518	-2.46264	-0.125117	1.55931	-0.117567	-3.18484	-0.132585	-8.68086	-0.124959	0.235763	-0.123698	-2.81138	-0.125875	-5.97581	-0.128951	-3.42412	-0.126179
0.0329	-14.9114	-0.129997	-11.1828	-0.122894	-10.0146	-0.129545	-7.57674	-0.127802	-2.34508	-0.124197	1.53422	-0.116713	-2.79169	-0.132875	-8.18093	-0.125515	0.81853	-0.122893	-3.10456	-0.125896	-5.97056	-0.129399	-3.71335	-0.126125
0.033	-15.3784	-0.129714	-11.175	-0.122901	-9.62286	-0.129883	-7.26451	-0.127056	-2.22604	-0.123412	1.47785	-0.115711	-2.45422	-0.133005	-7.60743	-0.126047	1.40249	-0.121946	-3.40921	-0.12589	-5.96696	-0.129855	-4.0405	-0.125872
0.0331	-15.8334	-0.129324	-11.2101	-0.122928	-9.24368	-0.130075	-7.01556	-0.126306	-2.10294	-0.122801	1.38213	-0.114612	-2.17454	-0.13298	-6.97391	-0.126528	1.96343	-0.120888	-3.70268	-0.125878	-5.9585	-0.1303	-4.3947	-0.12542
0.0332	-16.2621	-0.128863	-11.2751	-0.122992	-8.89083	-0.130096	-6.82824	-0.125568	-1.97373	-0.122383	1.24	-0.113475	-1.95259	-0.132814	-6.29467	-0.126933	2.47833	-0.119763	-3.9634	-0.125881	-5.94134	-0.130705	-4.76104	-0.124796
0.0333	-16.6502	-0.128375	-11.3543	-0.123101	-8.57513	-0.129936	-6.69935	-0.124857	-1.83657	-0.122162	1.0445	-0.112361	-1.78412	-0.132527	-5.58737	-0.127233	2.92603	-0.118626	-4.17251	-0.125912	-5.91067	-0.131039	-5.12424	-0.124034
0.0334	-16.9842	-0.127911	-11.4298	-0.123261	-8.30799	-0.129608	-6.62045	-0.124176	-1.69307	-0.122124	0.793341	-0.111334	-1.66179	-0.132148	-4.86917	-0.127401	3.28976	-0.117534	-4.31826	-0.12598	-5.86128	-0.131265	-5.46626	-0.123184
0.0335	-17.2535	-0.127517	-11.4886	-0.123463	-8.0995	-0.129137	-6.57786	-0.123522	-1.54276	-0.122241	0.485471	-0.110445	-1.57994	-0.131708	-4.15946	-0.127413	3.55867	-0.11654	-4.3936	-0.126086	-5.7927	-0.131356	-5.76936	-0.122307
0.0336	-17.4494	-0.12724	-11.5154	-0.123691	-7.95933	-0.128562	-6.55851	-0.122884	-1.39114	-0.122474	0.123587	-0.109737	-1.53097	-0.131235	-3.4751	-0.127254	3.72786	-0.115686	-4.39836	-0.126233	-5.7048	-0.131292	-6.01509	-0.121463
0.0337	-17.5661	-0.127109	-11.4985	-0.12392	-7.89206	-0.127934	-6.55185	-0.122248	-1.24206	-0.122781	-0.28825	-0.109237	-1.50713	-0.130755	-2.82871	-0.126909	3.79928	-0.114997	-4.3381	-0.126412	-5.60267	-0.131066	-6.18772	-0.120714
0.0338	-17.6014	-0.12714	-11.4287	-0.124114	-7.90116	-0.127309	-6.54464	-0.121598	-1.1007	-0.123121	-0.743192	-0.108949	-1.50431	-0.130293	-2.23387	-0.126377	3.77969	-0.114484	-4.22338	-0.126611	-5.48972	-0.130686	-6.27437	-0.120115
0.0339	-17.5539	-0.127337	-11.2978	-0.124242	-7.98683	-0.126743	-6.52909	-0.120922	-0.972884	-0.12346	-1.23224	-0.108863	-1.51681	-0.129861	-1.69447	-0.125671	3.67912	-0.114138	-4.0688	-0.126822	-5.37638	-0.130171	-6.26658	-0.119703
0.034	-17.429	-0.127679	-11.1033	-0.124273	-8.14381	-0.126281	-6.50238	-0.120211	-0.864978	-0.123767	-1.74664	-0.108954	-1.53983	-0.129468	-1.2136	-0.124809	3.51374	-0.113936	-3.89011	-0.127032	-5.2703	-0.129559	-6.16007	-0.119503
0.0341	-17.2302	-0.128138	-10.842	-0.12418	-8.36164	-0.125961	-6.46595	-0.119462	-0.784059	-0.124031	-2.27767	-0.109183	-1.56947	-0.129117	-0.787543	-0.123824	3.29845	-0.113849	-3.70423	-0.127234	-5.1804	-0.128885	-5.95781	-0.119523
0.0342	-16.964	-0.12867	-10.5176	-0.123956	-8.62734	-0.125803	-6.42282	-0.118684	-0.732199	-0.124239	-2.81713	-0.109506	-1.60132	-0.1288	-0.407325	-0.122756	3.04908	-0.113842	-3.52838	-0.127424	-5.1155	-0.128193	-5.66857	-0.119755
0.0343	-16.6387	-0.129229	-10.1329	-0.123599	-8.92372	-0.125811	-6.38134	-0.11789	-0.710896	-0.124396	-3.35767	-0.109879	-1.63116	-0.128512	-0.06324	-0.121655	2.78114	-0.113885	-3.37633	-0.127603	-5.08017	-0.127523	-5.30701	-0.120173
0.0344	-16.2606	-0.129766	-9.69784	-0.123126	-9.23169	-0.125975	-6.34907	-0.117105	-0.720549	-0.124505	-3.89151	-0.11026	-1.65337	-0.128243	0.256363	-0.120575	2.50833	-0.113955	-3.25834	-0.12777	-5.07652	-0.126904	-4.89325	-0.120745
0.0345	-15.8379	-0.130238	-9.22668	-0.122561	-9.53164	-0.126272	-6.33563	-0.11636	-0.760155	-0.124572	-4.41111	-0.110619	-1.663	-0.127988	0.563481	-0.119572	2.24204	-0.114045	-3.1847	-0.127935	-5.10439	-0.126358	-4.45156	-0.121429
0.0346	-15.3794	-0.130613	-8.73361	-0.121942	-9.80484	-0.126672	-6.34651	-0.115687	-0.824085	-0.124599	-4.90995	-0.110938	-1.65616	-0.127736	0.866686	-0.118697	1.9901	-0.114154	-3.15918	-0.128105	-5.16051	-0.125892	-4.00625	-0.122177
0.0347	-14.8931	-0.130867	-8.23815	-0.121308	-10.0341	-0.127138	-6.38523	-0.115124	-0.90832	-0.124581	-5.37735	-0.111212	-1.63064	-0.127484	1.17175	-0.118	1.75739	-0.114292	-3.18435	-0.128281	-5.24256	-0.125496	-3.58379	-0.122955
0.0348	-14.3869	-0.130991	-7.76043	-0.120697	-10.2077	-0.127636	-6.45208	-0.114703	-1.00684	-0.124508	-5.80445	-0.11145	-1.58395	-0.127226	1.47991	-0.117516	1.54622	-0.114476	-3.25816	-0.128471	-5.3431	-0.125152	-3.20826	-0.123721
0.0349	-13.8698	-0.130988	-7.31876	-0.120149	-10.318	-0.128135	-6.54364	-0.11445	-1.11422	-0.124366	-6.17899	-0.111671	-1.51855	-0.126953	1.78605	-0.117272	1.35473	-0.114719	-3.37831	-0.12867	-5.45665	-0.124834	-2.89642	-0.124452
0.035	-13.3524	-0.13087	-6.92793	-0.119685	-10.3608	-0.128611	-6.65533	-0.114385	-1.2261	-0.124135	-6.48902	-0.111898	-1.43675	-0.126663	2.08328	-0.117278	1.17838	-0.115034	-3.53889	-0.128875	-5.57939	-0.124509	-2.6632	-0.125129
0.0351	-12.8475	-0.13066	-6.60057	-0.119326	-10.3361	-0.129045	-6.77943	-0.114519	-1.34136	-0.123798	-6.72194	-0.112158	-1.34572	-0.126348	2.35775	-0.117528	1.00994	-0.115429	-3.73131	-0.129075	-5.70836	-0.124147	-2.51111	-0.125746
0.0352	-12.3656	-0.130384	-6.34268	-0.119076	-10.2478	-0.129424	-6.90824	-0.11485	-1.45797	-0.123338	-6.86843	-0.112475	-1.25097	-0.125998	2.59315	-0.118001	0.839168	-0.115899	-3.94899	-0.129259	-5.8411	-0.123723	-2.44026	-0.126303
0.0353	-11.9208	-0.130072	-6.15586	-0.118927	-10.1	-0.129739	-7.03562	-0.115367	-1.57575	-0.122753	-6.9204	-0.112861	-1.16289	-0.125603	2.77181	-0.118662	0.656116	-0.11644	-4.18346	-0.129419	-5.97716	-0.123227	-2.44179	-0.126802
0.0354	-11.5278	-0.129752	-6.03543	-0.118863	-9.90073	-0.129982	-7.15784	-0.116049	-1.69233	-0.122042	-6.87629	-0.11332	-1.08745	-0.125158	2.87404	-0.119464	0.449651	-0.117029	-4.42765	-0.129542	-6.1184	-0.12266	-2.50005	-0.127244
0.0355	-11.1979	-0.129454	-5.97643	-0.118859	-9.65672	-0.130147	-7.27094	-0.116866	-1.80606	-0.121222	-6.73895	-0.113847	-1.03106	-0.124657	2.88362	-0.120357	0.210342	-0.11765	-4.67392	-0.129624	-6.26571	-0.122034	-2.59391	-0.127635
0.0356	-10.9397	-0.129206	-5.97	-0.118883	-9.37611	-0.130225	-7.37377	-0.117788	-1.91113	-0.120321	-6.51777	-0.11442	-0.997752	-0.124101	2.78651	-0.121286	-0.0675187	-0.118284	-4.91814	-0.129664	-6.42032	-0.121381	-2.70369	-0.127973
0.0357	-10.759	-0.129028	-6.0055	-0.118903	-9.06685	-0.130208	-7.46621	-0.118781	-2.00091	-0.119375	-6.22767	-0.115014	-0.989199	-0.123495	2.57631	-0.122203	-0.386556	-0.118913	-5.15577	-0.129664	-6.58118	-0.120739	-2.80929	-0.128248
0.0358	-10.6556	-0.128939	-6.07748	-0.11889	-8.73706	-0.130086	-7.55031	-0.119811	-2.06559	-0.118424	-5.88547	-0.115595	-1.00355	-0.122852	2.24852	-0.123065	-0.743953	-0.119521	-5.38406	-0.12963	-6.74726	-0.120155	-2.89298	-0.128452
0.0359	-10.624	-0.128949	-6.17955	-0.118822	-8.39442	-0.129849	-7.62798	-0.12085	-2.09403	-0.117513	-5.51191	-0.116135	-1.03595	-0.122185	1.80864	-0.123838	-1.12966	-0.1201	-5.60228	-0.129571	-6.91491	-0.119678	-2.94113	-0.128574
0.036	-10.6526	-0.12906	-6.3104	-0.118682	-8.04759	-0.129496	-7.69765	-0.121876	-2.07561	-0.116687	-5.12446	-0.116605	-1.07901	-0.12152	1.26746	-0.124508	-1.53122	-0.120645	-5.80998	-0.129497	-7.07642	-0.119351	-2.94905	-0.128596
0.0361	-10.727	-0.129268	-6.46882	-0.118467	-7.70733	-0.129023	-7.76003	-0.122871	-2.00329	-0.11598	-4.73955	-0.116986	-1.12536	-0.120874	0.644888	-0.125071	-1.93318	-0.121158	-6.01081	-0.129417	-7.2254	-0.119209	-2.91537	-0.12851
0.0362	-10.8279	-0.129558	-6.65749	-0.118182	-7.38368	-0.128438	-7.81505	-0.123822	-1.87248	-0.11542	-4.36857	-0.117273	-1.16803	-0.120267	-0.0343568	-0.125538	-2.31706	-0.121643	-6.20566	-0.129338	-7.35334	-0.119275	-2.84841	-0.128304
0.0363	-10.9371	-0.12991	-6.87797	-0.117839	-7.08736	-0.127753	-7.85673	-0.124725	-1.68291	-0.115022	-4.01793	-0.117467	-1.20338	-0.119718	-0.741754	-0.125928	-2.66501	-0.122104	-6.39746	-0.129266	-7.4508	-0.119552	-2.76035	-0.127976
0.0364	-11.0346	-0.130293	-7.13035	-0.117462	-6.82883	-0.126988	-7.88237	-0.125577	-1.44285	-0.11479	-3.68763	-0.117578	-1.22903	-0.119236	-1.45015	-0.126268	-2.96219	-0.122554	-6.5883	-0.129202	-7.50914	-0.120026	-2.66918	-0.127528
0.0365	-11.1033	-0.130672	-7.41285	-0.117079	-6.61686	-0.126171	-7.88682	-0.126376	-1.16309	-0.114717	-3.37479	-0.117626	-1.24944	-0.118831	-2.13012	-0.126586	-3.19883	-0.123001	-6.7797	-0.129146	-7.52308	-0.120667	-2.59647	-0.126968
0.0366	-11.129	-0.131011	-7.71984	-0.116718	-6.45754	-0.125327	-7.86804	-0.127125	-0.860401	-0.114786	-3.07436	-0.117632	-1.27212	-0.118503	-2.7544	-0.12691	-3.37245	-0.123451	-6.97231	-0.129091	-7.49005	-0.121439	-2.56212	-0.126313
0.0367	-11.1034	-0.13127	-8.04168	-0.116404	-6.35354	-0.12449	-7.81847	-0.127824	-0.553175	-0.11498	-2.78132	-0.117617	-1.30882	-0.118252	-3.30253	-0.127257	-3.48333	-0.123912	-7.16426	-0.129032	-7.40871	-0.122288	-2.58704	-0.125586
0.0368	-11.019	-0.131415	-8.36513	-0.116161	-6.30361	-0.123693	-7.73637	-0.128472	-0.259299	-0.115273	-2.49037	-0.1176	-1.37471	-0.118077	-3.7596	-0.127639	-3.54189	-0.124383	-7.35348	-0.12896	-7.28357	-0.123161	-2.68714	-0.124816
0.0369	-10.8759	-0.131413	-8.6742	-0.116002	-6.30104	-0.122962	-7.62201	-0.129069	0.00583018	-0.115645	-2.20108	-0.11759	-1.48658	-0.117978	-4.11551	-0.128054	-3.56208	-0.124863	-7.53603	-0.128865	-7.11941	-0.124012	-2.87377	-0.124035
0.037	-10.673	-0.131245	-8.95146	-0.115935	-6.33577	-0.122317	-7.47721	-0.129609	0.230089	-0.116077	-1.9168	-0.117592	-1.66049	-0.117957	-4.36895	-0.128494	-3.56201	-0.125343	-7.70728	-0.128741	-6.92779	-0.124798	-3.15079	-0.12328
0.0371	-10.4144	-0.130896	-9.1807	-0.115958	-6.39392	-0.121777	-7.30726	-0.130093	0.409459	-0.116555	-1.64477	-0.117602	-1.90917	-0.118022	-4.52431	-0.128939	-3.55955	-0.125809	-7.85976	-0.12858	-6.71583	-0.125495	-3.51827	-0.122581
0.0372	-10.1052	-0.130368	-9.34424	-0.116064	-6.45855	-0.121355	-7.12175	-0.130518	0.542736	-0.117068	-1.39503	-0.117613	-2.23913	-0.118186	-4.59319	-0.129366	-3.57312	-0.126249	-7.98799	-0.128384	-6.49479	-0.126089	-3.96395	-0.121971
0.0373	-9.75341	-0.129673	-9.431	-0.116239	-6.51461	-0.121047	-6.93446	-0.130884	0.63605	-0.117606	-1.18004	-0.117609	-2.65062	-0.118463	-4.59034	-0.129751	-3.61676	-0.126642	-8.08644	-0.128155	-6.27609	-0.126584	-4.47404	-0.12147
0.0374	-9.36885	-0.128835	-9.43459	-0.116469	-6.54675	-0.120855	-6.76331	-0.131194	0.699621	-0.118162	-1.00926	-0.11758	-3.13825	-0.118873	-4.53206	-0.130068	-3.70123	-0.126971	-8.14964	-0.127901	-6.068	-0.126999	-5.02843	-0.121094
0.0375	-8.9626	-0.127886	-9.35311	-0.11674	-6.54628	-0.120767	-6.62553	-0.131452	0.743887	-0.118723	-0.892541	-0.117518	-3.68661	-0.119435	-4.43735	-0.1303	-3.83136	-0.127224	-8.17494	-0.127635	-5.87741	-0.127358	-5.60278	-0.12084
0.0376	-8.54985	-0.126873	-9.19045	-0.11704	-6.50838	-0.120771	-6.54138	-0.131666	0.779194	-0.119277	-0.836036	-0.117418	-4.27667	-0.120164	-4.32457	-0.130435	-4.0073	-0.127391	-8.1593	-0.12737	-5.70885	-0.127693	-6.17271	-0.120699
0.0377	-8.14411	-0.125842	-8.95539	-0.117359	-6.43582	-0.120852	-6.52936	-0.131836	0.815715	-0.119809	-0.840016	-0.117284	-4.88492	-0.12107	-4.20938	-0.130476	-4.22382	-0.127471	-8.10338	-0.127125	-5.56627	-0.128034	-6.71228	-0.12065
0.0378	-7.7652	-0.124844	-8.65917	-0.117692	-6.33794	-0.120993	-6.60421	-0.131969	0.853704	-0.120301	-0.898843	-0.117128	-5.48587	-0.12215	-4.10632	-0.130428	-4.47428	-0.127467	-8.00827	-0.126914	-5.44966	-0.128405	-7.19824	-0.120664
0.0379	-7.42947	-0.123927	-8.31657	-0.118035	-6.22601	-0.121183	-6.7756	-0.132065	0.89404	-0.120737	-1.00306	-0.116966	-6.05552	-0.123395	-4.02408	-0.130312	-4.7495	-0.127388	-7.87941	-0.12675	-5.35814	-0.128822	-7.60931	-0.12071
0.038	-7.15411	-0.123131	-7.9414	-0.118387	-6.11829	-0.121402	-7.04832	-0.132117	0.929951	-0.121107	-1.14009	-0.116819	-6.57385	-0.12478	-3.97105	-0.13015	-5.0398	-0.127252	-7.72187	-0.126641	-5.28934	-0.129285	-7.92646	-0.120758
0.0381	-6.95289	-0.122487	-7.54859	-0.118742	-6.03447	-0.121638	-7.41802	-0.132115	0.951361	-0.121407	-1.29335	-0.116707	-7.02716	-0.126262	-3.95083	-0.129967	-5.33649	-0.127078	-7.54515	-0.126592	-5.2406	-0.129784	-8.13532	-0.120782
0.0382	-6.8373	-0.122015	-7.1478	-0.119095	-5.98971	-0.121882	-7.87432	-0.132044	0.943552	-0.12164	-1.44755	-0.116652	-7.40632	-0.127787	-3.96447	-0.129795	-5.63228	-0.12688	-7.35843	-0.1266	-5.20846	-0.130294	-8.22526	-0.120764
0.0383	-6.8142	-0.12172	-6.74823	-0.119435	-5.99542	-0.122123	-8.39624	-0.131891	0.895447	-0.121817	-1.58707	-0.116669	-7.71119	-0.129293	-4.01126	-0.129657	-5.92306	-0.126674	-7.17336	-0.126659	-5.19294	-0.130785	-8.19266	-0.120701
0.0384	-6.88473	-0.121596	-6.35557	-0.119749	-6.05859	-0.122356	-8.96071	-0.131641	0.797312	-0.121961	-1.69895	-0.11677	-7.94769	-0.130714	-4.0903	-0.129572	-6.20104	-0.126473	-7.00168	-0.126759	-5.19443	-0.131217	-8.03667	-0.1206
0.0385	-7.04501	-0.121629	-5.97274	-0.120019	-6.17919	-0.122575	-9.53961	-0.131289	0.642835	-0.122092	-1.77494	-0.116955	-8.12562	-0.131983	-4.19955	-0.129558	-6.46526	-0.126281	-6.8541	-0.126889	-5.21679	-0.131552	-7.7638	-0.120475
0.0386	-7.28419	-0.121793	-5.59994	-0.120226	-6.35067	-0.122777	-10.1012	-0.130835	0.429943	-0.122239	-1.81168	-0.117221	-8.25989	-0.133043	-4.33736	-0.129622	-6.70797	-0.126095	-6.74055	-0.127035	-5.26675	-0.131759	-7.3871	-0.120354
0.0387	-7.58806	-0.122063	-5.2397	-0.120354	-6.56168	-0.122964	-10.6144	-0.130294	0.162887	-0.122423	-1.81044	-0.117552	-8.36592	-0.133852	-4.50253	-0.129764	-6.92069	-0.125911	-6.66804	-0.127188	-5.35246	-0.131809	-6.92364	-0.120263
0.0388	-7.94065	-0.122413	-4.89083	-0.12039	-6.79531	-0.123136	-11.0527	-0.129692	-0.14692	-0.12266	-1.7773	-0.117931	-8.4569	-0.134385	-4.69153	-0.12998	-7.09285	-0.125719	-6.64012	-0.12734	-5.48552	-0.131691	-6.39912	-0.120231
0.0389	-8.32131	-0.122817	-4.55321	-0.120327	-7.034	-0.123299	-11.3929	-0.12906	-0.487065	-0.122957	-1.7232	-0.118336	-8.54434	-0.134643	-4.90229	-0.130257	-7.20841	-0.125511	-6.65725	-0.127489	-5.67545	-0.131406	-5.84018	-0.120281
0.039	-8.70773	-0.123258	-4.22979	-0.120165	-7.26091	-0.123457	-11.6201	-0.128441	-0.842955	-0.123307	-1.65966	-0.118738	-8.63613	-0.134651	-5.12939	-0.13058	-7.25387	-0.125279	-6.71501	-0.127637	-5.93001	-0.130968	-5.27948	-0.120425
0.0391	-9.0798	-0.12372	-3.92098	-0.119918	-7.462	-0.123617	-11.7259	-0.127877	-1.19869	-0.123696	-1.6015	-0.119115	-8.73412	-0.134451	-5.36633	-0.130928	-7.21168	-0.125016	-6.80688	-0.127785	-6.25417	-0.130406	-4.74677	-0.120667
0.0392	-9.41609	-0.124192	-3.62954	-0.119601	-7.6261	-0.123785	-11.7087	-0.127406	-1.54108	-0.124099	-1.56416	-0.119435	-8.83418	-0.134104	-5.6065	-0.13128	-7.06738	-0.124726	-6.92251	-0.127943	-6.64605	-0.129753	-4.26982	-0.120995
0.0393	-9.696	-0.124667	-3.36102	-0.119239	-7.74759	-0.123966	-11.5753	-0.127051	-1.85887	-0.124481	-1.56128	-0.119679	-8.93024	-0.133675	-5.83891	-0.131605	-6.81018	-0.124415	-7.05124	-0.128118	-7.09991	-0.129054	-3.87176	-0.121385
0.0394	-9.90094	-0.125134	-3.11437	-0.118856	-7.82634	-0.124164	-11.3389	-0.126827	-2.14247	-0.124808	-1.6039	-0.119826	-9.0111	-0.133228	-6.05497	-0.131876	-6.43351	-0.124094	-7.18225	-0.128316	-7.60276	-0.128353	-3.56675	-0.121803
0.0395	-10.013	-0.125583	-2.89523	-0.118476	-7.86681	-0.124379	-11.0174	-0.126726	-2.38617	-0.125047	-1.70079	-0.11986	-9.06585	-0.132819	-6.24654	-0.132061	-5.93875	-0.123777	-7.30355	-0.128541	-8.13819	-0.127692	-3.35916	-0.122213
0.0396	-10.0156	-0.125999	-2.70475	-0.118122	-7.87662	-0.124606	-10.6316	-0.126727	-2.58904	-0.125168	-1.85704	-0.119778	-9.08228	-0.13249	-6.40812	-0.132132	-5.33324	-0.123483	-7.40817	-0.128793	-8.68298	-0.127106	-3.24369	-0.122572
0.0397	-9.89819	-0.126361	-2.54227	-0.117808	-7.87	-0.12484	-10.2035	-0.126794	-2.75102	-0.125154	-2.07329	-0.119578	-9.05159	-0.132259	-6.5379	-0.132061	-4.62936	-0.123224	-7.48967	-0.129072	-9.21519	-0.126626	-3.20633	-0.122843
0.0398	-9.65401	-0.126647	-2.40672	-0.11754	-7.85978	-0.125067	-9.75317	-0.126876	-2.87342	-0.124999	-2.34355	-0.119268	-8.97043	-0.132127	-6.63549	-0.131829	-3.84721	-0.123014	-7.54433	-0.129368	-9.7126	-0.12627	-3.2253	-0.123002
0.0399	-9.27914	-0.126834	-2.29326	-0.117322	-7.86363	-0.125271	-9.29972	-0.126923	-2.96099	-0.124709	-2.66132	-0.118861	-8.84032	-0.132075	-6.70714	-0.131423	-3.00784	-0.12286	-7.57154	-0.129674	-10.1565	-0.126045	-3.27392	-0.123029
0.04	-8.77972	-0.126897	-2.199	-0.11715	-7.89619	-0.125434	-8.86199	-0.126884	-3.02028	-0.124299	-3.01531	-0.11838	-8.66684	-0.132071	-6.7634	-0.130843	-2.1371	-0.122759	-7.57265	-0.129979	-10.5309	-0.125954	-3.32459	-0.122922
0.0401	-8.16971	-0.126817	-2.1174	-0.117019	-7.97446	-0.125535	-8.44972	-0.12672	-3.0573	-0.123795	-3.39211	-0.117849	-8.46093	-0.132075	-6.81151	-0.130106	-1.26161	-0.122707	-7.55068	-0.130276	-10.8261	-0.125986	-3.35037	-0.122692
0.0402	-7.46998	-0.126581	-2.04109	-0.116923	-8.10982	-0.125553	-8.07362	-0.126408	-3.0811	-0.12323	-3.77707	-0.117295	-8.23783	-0.13205	-6.86316	-0.129241	-0.403496	-0.122693	-7.50819	-0.130558	-11.0393	-0.126125	-3.32866	-0.12236
0.0403	-6.70983	-0.12619	-1.96393	-0.116861	-8.31181	-0.125469	-7.73826	-0.125941	-3.10175	-0.122636	-4.15636	-0.116744	-8.01273	-0.131963	-6.92528	-0.128291	0.410477	-0.122703	-7.45011	-0.130826	-11.1716	-0.12635	-3.24655	-0.121957
0.0404	-5.92129	-0.125652	-1.88038	-0.116834	-8.58422	-0.125271	-7.44472	-0.125332	-3.13073	-0.122045	-4.5176	-0.11622	-7.80348	-0.131795	-7.00097	-0.127312	1.15952	-0.122725	-7.37988	-0.131081	-11.2278	-0.126633	-3.09982	-0.121519
0.0405	-5.14119	-0.124986	-1.78431	-0.11685	-8.92567	-0.124952	-7.19266	-0.12461	-3.17894	-0.121481	-4.85327	-0.115744	-7.62417	-0.13154	-7.09173	-0.126364	1.82319	-0.122753	-7.29984	-0.131333	-11.2181	-0.126949	-2.89174	-0.121082
0.0406	-4.40517	-0.124222	-1.67214	-0.116917	-9.32632	-0.124519	-6.97652	-0.123823	-3.25478	-0.120963	-5.15958	-0.11533	-7.48549	-0.131209	-7.18806	-0.125513	2.38334	-0.122778	-7.21242	-0.131592	-11.1529	-0.127265	-2.63494	-0.120683
0.0407	-3.74352	-0.123395	-1.5401	-0.117046	-9.77254	-0.123985	-6.78956	-0.123019	-3.36756	-0.120499	-5.43683	-0.114991	-7.392	-0.130824	-7.28383	-0.124816	2.82506	-0.122802	-7.11929	-0.131869	-11.0433	-0.127555	-2.34882	-0.12035
0.0408	-3.18199	-0.122543	-1.38584	-0.117244	-10.2431	-0.123372	-6.6238	-0.122253	-3.52263	-0.120091	-5.69069	-0.114732	-7.34588	-0.13042	-7.36234	-0.124326	3.13493	-0.122832	-7.01945	-0.132171	-10.9005	-0.127788	-2.05833	-0.120111
0.0409	-2.73558	-0.121712	-1.21018	-0.117514	-10.7135	-0.122714	-6.46978	-0.121576	-3.72152	-0.119729	-5.92985	-0.114552	-7.34058	-0.130037	-7.40882	-0.124079	3.30471	-0.122876	-6.91386	-0.132507	-10.7322	-0.127943	-1.79079	-0.119979
0.041	-2.40767	-0.120935	-1.01387	-0.117849	-11.1546	-0.122049	-6.32066	-0.121024	-3.96214	-0.119402	-6.16482	-0.114447	-7.36801	-0.129712	-7.41198	-0.124089	3.33144	-0.122945	-6.80305	-0.132872	-10.5447	-0.127999	-1.57115	-0.119971
0.0411	-2.19098	-0.120246	-0.80046	-0.118232	-11.5373	-0.121421	-6.17065	-0.120622	-4.2396	-0.119096	-6.40803	-0.114413	-7.41529	-0.129479	-7.36053	-0.124349	3.21553	-0.123048	-6.68787	-0.133252	-10.343	-0.127942	-1.42151	-0.120087
0.0412	-2.07219	-0.119667	-0.573812	-0.118638	-11.8374	-0.120871	-6.01666	-0.120379	-4.54596	-0.118798	-6.66935	-0.114435	-7.46671	-0.129361	-7.24711	-0.124834	2.96094	-0.123193	-6.57	-0.133628	-10.1305	-0.127762	-1.35763	-0.120327
0.0413	-2.02836	-0.119213	-0.340665	-0.119037	-12.0317	-0.120437	-5.8608	-0.120285	-4.87181	-0.118497	-6.95722	-0.114505	-7.50727	-0.129371	-7.07199	-0.125498	2.57871	-0.12338	-6.45446	-0.133974	-9.9079	-0.12746	-1.39093	-0.120684
0.0414	-2.03477	-0.118892	-0.1093	-0.119392	-12.1052	-0.12015	-5.70718	-0.120323	-5.20408	-0.118188	-7.27342	-0.114609	-7.52364	-0.129504	-6.83863	-0.126276	2.08219	-0.1236	-6.34576	-0.134257	-9.67691	-0.127046	-1.52228	-0.121142
0.0415	-2.06908	-0.118702	0.109198	-0.119672	-12.05	-0.120027	-5.56456	-0.120463	-5.53336	-0.117878	-7.61643	-0.114734	-7.50488	-0.129745	-6.55632	-0.127095	1.4871	-0.123839	-6.24849	-0.134445	-9.43706	-0.12653	-1.74531	-0.121682
0.0416	-2.11003	-0.118634	0.303712	-0.119849	-11.8677	-0.120074	-5.44299	-0.120672	-5.84985	-0.117574	-7.97916	-0.11487	-7.44471	-0.130066	-6.23802	-0.127879	0.811325	-0.124083	-6.16851	-0.134513	-9.19015	-0.125937	-2.04698	-0.122284
0.0417	-2.14526	-0.118675	0.460814	-0.11991	-11.5702	-0.120281	-5.35598	-0.12092	-6.14554	-0.117294	-8.34747	-0.115006	-7.34255	-0.130432	-5.89698	-0.128549	0.0708919	-0.12431	-6.11133	-0.134438	-8.93615	-0.125294	-2.40618	-0.122922
0.0418	-2.17053	-0.118813	0.569755	-0.119856	-11.1747	-0.120623	-5.31423	-0.121182	-6.41695	-0.117059	-8.708	-0.115133	-7.20276	-0.130805	-5.54878	-0.129039	-0.720282	-0.124505	-6.07837	-0.134215	-8.67622	-0.124635	-2.79929	-0.123569
0.0419	-2.19025	-0.119033	0.620961	-0.119704	-10.7065	-0.121062	-5.32385	-0.12144	-6.66364	-0.116894	-9.04252	-0.115251	-7.03254	-0.13115	-5.20749	-0.129291	-1.548	-0.12465	-6.06852	-0.133848	-8.41322	-0.123991	-3.19942	-0.124201
0.042	-2.21709	-0.119322	0.607145	-0.119482	-10.1952	-0.121553	-5.38993	-0.12169	-6.88899	-0.116821	-9.3305	-0.115361	-6.8456	-0.131437	-4.88381	-0.129269	-2.40501	-0.124739	-6.07988	-0.13336	-8.14695	-0.123392	-3.57837	-0.124792
0.0421	-2.26801	-0.119672	0.522981	-0.119238	-9.67348	-0.122045	-5.51107	-0.121932	-7.09931	-0.116857	-9.55492	-0.115463	-6.65603	-0.131647	-4.58689	-0.128952	-3.28502	-0.12477	-6.10555	-0.132783	-7.8803	-0.122866	-3.91133	-0.125321
0.0422	-2.36087	-0.120073	0.369591	-0.119022	-9.17136	-0.122484	-5.6794	-0.122179	-7.30146	-0.117013	-9.70293	-0.115567	-6.47696	-0.131773	-4.31983	-0.12834	-4.18091	-0.124753	-6.13358	-0.132157	-7.61377	-0.122429	-4.17647	-0.125774
0.0423	-2.51307	-0.120524	0.150842	-0.118889	-8.71707	-0.122828	-5.88381	-0.122441	-7.50502	-0.11729	-9.76368	-0.115681	-6.32181	-0.131821	-4.08542	-0.127454	-5.08724	-0.124701	-6.15341	-0.131529	-7.34848	-0.122088	-4.35205	-0.126138
0.0424	-2.73877	-0.12102	-0.126652	-0.118884	-8.33548	-0.123038	-6.10763	-0.122732	-7.71823	-0.117679	-9.73032	-0.115813	-6.19988	-0.131805	-3.88484	-0.126326	-5.99568	-0.124634	-6.15081	-0.130943	-7.08479	-0.121838	-4.42599	-0.126407
0.0425	-3.04152	-0.12156	-0.453341	-0.119046	-8.04311	-0.123098	-6.33589	-0.123059	-7.94648	-0.11816	-9.60309	-0.11597	-6.1174	-0.131746	-3.7179	-0.125003	-6.89344	-0.124574	-6.11513	-0.130439	-6.82376	-0.121664	-4.38997	-0.12658
0.0426	-3.41675	-0.122133	-0.81889	-0.119396	-7.85062	-0.123001	-6.55119	-0.123425	-8.19447	-0.118701	-9.38681	-0.116158	-6.0741	-0.131665	-3.5828	-0.123541	-7.76624	-0.124546	-6.03512	-0.130049	-6.56665	-0.12154	-4.23937	-0.126662
0.0427	-3.84925	-0.122732	-1.21189	-0.119935	-7.76076	-0.122761	-6.74041	-0.123822	-8.46214	-0.119271	-9.08918	-0.11638	-6.07288	-0.131581	-3.48523	-0.121996	-8.59393	-0.124572	-5.90347	-0.129792	-6.31452	-0.121436	-3.97956	-0.126658
0.0428	-4.3158	-0.123343	-1.62056	-0.12065	-7.76946	-0.122406	-6.89511	-0.12423	-8.74526	-0.119829	-8.72319	-0.116632	-6.10744	-0.131506	-3.43035	-0.120431	-9.35312	-0.124667	-5.71757	-0.129677	-6.06906	-0.121321	-3.61781	-0.126574
0.0429	-4.78726	-0.123943	-2.03621	-0.121507	-7.86783	-0.121977	-7.00999	-0.124631	-9.03687	-0.120338	-8.30191	-0.116908	-6.17365	-0.131441	-3.4277	-0.118899	-10.0216	-0.124844	-5.47715	-0.129694	-5.83066	-0.121169	-3.16774	-0.126422
0.043	-5.23114	-0.124508	-2.45154	-0.122462	-8.04037	-0.121525	-7.08723	-0.124998	-9.32536	-0.120765	-7.84178	-0.117201	-6.26462	-0.131379	-3.48885	-0.117453	-10.5775	-0.125104	-5.18957	-0.12983	-5.60128	-0.120965	-2.64699	-0.126212
0.0431	-5.61664	-0.125006	-2.85821	-0.123469	-8.26773	-0.121096	-7.13446	-0.125311	-9.59822	-0.121086	-7.35804	-0.117498	-6.37283	-0.131298	-3.6281	-0.116139	-11.0023	-0.125443	-4.8604	-0.130059	-5.38164	-0.120704	-2.07711	-0.125954
0.0432	-5.91729	-0.125399	-3.25344	-0.124475	-8.5313	-0.120736	-7.16119	-0.125552	-9.83891	-0.121287	-6.864	-0.117792	-6.49359	-0.131175	-3.85762	-0.114991	-11.2823	-0.125846	-4.50386	-0.130351	-5.17325	-0.120397	-1.4831	-0.125657
0.0433	-6.11592	-0.125652	-3.63377	-0.125441	-8.81021	-0.120478	-7.1839	-0.125716	-10.0332	-0.121361	-6.37345	-0.118069	-6.6187	-0.130982	-4.18758	-0.114042	-11.4106	-0.126295	-4.13262	-0.130673	-4.97684	-0.120067	-0.888362	-0.125329
0.0434	-6.20541	-0.125728	-3.9967	-0.12633	-9.08616	-0.120341	-7.21557	-0.125809	-10.1664	-0.121313	-5.89912	-0.118326	-6.74123	-0.130693	-4.62147	-0.113314	-11.3882	-0.126763	-3.7601	-0.130993	-4.79423	-0.119749	-0.319539	-0.124977
0.0435	-6.18985	-0.125597	-4.34378	-0.127124	-9.34094	-0.120331	-7.2706	-0.12585	-10.2269	-0.121159	-5.45162	-0.11856	-6.85231	-0.130294	-5.15425	-0.112824	-11.2205	-0.127224	-3.40235	-0.131286	-4.62806	-0.119477	0.20119	-0.124606
0.0436	-6.08563	-0.125234	-4.67622	-0.127811	-9.56169	-0.120436	-7.35939	-0.125867	-10.2036	-0.120919	-5.04275	-0.118776	-6.94353	-0.129776	-5.77331	-0.112581	-10.9223	-0.127652	-3.07391	-0.131528	-4.48186	-0.119286	0.654868	-0.124216
0.0437	-5.91616	-0.124627	-4.99479	-0.128391	-9.73905	-0.120633	-7.49026	-0.125895	-10.0913	-0.120618	-4.68244	-0.118986	-7.00549	-0.129145	-6.45776	-0.112591	-10.5111	-0.128019	-2.78747	-0.131706	-4.36084	-0.119202	1.02489	-0.123809
0.0438	-5.71287	-0.123771	-5.30342	-0.128869	-9.86813	-0.12089	-7.66438	-0.125975	-9.8908	-0.120281	-4.38273	-0.119208	-7.03141	-0.128417	-7.17746	-0.112851	-10.0091	-0.128305	-2.55526	-0.131811	-4.27078	-0.119238	1.30352	-0.123384
0.0439	-5.50835	-0.122684	-5.6051	-0.129255	-9.94623	-0.121174	-7.87975	-0.126139	-9.60549	-0.119932	-4.15492	-0.119462	-7.01477	-0.12762	-7.89702	-0.113352	-9.4434	-0.128492	-2.38678	-0.131836	-4.21619	-0.11939	1.48652	-0.12294
0.044	-5.33432	-0.121393	-5.90052	-0.129553	-9.97656	-0.12145	-8.12674	-0.126416	-9.24226	-0.119595	-4.01097	-0.119768	-6.95262	-0.12679	-8.58068	-0.114077	-8.84029	-0.12857	-2.28834	-0.131784	-4.2037	-0.119638	1.57642	-0.122478
0.0441	-5.21863	-0.11994	-6.1919	-0.129765	-9.96478	-0.121693	-8.3934	-0.12682	-8.81622	-0.119286	-3.9614	-0.120143	-6.84863	-0.12596	-9.19102	-0.115004	-8.2282	-0.128534	-2.26353	-0.131661	-4.238	-0.11995	1.57887	-0.122001
0.0442	-5.17988	-0.118379	-6.47981	-0.129889	-9.91676	-0.121889	-8.66549	-0.12735	-8.34647	-0.11902	-4.01394	-0.120602	-6.7111	-0.125167	-9.69877	-0.116101	-7.6353	-0.128387	-2.31093	-0.131468	-4.31892	-0.120282	1.50465	-0.121513
0.0443	-5.22834	-0.116773	-6.76324	-0.129915	-9.84239	-0.122036	-8.92404	-0.127994	-7.85234	-0.118808	-4.17382	-0.121146	-6.55548	-0.124439	-10.0826	-0.117331	-7.08556	-0.12813	-2.42745	-0.131213	-4.44799	-0.120588	1.36659	-0.121029
0.0444	-5.36636	-0.115189	-7.04165	-0.129832	-9.75121	-0.122144	-9.15224	-0.128719	-7.36009	-0.118658	-4.43908	-0.121771	-6.40244	-0.123799	-10.3292	-0.118651	-6.59986	-0.127773	-2.60327	-0.130905	-4.61882	-0.12083	1.17893	-0.120562
0.0445	-5.58716	-0.113696	-7.3119	-0.12963	-9.65289	-0.122234	-9.33423	-0.129486	-6.89638	-0.118575	-4.80489	-0.122457	-6.27436	-0.123257	-10.4397	-0.120017	-6.19189	-0.127321	-2.82902	-0.130548	-4.82605	-0.120976	0.955597	-0.120129
0.0446	-5.87806	-0.112354	-7.57222	-0.129302	-9.55726	-0.122333	-9.45928	-0.130246	-6.48806	-0.118559	-5.25813	-0.123182	-6.19793	-0.122812	-10.4233	-0.12138	-5.8696	-0.126786	-3.08763	-0.130149	-5.05787	-0.121014	0.710339	-0.119752
0.0447	-6.22208	-0.11122	-7.82059	-0.128847	-9.46948	-0.122469	-9.51928	-0.130944	-6.16001	-0.118611	-5.7821	-0.12391	-6.1974	-0.122462	-10.2996	-0.122697	-5.63138	-0.12618	-3.36272	-0.129718	-5.30379	-0.120947	0.457533	-0.119444
0.0448	-6.60221	-0.110338	-8.05602	-0.128275	-9.39617	-0.122671	-9.51326	-0.131538	-5.9369	-0.118729	-6.35488	-0.124607	-6.29322	-0.122195	-10.0946	-0.12393	-5.46733	-0.12551	-3.63732	-0.129268	-5.54736	-0.120804	0.207367	-0.119223
0.0449	-7.00121	-0.109742	-8.27955	-0.127604	-9.34142	-0.122959	-9.44474	-0.131983	-5.83605	-0.118909	-6.95037	-0.125238	-6.49726	-0.121993	-9.83794	-0.125046	-5.36273	-0.124789	-3.89352	-0.128815	-5.77572	-0.120617	-0.0291143	-0.119094
0.045	-7.40167	-0.109459	-8.49145	-0.126867	-9.30684	-0.123342	-9.32157	-0.132248	-5.87134	-0.119147	-7.54104	-0.125776	-6.81761	-0.121843	-9.55901	-0.126023	-5.29729	-0.124027	-4.11592	-0.128378	-5.97437	-0.120436	-0.242097	-0.119062
0.0451	-7.79247	-0.109501	-8.69282	-0.126102	-9.29133	-0.123817	-9.15728	-0.132315	-6.04951	-0.119437	-8.09905	-0.1262	-7.24747	-0.121733	-9.2855	-0.126849	-5.24834	-0.123238	-4.29161	-0.127978	-6.13075	-0.120309	-0.426453	-0.119119
0.0452	-8.16416	-0.10987	-8.88808	-0.125358	-9.29285	-0.124369	-8.96677	-0.132182	-6.36653	-0.119772	-8.60085	-0.1265	-7.77588	-0.121654	-9.03805	-0.127521	-5.1972	-0.122437	-4.41035	-0.127638	-6.23399	-0.120277	-0.576447	-0.119258
0.0453	-8.51113	-0.110555	-9.07727	-0.124685	-9.30739	-0.124971	-8.76532	-0.13186	-6.81539	-0.120145	-9.02393	-0.126676	-8.37834	-0.121603	-8.83307	-0.128043	-5.12738	-0.121639	-4.46899	-0.12738	-6.27641	-0.120373	-0.690244	-0.119461
0.0454	-8.83197	-0.111542	-9.2623	-0.124133	-9.32833	-0.12559	-8.56876	-0.131369	-7.37742	-0.120547	-9.35046	-0.126739	-9.02678	-0.121582	-8.67854	-0.128428	-5.03121	-0.120861	-4.46737	-0.127224	-6.25342	-0.120608	-0.769675	-0.119709
0.0455	-9.12715	-0.112805	-9.44148	-0.123748	-9.35147	-0.126181	-8.38881	-0.130744	-8.02941	-0.120972	-9.56774	-0.126704	-9.69044	-0.1216	-8.57452	-0.128693	-4.90694	-0.120118	-4.41192	-0.127184	-6.16537	-0.120976	-0.818835	-0.119988
0.0456	-9.39892	-0.114305	-9.61295	-0.123566	-9.37142	-0.126704	-8.23626	-0.130021	-8.74382	-0.12141	-9.66978	-0.126591	-10.3349	-0.121664	-8.51835	-0.128854	-4.76116	-0.119432	-4.30986	-0.127267	-6.01303	-0.121449	-0.84374	-0.120281
0.0457	-9.65483	-0.115995	-9.76977	-0.123609	-9.3831	-0.127118	-8.11694	-0.129242	-9.48923	-0.121857	-9.65734	-0.126414	-10.9294	-0.121786	-8.49831	-0.12893	-4.6067	-0.118816	-4.1758	-0.127474	-5.80332	-0.121988	-0.852349	-0.120577
0.0458	-9.89969	-0.11782	-9.90471	-0.123882	-9.3866	-0.127387	-8.03471	-0.128443	-10.2344	-0.122302	-9.53681	-0.12619	-11.4468	-0.121975	-8.50345	-0.128934	-4.46062	-0.118293	-4.02505	-0.127802	-5.5438	-0.122545	-0.854698	-0.120868
0.0459	-10.1427	-0.119713	-10.0099	-0.124374	-9.38215	-0.127488	-7.98997	-0.127656	-10.9501	-0.122742	-9.31794	-0.125925	-11.8682	-0.122237	-8.52132	-0.128875	-4.3417	-0.117875	-3.87095	-0.128238	-5.24704	-0.12306	-0.856202	-0.121148
0.046	-10.3951	-0.121606	-10.0766	-0.125054	-9.37652	-0.127406	-7.98179	-0.126912	-11.609	-0.123167	-9.01784	-0.125621	-12.1774	-0.122573	-8.53688	-0.128762	-4.26811	-0.117581	-3.72827	-0.128765	-4.92553	-0.123484	-0.861443	-0.121416
0.0461	-10.6663	-0.123426	-10.0968	-0.125879	-9.3738	-0.127136	-8.0077	-0.126227	-12.1888	-0.12357	-8.65492	-0.125272	-12.3706	-0.122979	-8.53942	-0.128596	-4.25325	-0.117422	-3.60638	-0.129367	-4.59411	-0.123773	-0.871094	-0.121669
0.0462	-10.9627	-0.125104	-10.0685	-0.126794	-9.38275	-0.126683	-8.0662	-0.125612	-12.6734	-0.123944	-8.24931	-0.124873	-12.4485	-0.123446	-8.52007	-0.12838	-4.30387	-0.117407	-3.51301	-0.13002	-4.26645	-0.123897	-0.880229	-0.121902
0.0463	-11.29	-0.126578	-9.99067	-0.127734	-9.41361	-0.126066	-8.15436	-0.125071	-13.0524	-0.124277	-7.82154	-0.124418	-12.4178	-0.123959	-8.47202	-0.128114	-4.422	-0.117541	-3.44579	-0.130704	-3.95971	-0.12384	-0.87614	-0.122108
0.0464	-11.6518	-0.1278	-9.86991	-0.128638	-9.47425	-0.125308	-8.26993	-0.124605	-13.32	-0.124566	-7.3921	-0.123905	-12.2913	-0.124503	-8.39261	-0.127798	-4.60343	-0.117821	-3.40254	-0.131401	-3.68711	-0.123596	-0.845676	-0.122274
0.0465	-12.0447	-0.128734	-9.71663	-0.129449	-9.57267	-0.124438	-8.41003	-0.124211	-13.4757	-0.124797	-6.97426	-0.123341	-12.0842	-0.125057	-8.28271	-0.127437	-4.83567	-0.118237	-3.37288	-0.132096	-3.4611	-0.123179	-0.770843	-0.122383
0.0466	-12.4635	-0.129371	-9.54654	-0.13012	-9.71458	-0.123489	-8.56855	-0.123883	-13.5239	-0.124966	-6.58189	-0.122743	-11.8121	-0.125599	-8.14376	-0.127031	-5.10447	-0.118773	-3.34647	-0.132774	-3.29041	-0.122611	-0.633997	-0.122413
0.0467	-12.8977	-0.129715	-9.37731	-0.130618	-9.90373	-0.122496	-8.74325	-0.123622	-13.4728	-0.125067	-6.22393	-0.122137	-11.4897	-0.126111	-7.98176	-0.126589	-5.39164	-0.119399	-3.3103	-0.133428	-3.17998	-0.12192	-0.42112	-0.122348
0.0468	-13.3343	-0.129793	-9.22848	-0.130926	-10.1407	-0.121491	-8.92501	-0.123423	-13.3345	-0.125098	-5.90478	-0.121557	-11.1313	-0.126577	-7.80286	-0.126121	-5.67704	-0.120087	-3.25381	-0.134051	-3.13104	-0.121137	-0.122813	-0.122169
0.0469	-13.759	-0.129646	-9.11706	-0.131048	-10.4231	-0.120505	-9.107	-0.123291	-13.1225	-0.125059	-5.62825	-0.121042	-10.7477	-0.126984	-7.6139	-0.125635	-5.94413	-0.120803	-3.17064	-0.134642	-3.13817	-0.120299	0.263617	-0.121866
0.047	-14.1574	-0.129326	-9.0569	-0.130994	-10.7474	-0.119566	-9.28025	-0.123224	-12.8547	-0.124956	-5.39463	-0.120625	-10.3485	-0.127323	-7.42303	-0.125141	-6.17551	-0.121513	-3.05907	-0.135201	-3.19223	-0.119439	0.728515	-0.12144
0.0471	-14.5153	-0.128893	-9.05229	-0.13079	-11.1073	-0.118697	-9.43448	-0.123227	-12.5484	-0.1248	-5.20535	-0.120338	-9.93845	-0.127592	-7.23605	-0.124653	-6.35872	-0.122182	-2.92271	-0.135731	-3.2797	-0.118585	1.25809	-0.120902
0.0472	-14.8226	-0.12841	-9.10399	-0.130467	-11.4937	-0.117919	-9.5617	-0.123301	-12.2237	-0.124602	-5.05892	-0.120196	-9.52379	-0.127791	-7.0597	-0.124175	-6.485	-0.122781	-2.77179	-0.136233	-3.38462	-0.117768	1.82481	-0.120274
0.0473	-15.0716	-0.127927	-9.20148	-0.130053	-11.8953	-0.117243	-9.65484	-0.123448	-11.8988	-0.124381	-4.9571	-0.120201	-9.10886	-0.12792	-6.89866	-0.123716	-6.54709	-0.123293	-2.61833	-0.136709	-3.49033	-0.11701	2.3981	-0.119589
0.0474	-15.259	-0.127489	-9.33141	-0.129577	-12.2985	-0.11668	-9.71135	-0.123666	-11.5903	-0.124153	-4.90007	-0.120342	-8.69722	-0.127987	-6.75573	-0.123287	-6.54205	-0.123704	-2.47694	-0.137157	-3.58011	-0.116332	2.94739	-0.118888
0.0475	-15.3845	-0.127128	-9.47216	-0.129056	-12.6887	-0.116231	-9.7264	-0.123956	-11.3146	-0.123937	-4.88584	-0.120588	-8.29454	-0.127998	-6.63358	-0.122889	-6.46739	-0.124008	-2.36101	-0.137569	-3.64085	-0.115756	3.44289	-0.118215
0.0476	-15.4519	-0.126855	-9.60421	-0.128503	-13.0487	-0.115898	-9.70232	-0.124313	-11.0816	-0.123752	-4.91445	-0.120905	-7.90641	-0.127961	-6.53298	-0.122526	-6.32175	-0.124209	-2.28252	-0.137934	-3.66369	-0.115296	3.86032	-0.11761
0.0477	-15.4684	-0.126669	-9.7086	-0.127921	-13.3621	-0.115675	-9.64286	-0.124733	-10.9013	-0.123608	-4.98265	-0.121249	-7.54007	-0.127884	-6.45239	-0.122202	-6.10588	-0.124316	-2.24865	-0.138236	-3.64421	-0.114969	4.17945	-0.117109
0.0478	-15.4396	-0.126555	-9.77063	-0.127307	-13.6095	-0.115551	-9.55193	-0.125216	-10.7758	-0.123515	-5.08432	-0.121581	-7.20441	-0.127773	-6.39205	-0.121917	-5.81815	-0.12434	-2.26227	-0.138458	-3.58499	-0.114785	4.39454	-0.116737
0.0479	-15.3759	-0.12649	-9.78355	-0.126661	-13.7789	-0.115517	-9.43529	-0.125757	-10.7059	-0.123474	-5.2129	-0.121872	-6.90676	-0.12764	-6.34915	-0.121672	-5.45942	-0.124291	-2.31692	-0.138577	-3.49288	-0.114755	4.50839	-0.116513
0.048	-15.2856	-0.126443	-9.74776	-0.12598	-13.8584	-0.115557	-9.29821	-0.126356	-10.6892	-0.123486	-5.35913	-0.122104	-6.65466	-0.127493	-6.32227	-0.121461	-5.03028	-0.124186	-2.40449	-0.138576	-3.37737	-0.114878	4.53149	-0.116439
0.0481	-15.1767	-0.126385	-9.67506	-0.12527	-13.842	-0.115659	-9.14534	-0.127008	-10.7191	-0.123544	-5.51349	-0.12228	-6.4533	-0.127341	-6.30902	-0.121285	-4.53486	-0.124028	-2.51225	-0.13844	-3.25078	-0.115147	4.48198	-0.116509
0.0482	-15.0567	-0.12629	-9.58117	-0.124546	-13.7291	-0.115809	-8.98269	-0.12771	-10.7884	-0.123636	-5.66842	-0.122412	-6.3059	-0.127199	-6.30884	-0.12114	-3.97906	-0.123828	-2.62763	-0.138158	-3.12645	-0.115554	4.3826	-0.116709
0.0483	-14.9312	-0.126139	-9.48854	-0.123826	-13.5262	-0.115996	-8.81415	-0.128458	-10.8881	-0.123755	-5.81421	-0.122533	-6.21082	-0.127072	-6.3193	-0.121021	-3.37349	-0.123588	-2.73817	-0.137732	-3.01472	-0.116072	4.2555	-0.117015
0.0484	-14.8047	-0.125923	-9.41919	-0.123141	-13.243	-0.116217	-8.64569	-0.129247	-11.011	-0.123885	-5.94437	-0.122679	-6.1653	-0.126969	-6.34065	-0.12093	-2.73344	-0.123313	-2.83307	-0.137169	-2.92344	-0.116671	4.12334	-0.117404
0.0485	-14.6795	-0.125644	-9.39392	-0.122521	-12.898	-0.116469	-8.48428	-0.130065	-11.1477	-0.124018	-6.05555	-0.122893	-6.16184	-0.126899	-6.37298	-0.120864	-2.07712	-0.123003	-2.91059	-0.136487	-2.85752	-0.117312	4.00296	-0.117847
0.0486	-14.558	-0.125312	-9.43008	-0.121995	-12.5081	-0.116753	-8.33898	-0.130906	-11.2896	-0.124144	-6.14367	-0.123209	-6.18998	-0.126866	-6.41482	-0.120826	-1.43123	-0.122663	-2.97015	-0.135706	-2.81703	-0.117959	3.90633	-0.118317
0.0487	-14.4421	-0.124946	-9.53293	-0.121586	-12.0934	-0.117074	-8.21639	-0.131757	-11.4285	-0.124261	-6.20808	-0.123654	-6.23745	-0.126867	-6.46624	-0.120821	-0.818403	-0.122301	-3.01826	-0.134853	-2.79909	-0.118568	3.84122	-0.118789
0.0488	-14.3313	-0.124571	-9.70479	-0.121311	-11.6728	-0.117438	-8.12913	-0.132607	-11.5562	-0.124367	-6.24763	-0.124237	-6.29103	-0.126899	-6.52574	-0.120852	-0.267337	-0.121926	-3.06915	-0.133955	-2.80017	-0.119105	3.80804	-0.119237
0.0489	-14.2294	-0.124209	-9.93791	-0.121173	-11.2617	-0.11785	-8.08434	-0.133443	-11.6645	-0.124467	-6.26199	-0.124949	-6.33863	-0.126949	-6.58971	-0.120924	0.198153	-0.121551	-3.1381	-0.133037	-2.81242	-0.119541	3.80222	-0.119645
0.049	-14.1374	-0.123883	-10.218	-0.121163	-10.8705	-0.118314	-8.08959	-0.134256	-11.7474	-0.124565	-6.25194	-0.125766	-6.36709	-0.127001	-6.65354	-0.121042	0.559098	-0.121188	-3.24464	-0.132117	-2.83075	-0.11986	3.81597	-0.119998
0.0491	-14.0583	-0.123614	-10.5275	-0.121265	-10.5054	-0.11883	-8.15002	-0.135039	-11.7968	-0.124671	-6.21467	-0.126651	-6.36513	-0.127039	-6.71092	-0.121205	0.800276	-0.120851	-3.40612	-0.131207	-2.85028	-0.120057	3.83816	-0.120295
0.0492	-14.0003	-0.123411	-10.845	-0.121452	-10.1666	-0.11939	-8.26384	-0.135785	-11.8077	-0.124793	-6.14978	-0.127554	-6.32643	-0.127046	-6.75092	-0.121412	0.917417	-0.120551	-3.63584	-0.130313	-2.8706	-0.120139	3.85451	-0.120534
0.0493	-13.9679	-0.123281	-11.152	-0.121697	-9.84974	-0.119985	-8.42651	-0.136491	-11.7771	-0.124939	-6.05394	-0.128422	-6.24512	-0.127006	-6.76411	-0.121651	0.909984	-0.120297	-3.94204	-0.129434	-2.89026	-0.120124	3.85167	-0.120727
0.0494	-13.9701	-0.123223	-11.4341	-0.121973	-9.54737	-0.120595	-8.62889	-0.137157	-11.7032	-0.125113	-5.92714	-0.129202	-6.12167	-0.126907	-6.74042	-0.121911	0.7878	-0.120089	-4.3244	-0.128566	-2.91104	-0.120044	3.81579	-0.120891
0.0495	-14.0143	-0.123228	-11.6807	-0.122256	-9.2489	-0.1212	-8.86021	-0.137784	-11.5866	-0.125322	-5.76654	-0.129847	-5.96031	-0.126747	-6.66812	-0.122177	0.563356	-0.11993	-4.77238	-0.127705	-2.93408	-0.119935	3.73437	-0.121039
0.0496	-14.1076	-0.123286	-11.8851	-0.122532	-8.94444	-0.121778	-9.10775	-0.138372	-11.4304	-0.125568	-5.57208	-0.130323	-5.76653	-0.126527	-6.53656	-0.12243	0.253333	-0.119811	-5.26899	-0.12685	-2.96211	-0.119834	3.59702	-0.121194
0.0497	-14.2565	-0.123383	-12.0447	-0.122791	-8.6268	-0.122301	-9.36207	-0.138924	-11.2404	-0.125849	-5.34436	-0.130606	-5.54954	-0.126255	-6.33892	-0.122655	-0.127206	-0.119724	-5.78706	-0.126001	-2.99397	-0.119783	3.39682	-0.121367
0.0498	-14.4654	-0.123508	-12.1599	-0.123033	-8.28845	-0.122746	-9.61478	-0.139433	-11.0204	-0.126164	-5.08744	-0.130685	-5.32167	-0.125946	-6.07008	-0.122839	-0.562037	-0.11966	-6.29493	-0.125167	-3.02713	-0.11981	3.12995	-0.121561
0.0499	-14.733	-0.123651	-12.231	-0.123257	-7.92756	-0.123094	-9.86221	-0.139893	-10.7772	-0.126509	-4.806	-0.13056	-5.09496	-0.125617	-5.72645	-0.12297	-1.04197	-0.11961	-6.75805	-0.124359	-3.05713	-0.11994	2.7969	-0.121771
0.05	-15.0557	-0.123802	-12.2577	-0.123476	-7.54571	-0.12333	-10.1014	-0.14029	-10.5156	-0.126881	-4.50679	-0.130239	-4.88089	-0.125287	-5.31117	-0.123045	-1.55745	-0.119569	-7.14441	-0.123597	-3.07785	-0.120181	2.40445	-0.121977
0.0501	-15.424	-0.12396	-12.2375	-0.123695	-7.15057	-0.123445	-10.3345	-0.140602	-10.2398	-0.127271	-4.1996	-0.12974	-4.69069	-0.124972	-4.82769	-0.123066	-2.10442	-0.119532	-7.42293	-0.122899	-3.08173	-0.120529	1.96216	-0.122153
0.0502	-15.8259	-0.124124	-12.1664	-0.12392	-6.75444	-0.123442	-10.5655	-0.140801	-9.95395	-0.127669	-3.89499	-0.129081	-4.53133	-0.124689	-4.2832	-0.123041	-2.67914	-0.119499	-7.57265	-0.122284	-3.06252	-0.120963	1.48348	-0.122263
0.0503	-16.2414	-0.124298	-12.0394	-0.124155	-6.3724	-0.123327	-10.7979	-0.140858	-9.65983	-0.128062	-3.60564	-0.128284	-4.408	-0.124449	-3.68785	-0.122981	-3.27744	-0.119475	-7.5782	-0.121768	-3.01713	-0.121447	0.984595	-0.122276
0.0504	-16.6512	-0.124484	-11.8526	-0.124401	-6.02578	-0.123114	-11.031	-0.140743	-9.36148	-0.128434	-3.34406	-0.127369	-4.31865	-0.124261	-3.05204	-0.122901	-3.89525	-0.119463	-7.43546	-0.121358	-2.9451	-0.121938	0.484991	-0.122164
0.0505	-17.0307	-0.124684	-11.605	-0.124656	-5.73544	-0.12283	-11.2661	-0.140428	-9.06082	-0.128764	-3.1221	-0.126356	-4.25849	-0.12413	-2.38775	-0.122812	-4.52383	-0.119468	-7.14956	-0.121057	-2.8483	-0.122384	0.00237728	-0.12191
0.0506	-17.357	-0.124895	-11.299	-0.124913	-5.52488	-0.122494	-11.4976	-0.139895	-8.76371	-0.129028	-2.94918	-0.125266	-4.21971	-0.124064	-1.70692	-0.122731	-5.151	-0.11949	-6.73492	-0.12086	-2.73733	-0.122737	-0.44788	-0.12151
0.0507	-17.6068	-0.125112	-10.9462	-0.125165	-5.41438	-0.122138	-11.7205	-0.139137	-8.47467	-0.129202	-2.83201	-0.124121	-4.18881	-0.124067	-1.02006	-0.122666	-5.76118	-0.119531	-6.21229	-0.120756	-2.62225	-0.12295	-0.850211	-0.120982
0.0508	-17.7613	-0.125325	-10.5594	-0.125406	-5.41992	-0.121785	-11.926	-0.13816	-8.20163	-0.129263	-2.77442	-0.12294	-4.15296	-0.124147	-0.338485	-0.122621	-6.3359	-0.119579	-5.60953	-0.120728	-2.51733	-0.122995	-1.19418	-0.120354
0.0509	-17.8052	-0.125519	-10.1583	-0.125629	-5.55413	-0.121457	-12.1037	-0.136987	-7.95224	-0.129192	-2.77559	-0.121751	-4.09605	-0.124313	0.329083	-0.1226	-6.85519	-0.119626	-4.95563	-0.120764	-2.4359	-0.122858	-1.47423	-0.119671
0.051	-17.7277	-0.125678	-9.76794	-0.125832	-5.82264	-0.121172	-12.2454	-0.135655	-7.7352	-0.128976	-2.83007	-0.120577	-4.00569	-0.124577	0.974353	-0.122596	-7.29851	-0.119652	-4.28041	-0.120848	-2.39109	-0.122543	-1.68687	-0.118982
0.0511	-17.5263	-0.125786	-9.41078	-0.126016	-6.22683	-0.120942	-12.3423	-0.134208	-7.55578	-0.128611	-2.92986	-0.119448	-3.86947	-0.124947	1.58884	-0.122602	-7.64615	-0.119639	-3.61546	-0.120968	-2.39123	-0.122077	-1.83347	-0.11834
0.0512	-17.2051	-0.12583	-9.10601	-0.126179	-6.75251	-0.120774	-12.3872	-0.132701	-7.41858	-0.128101	-3.06637	-0.118394	-3.68358	-0.125432	2.16743	-0.122606	-7.88266	-0.119565	-2.98586	-0.121124	-2.44253	-0.121497	-1.91842	-0.117791
0.0513	-16.7764	-0.125804	-8.87049	-0.12633	-7.38555	-0.120664	-12.3732	-0.131186	-7.32578	-0.12746	-3.22505	-0.117442	-3.44469	-0.126038	2.70179	-0.122598	-7.99447	-0.119417	-2.4146	-0.121312	-2.54576	-0.120856	-1.94705	-0.117376
0.0514	-16.2563	-0.125709	-8.71157	-0.126471	-8.10564	-0.120612	-12.297	-0.129712	-7.27568	-0.126705	-3.39454	-0.116617	-3.15603	-0.126768	3.18594	-0.122566	-7.97245	-0.119186	-1.9167	-0.121537	-2.69556	-0.12021	-1.92693	-0.11712
0.0515	-15.6708	-0.125554	-8.63049	-0.12661	-8.88713	-0.120611	-12.1581	-0.128323	-7.26299	-0.125865	-3.56447	-0.115937	-2.82584	-0.127612	3.61244	-0.122498	-7.81509	-0.118872	-1.50523	-0.121801	-2.88602	-0.119615	-1.86441	-0.117035
0.0516	-15.0479	-0.125356	-8.62009	-0.126748	-9.7028	-0.120657	-11.9579	-0.12705	-7.28046	-0.12496	-3.72286	-0.115411	-2.4642	-0.128556	3.9723	-0.122387	-7.52372	-0.118484	-1.18349	-0.122109	-3.10783	-0.119117	-1.76652	-0.117122
0.0517	-14.421	-0.125142	-8.66939	-0.126885	-10.5264	-0.120749	-11.7008	-0.125911	-7.31855	-0.124014	-3.86183	-0.11504	-2.08805	-0.129578	4.25848	-0.122226	-7.10576	-0.118045	-0.953467	-0.12246	-3.35187	-0.118751	-1.63876	-0.117371
0.0518	-13.8223	-0.124936	-8.76206	-0.127019	-11.3332	-0.120887	-11.3963	-0.124916	-7.36403	-0.123046	-3.97457	-0.11481	-1.71279	-0.130643	4.46223	-0.122006	-6.57491	-0.117582	-0.815572	-0.122849	-3.60797	-0.118541	-1.48687	-0.11777
0.0519	-13.2858	-0.124763	-8.88313	-0.127139	-12.1022	-0.121072	-11.057	-0.124061	-7.406	-0.122072	-4.05601	-0.114701	-1.35591	-0.131712	4.57511	-0.12172	-5.94962	-0.117127	-0.764214	-0.123268	-3.87155	-0.118488	-1.31602	-0.1183
0.052	-12.8405	-0.124642	-9.01968	-0.127231	-12.8161	-0.12131	-10.6985	-0.123337	-7.43216	-0.121101	-4.10435	-0.114679	-1.0299	-0.132739	4.59236	-0.121361	-5.25112	-0.116717	-0.795439	-0.123698	-4.13565	-0.118585	-1.1303	-0.118944
0.0521	-12.5107	-0.124579	-9.15968	-0.127278	-13.4611	-0.121608	-10.3419	-0.122728	-7.43211	-0.120144	-4.11775	-0.114705	-0.750243	-0.133678	4.50987	-0.12092	-4.50473	-0.116382	-0.905172	-0.124122	-4.39827	-0.11881	-0.936308	-0.119687
0.0522	-12.3136	-0.12457	-9.29788	-0.12726	-14.0286	-0.12197	-10.0069	-0.122218	-7.39616	-0.11921	-4.09556	-0.114736	-0.526424	-0.134482	4.32648	-0.120395	-3.7379	-0.116144	-1.08851	-0.124519	-4.65818	-0.119134	-0.73992	-0.120513
0.0523	-12.2585	-0.1246	-9.43413	-0.127158	-14.5111	-0.122401	-9.71237	-0.121787	-7.3168	-0.118317	-4.04046	-0.114726	-0.364458	-0.135108	4.04781	-0.119778	-2.97855	-0.116012	-1.34239	-0.124868	-4.91348	-0.119526	-0.549818	-0.121413
0.0524	-12.3434	-0.124639	-9.56916	-0.126959	-14.9048	-0.122899	-9.47538	-0.121421	-7.1899	-0.117484	-3.95688	-0.114638	-0.268399	-0.135522	3.68097	-0.119073	-2.2534	-0.115985	-1.66232	-0.125154	-5.16359	-0.119954	-0.376737	-0.122371
0.0525	-12.5616	-0.124654	-9.71021	-0.126651	-15.2046	-0.123456	-9.30568	-0.121108	-7.01174	-0.116738	-3.85025	-0.114439	-0.23774	-0.135697	3.23817	-0.118291	-1.58574	-0.116049	-2.04027	-0.125364	-5.40448	-0.120387	-0.232482	-0.123376
0.0526	-12.8959	-0.124614	-9.86236	-0.126237	-15.41	-0.12406	-9.20639	-0.120839	-6.78436	-0.116108	-3.72537	-0.114113	-0.268951	-0.135626	2.73562	-0.117452	-0.995199	-0.11618	-2.46981	-0.125492	-5.63155	-0.120806	-0.12686	-0.12441
0.0527	-13.3239	-0.124491	-10.0303	-0.125725	-15.517	-0.124695	-9.1721	-0.120609	-6.51092	-0.115628	-3.59041	-0.113657	-0.356945	-0.13531	2.19084	-0.116588	-0.496224	-0.116345	-2.93937	-0.125541	-5.83935	-0.12119	-0.0692596	-0.125451
0.0528	-13.8195	-0.124265	-10.2194	-0.125138	-15.5265	-0.125339	-9.18789	-0.120411	-6.19823	-0.115326	-3.45524	-0.113085	-0.494092	-0.134765	1.62276	-0.11574	-0.0965898	-0.116514	-3.43571	-0.125518	-6.02083	-0.12153	-0.0693882	-0.126473
0.0529	-14.354	-0.123938	-10.4298	-0.124508	-15.4375	-0.125969	-9.2361	-0.120247	-5.85733	-0.115223	-3.32773	-0.112425	-0.672966	-0.134025	1.04833	-0.114957	0.201834	-0.116654	-3.9451	-0.125442	-6.16814	-0.121824	-0.131349	-0.127446
0.053	-14.8989	-0.12352	-10.6602	-0.12387	-15.2549	-0.126562	-9.29288	-0.120116	-5.49985	-0.115325	-3.21665	-0.111722	-0.886168	-0.133131	0.48374	-0.114293	0.402597	-0.116741	-4.45028	-0.125333	-6.27455	-0.122071	-0.256269	-0.128338
0.0531	-15.4278	-0.123043	-10.9055	-0.123273	-14.9842	-0.127095	-9.33461	-0.120013	-5.14066	-0.115624	-3.13062	-0.111025	-1.12442	-0.13213	-0.0611926	-0.113798	0.514761	-0.116758	-4.93607	-0.125219	-6.33295	-0.122276	-0.440743	-0.129118
0.0532	-15.9164	-0.122547	-11.1581	-0.122756	-14.6378	-0.127548	-9.33829	-0.119933	-4.79476	-0.116094	-3.07564	-0.11039	-1.38014	-0.131076	-0.576527	-0.113514	0.550043	-0.116698	-5.38471	-0.125126	-6.33766	-0.122443	-0.67592	-0.129757
0.0533	-16.3444	-0.12208	-11.41	-0.12236	-14.2289	-0.127908	-9.28806	-0.11987	-4.47534	-0.116693	-3.05719	-0.109866	-1.64907	-0.130021	-1.06307	-0.113469	0.521417	-0.116565	-5.78536	-0.125085	-6.28586	-0.122581	-0.950546	-0.130231
0.0534	-16.696	-0.121692	-11.6513	-0.122113	-13.7765	-0.128164	-9.17358	-0.119816	-4.19329	-0.117367	-3.07759	-0.109495	-1.92426	-0.129013	-1.52082	-0.113675	0.44335	-0.11637	-6.12855	-0.125118	-6.17389	-0.122694	-1.25238	-0.130521
0.0535	-16.9599	-0.121423	-11.8735	-0.12203	-13.2993	-0.128304	-8.99135	-0.119759	-3.95757	-0.118056	-3.135	-0.109305	-2.20218	-0.128085	-1.95634	-0.114123	0.326226	-0.116133	-6.40648	-0.125244	-6.00095	-0.122789	-1.56609	-0.13062
0.0536	-17.1279	-0.121308	-12.0652	-0.122111	-12.8193	-0.128332	-8.74416	-0.11969	-3.7735	-0.118698	-3.22555	-0.109309	-2.48069	-0.127269	-2.37544	-0.114786	0.179092	-0.115877	-6.6171	-0.125478	-5.76732	-0.122867	-1.87957	-0.130526
0.0537	-17.198	-0.121367	-12.2189	-0.122341	-12.3543	-0.128245	-8.44071	-0.119602	-3.6401	-0.119239	-3.34377	-0.1095	-2.7546	-0.126579	-2.7818	-0.115621	0.00356297	-0.115622	-6.76024	-0.12582	-5.47618	-0.122931	-2.18379	-0.130253
0.0538	-17.1726	-0.121605	-12.325	-0.122686	-11.9208	-0.128051	-8.09251	-0.11949	-3.55244	-0.11964	-3.47684	-0.109855	-3.02	-0.126022	-3.17994	-0.116576	-0.198228	-0.115395	-6.83965	-0.126265	-5.13075	-0.122985	-2.47167	-0.129827
0.0539	-17.0583	-0.122014	-12.379	-0.123104	-11.5322	-0.127758	-7.71216	-0.119357	-3.50265	-0.119882	-3.6131	-0.110339	-3.27263	-0.125593	-3.56926	-0.117589	-0.429976	-0.115216	-6.86228	-0.126794	-4.74024	-0.123028	-2.73974	-0.129277
0.054	-16.8681	-0.122569	-12.3745	-0.123547	-11.1967	-0.127376	-7.31131	-0.119208	-3.47967	-0.119958	-3.73707	-0.110907	-3.5047	-0.125278	-3.94518	-0.118604	-0.700516	-0.115098	-6.83448	-0.127383	-4.31492	-0.123062	-2.99001	-0.128644
0.0541	-16.6162	-0.123236	-12.307	-0.123961	-10.9161	-0.12692	-6.89937	-0.119055	-3.47131	-0.119885	-3.8336	-0.11151	-3.70954	-0.125057	-4.29913	-0.119572	-1.01379	-0.115056	-6.76414	-0.128003	-3.86626	-0.123089	-3.22645	-0.127975
0.0542	-16.3178	-0.123974	-12.1778	-0.1243	-10.6915	-0.126406	-6.48604	-0.118914	-3.46505	-0.119694	-3.88987	-0.112104	-3.87635	-0.124912	-4.6197	-0.120452	-1.37721	-0.115096	-6.65965	-0.128618	-3.41134	-0.123114	-3.45432	-0.127316
0.0543	-15.9928	-0.124738	-11.9848	-0.124523	-10.5178	-0.125847	-6.07826	-0.1188	-3.45293	-0.119427	-3.89274	-0.11265	-3.99573	-0.124822	-4.89431	-0.121218	-1.79352	-0.115223	-6.52886	-0.129194	-2.96943	-0.123141	-3.6837	-0.126711
0.0544	-15.6566	-0.12548	-11.7298	-0.124604	-10.3889	-0.12526	-5.6835	-0.11873	-3.42557	-0.119132	-3.83481	-0.113121	-4.05635	-0.124767	-5.1089	-0.121859	-2.26395	-0.115435	-6.37931	-0.129697	-2.56071	-0.123171	-3.91922	-0.126198
0.0545	-15.3252	-0.126158	-11.4187	-0.124527	-10.2968	-0.124658	-5.30974	-0.118718	-3.38012	-0.118853	-3.70945	-0.113502	-4.05104	-0.124736	-5.25244	-0.122368	-2.78443	-0.11573	-6.21941	-0.1301	-2.20327	-0.123213	-4.16465	-0.125809
0.0546	-15.0111	-0.126729	-11.0575	-0.124293	-10.2319	-0.124052	-4.96615	-0.118769	-3.31506	-0.118634	-3.51822	-0.113787	-3.97395	-0.124716	-5.31926	-0.122755	-3.34516	-0.116106	-6.05731	-0.130382	-1.91685	-0.123268	-4.42252	-0.12556
0.0547	-14.7221	-0.127158	-10.6546	-0.123913	-10.1855	-0.123454	-4.66353	-0.118885	-3.2308	-0.118504	-3.26374	-0.113989	-3.82084	-0.124701	-5.30408	-0.123031	-3.93278	-0.116559	-5.89892	-0.13053	-1.71736	-0.123339	-4.69113	-0.125457
0.0548	-14.4623	-0.127424	-10.2204	-0.12341	-10.1499	-0.122868	-4.41358	-0.119061	-3.13189	-0.11848	-2.95388	-0.114122	-3.59263	-0.124691	-5.20742	-0.12321	-4.53141	-0.117083	-5.75259	-0.130542	-1.61811	-0.12343	-4.96511	-0.125497
0.0549	-14.2354	-0.127512	-9.7642	-0.122815	-10.1166	-0.122301	-4.22835	-0.119285	-3.0209	-0.118566	-2.60067	-0.114211	-3.2948	-0.124682	-5.03632	-0.12331	-5.11906	-0.117674	-5.62546	-0.130423	-1.62369	-0.123539	-5.23378	-0.125667
0.055	-14.0414	-0.127422	-9.29864	-0.12216	-10.0798	-0.121757	-4.11968	-0.119544	-2.89973	-0.118754	-2.21713	-0.114281	-2.93559	-0.124675	-4.79889	-0.123348	-5.67547	-0.118327	-5.52307	-0.130186	-1.73746	-0.123668	-5.48841	-0.12595
0.0551	-13.8793	-0.127168	-8.83344	-0.12148	-10.0344	-0.121242	-4.09245	-0.119822	-2.77109	-0.119022	-1.81836	-0.114355	-2.52554	-0.124663	-4.50756	-0.123339	-6.18016	-0.119035	-5.45278	-0.129847	-1.95524	-0.123818	-5.71701	-0.126325
0.0552	-13.7476	-0.126775	-8.38065	-0.120807	-9.97784	-0.120761	-4.14862	-0.120103	-2.63615	-0.119341	-1.42021	-0.114452	-2.07917	-0.124639	-4.17665	-0.123299	-6.61727	-0.119791	-5.4169	-0.129429	-2.26923	-0.123986	-5.91037	-0.126771
0.0553	-13.6457	-0.12628	-7.94785	-0.120167	-9.91056	-0.120321	-4.2833	-0.120378	-2.49181	-0.11968	-1.04014	-0.114585	-1.61443	-0.124591	-3.82149	-0.123246	-6.97197	-0.120584	-5.41924	-0.128953	-2.66545	-0.124175	-6.06112	-0.127271
0.0554	-13.5688	-0.125727	-7.54391	-0.11958	-9.83291	-0.11993	-4.48634	-0.12064	-2.33607	-0.120001	-0.693687	-0.114761	-1.1483	-0.124501	-3.45793	-0.123193	-7.23661	-0.121401	-5.45725	-0.12844	-3.12794	-0.124384	-6.16563	-0.127808
0.0555	-13.5143	-0.125168	-7.17417	-0.119057	-9.74898	-0.119594	-4.73933	-0.120889	-2.16617	-0.120277	-0.39433	-0.114978	-0.697436	-0.124351	-3.10199	-0.123157	-7.40924	-0.122226	-5.52652	-0.127908	-3.63994	-0.124613	-6.22639	-0.128369
0.0556	-13.4758	-0.124649	-6.84133	-0.118601	-9.66337	-0.119317	-5.02156	-0.121129	-1.9796	-0.120481	-0.155822	-0.115228	-0.28005	-0.124123	-2.76846	-0.123151	-7.49282	-0.123036	-5.62145	-0.127372	-4.18186	-0.12486	-6.24881	-0.128943
0.0557	-13.4456	-0.124216	-6.5487	-0.11821	-9.58216	-0.119099	-5.30692	-0.121368	-1.77729	-0.120597	0.01218	-0.115504	0.0872684	-0.123802	-2.47162	-0.12319	-7.49589	-0.123811	-5.73264	-0.126845	-4.73421	-0.125124	-6.2457	-0.129512
0.0558	-13.4126	-0.123905	-6.29757	-0.117879	-9.50895	-0.118935	-5.57193	-0.121619	-1.55848	-0.120615	0.103681	-0.115789	0.390867	-0.123384	-2.22311	-0.123283	-7.43079	-0.124526	-5.85017	-0.126338	-5.28275	-0.125403	-6.22979	-0.130061
0.0559	-13.3653	-0.123737	-6.08717	-0.117599	-9.44742	-0.118818	-5.79442	-0.121889	-1.32584	-0.120536	0.117731	-0.116075	0.617633	-0.122872	-2.03171	-0.12343	-7.31127	-0.12516	-5.96376	-0.125862	-5.80926	-0.125689	-6.21678	-0.130571
0.056	-13.2916	-0.123721	-5.91795	-0.117367	-9.39899	-0.118733	-5.95464	-0.122184	-1.08491	-0.120366	0.0549758	-0.11635	0.758758	-0.12228	-1.90569	-0.123632	-7.15147	-0.125691	-6.06364	-0.125435	-6.29988	-0.125975	-6.22247	-0.13102
0.0561	-13.1801	-0.123847	-5.78922	-0.117184	-9.36288	-0.118666	-6.04091	-0.122511	-0.84384	-0.120115	-0.0750186	-0.116609	0.806971	-0.121638	-1.84775	-0.123881	-6.96428	-0.126101	-6.14172	-0.125071	-6.74319	-0.126256	-6.25637	-0.131386
0.0562	-13.0223	-0.124097	-5.70036	-0.11706	-9.33857	-0.118599	-6.04729	-0.122864	-0.611557	-0.119794	-0.260163	-0.116849	0.761062	-0.120984	-1.8583	-0.124167	-6.76019	-0.126379	-6.19462	-0.124788	-7.13063	-0.126524	-6.32838	-0.131649
0.0563	-12.8146	-0.124439	-5.64924	-0.117005	-9.32008	-0.118518	-5.97421	-0.123237	-0.395748	-0.119417	-0.485401	-0.117073	0.62179	-0.120364	-1.93565	-0.124472	-6.54596	-0.126521	-6.22034	-0.124606	-7.45395	-0.126774	-6.44194	-0.131788
0.0564	-12.5582	-0.124832	-5.63567	-0.117041	-9.30192	-0.11841	-5.82725	-0.123614	-0.209045	-0.118991	-0.730402	-0.117286	0.395889	-0.119824	-2.0738	-0.124784	-6.32951	-0.126526	-6.22115	-0.124541	-7.70611	-0.127	-6.59553	-0.131796
0.0565	-12.2576	-0.125236	-5.65556	-0.117184	-9.27893	-0.118266	-5.61536	-0.123981	-0.0632989	-0.118525	-0.975969	-0.117495	0.0913025	-0.119414	-2.26699	-0.125083	-6.11465	-0.126405	-6.20112	-0.124607	-7.88329	-0.1272	-6.78705	-0.131669
0.0566	-11.9243	-0.125609	-5.70616	-0.117452	-9.24534	-0.118084	-5.35267	-0.124319	0.0317249	-0.118026	-1.203	-0.117706	-0.280017	-0.119177	-2.50897	-0.125354	-5.90856	-0.126173	-6.16998	-0.12481	-7.98007	-0.127373	-7.00765	-0.131415
0.0567	-11.5712	-0.125912	-5.78089	-0.117853	-9.19659	-0.117866	-5.05131	-0.124612	0.066199	-0.117501	-1.39534	-0.117923	-0.701597	-0.119145	-2.79315	-0.125583	-5.7172	-0.125849	-6.13524	-0.125144	-7.99441	-0.127517	-7.25086	-0.131049
0.0568	-11.2141	-0.126117	-5.87539	-0.118382	-9.13128	-0.117615	-4.72509	-0.124852	0.0323206	-0.116959	-1.5394	-0.118143	-1.15802	-0.119341	-3.1133	-0.125761	-5.55041	-0.125458	-6.10806	-0.125594	-7.92484	-0.127633	-7.5081	-0.130594
0.0569	-10.8664	-0.126204	-5.98156	-0.119024	-9.04819	-0.117337	-4.38759	-0.125034	-0.0725892	-0.116412	-1.62626	-0.118359	-1.63177	-0.119771	-3.46607	-0.125878	-5.41959	-0.125028	-6.09956	-0.126133	-7.77031	-0.127722	-7.77145	-0.130085
0.057	-10.5397	-0.126161	-6.09393	-0.119751	-8.94825	-0.11704	-4.05317	-0.125166	-0.246806	-0.11588	-1.65309	-0.118562	-2.1079	-0.120433	-3.84797	-0.125933	-5.33809	-0.124585	-6.1169	-0.126732	-7.53306	-0.127786	-8.034	-0.129553
0.0571	-10.2425	-0.125982	-6.20736	-0.120522	-8.83399	-0.11673	-3.73331	-0.125261	-0.484847	-0.115382	-1.62007	-0.118735	-2.56866	-0.121307	-4.25544	-0.125927	-5.31854	-0.124152	-6.16895	-0.127353	-7.21365	-0.127825	-8.28985	-0.129035
0.0572	-9.97587	-0.125675	-6.3163	-0.121294	-8.70687	-0.116413	-3.44091	-0.12534	-0.77462	-0.114945	-1.53335	-0.118861	-3.00338	-0.122365	-4.6824	-0.125862	-5.37146	-0.123748	-6.26016	-0.127962	-6.81568	-0.127847	-8.53463	-0.128566
0.0573	-9.7378	-0.125247	-6.41907	-0.122023	-8.56996	-0.116096	-3.19006	-0.125431	-1.1015	-0.114592	-1.40228	-0.118928	-3.4001	-0.123573	-5.12504	-0.125751	-5.50375	-0.123392	-6.39195	-0.128529	-6.34241	-0.127856	-8.75887	-0.128174
0.0574	-9.52192	-0.124709	-6.51423	-0.122668	-8.42249	-0.115784	-2.99288	-0.125558	-1.44481	-0.114349	-1.23883	-0.118922	-3.75373	-0.124881	-5.57414	-0.125603	-5.71755	-0.123096	-6.56359	-0.12903	-5.79913	-0.127858	-8.95802	-0.127887
0.0575	-9.31859	-0.124077	-6.60195	-0.123199	-8.26656	-0.115484	-2.86282	-0.125744	-1.78602	-0.114234	-1.05649	-0.118837	-4.06163	-0.126242	-6.01793	-0.125438	-6.00998	-0.122865	-6.7718	-0.129451	-5.19309	-0.127859	-9.12385	-0.127719
0.0576	-9.11625	-0.123362	-6.68296	-0.123599	-8.09876	-0.115208	-2.80848	-0.126002	-2.10333	-0.114254	-0.870307	-0.118678	-4.32328	-0.127602	-6.44504	-0.125271	-6.37006	-0.1227	-7.00819	-0.129788	-4.5354	-0.127868	-9.25034	-0.12768
0.0577	-8.90593	-0.122576	-6.75933	-0.123864	-7.91718	-0.114969	-2.83905	-0.126333	-2.37991	-0.11441	-0.693421	-0.118455	-4.54099	-0.128906	-6.84249	-0.125122	-6.78202	-0.122603	-7.26629	-0.130044	-3.83524	-0.127889	-9.33208	-0.127768
0.0578	-8.68201	-0.121732	-6.83078	-0.124003	-7.71975	-0.114785	-2.95823	-0.126725	-2.60448	-0.114693	-0.536418	-0.118186	-4.72112	-0.130101	-7.19712	-0.125008	-7.22725	-0.12257	-7.53447	-0.130229	-3.112	-0.127922	-9.36502	-0.127976
0.0579	-8.44012	-0.120837	-6.89811	-0.12403	-7.50391	-0.114672	-3.16339	-0.127149	-2.76897	-0.115082	-0.409355	-0.117894	-4.8681	-0.131136	-7.49941	-0.12494	-7.68446	-0.122599	-7.80261	-0.13036	-2.38615	-0.127967	-9.34985	-0.128283
0.058	-8.18549	-0.119903	-6.96055	-0.123972	-7.27093	-0.114652	-3.45037	-0.127565	-2.87069	-0.115553	-0.318373	-0.117601	-4.99023	-0.131969	-7.74522	-0.124926	-8.1323	-0.122691	-8.06209	-0.130452	-1.68369	-0.128017	-9.28852	-0.128666
0.0581	-7.92497	-0.11894	-7.01445	-0.123857	-7.0239	-0.114738	-3.80896	-0.127927	-2.91516	-0.116081	-0.264453	-0.117333	-5.09671	-0.132563	-7.93159	-0.124959	-8.55045	-0.122842	-8.30592	-0.130518	-1.03238	-0.128063	-9.19007	-0.129096
0.0582	-7.67152	-0.117963	-7.05831	-0.123707	-6.76752	-0.114948	-4.227	-0.128185	-2.9112	-0.116635	-0.247185	-0.117109	-5.19538	-0.132898	-8.06518	-0.125033	-8.92244	-0.123052	-8.53017	-0.130573	-0.463393	-0.128098	-9.06511	-0.129539
0.0583	-7.43971	-0.116993	-7.08646	-0.123546	-6.51203	-0.115286	-4.6898	-0.128294	-2.87108	-0.117191	-0.263058	-0.116942	-5.29304	-0.13296	-8.15331	-0.125126	-9.23542	-0.12332	-8.73255	-0.130628	-0.00583183	-0.128114	-8.92775	-0.129965
0.0584	-7.24564	-0.116052	-7.09625	-0.123391	-6.27024	-0.115751	-5.18245	-0.12822	-2.80922	-0.117731	-0.30733	-0.116837	-5.39944	-0.132757	-8.21091	-0.125213	-9.47961	-0.123637	-8.91381	-0.130687	0.312778	-0.128105	-8.7925	-0.130346
0.0585	-7.10218	-0.115173	-7.08277	-0.123253	-6.05738	-0.116335	-5.69088	-0.127947	-2.73936	-0.118239	-0.37442	-0.116795	-5.52086	-0.132315	-8.25388	-0.125263	-9.65096	-0.123991	-9.07743	-0.130752	0.473911	-0.128072	-8.67579	-0.130657
0.0586	-7.02044	-0.114388	-7.04537	-0.12314	-5.88737	-0.117018	-6.20311	-0.12747	-2.67893	-0.118708	-0.459175	-0.116806	-5.66405	-0.131671	-8.29682	-0.125248	-9.74518	-0.124361	-9.22627	-0.13082	0.465833	-0.128017	-8.58959	-0.130885
0.0587	-7.00449	-0.11373	-6.98448	-0.123058	-5.77672	-0.117776	-6.70512	-0.126814	-2.64016	-0.119133	-0.558107	-0.116859	-5.83566	-0.130878	-8.35547	-0.125144	-9.76284	-0.124722	-9.36397	-0.130888	0.2879	-0.12795	-8.54588	-0.131023
0.0588	-7.0543	-0.113233	-6.90067	-0.123009	-5.73931	-0.118578	-7.18748	-0.126017	-2.63348	-0.119511	-0.671697	-0.116941	-6.04061	-0.13	-8.43941	-0.124932	-9.70798	-0.12504	-9.49066	-0.130947	-0.0500307	-0.127881	-8.55425	-0.131074
0.0589	-7.16217	-0.112929	-6.79857	-0.122996	-5.78492	-0.11939	-7.63992	-0.12514	-2.66699	-0.119841	-0.801002	-0.11704	-6.28046	-0.129107	-8.5543	-0.124613	-9.58315	-0.125276	-9.60606	-0.13099	-0.52702	-0.127819	-8.6172	-0.131048
0.059	-7.31849	-0.112841	-6.68726	-0.123019	-5.91998	-0.120178	-8.05236	-0.124249	-2.74324	-0.120118	-0.948796	-0.117143	-6.55808	-0.128269	-8.69965	-0.124194	-9.39263	-0.125394	-9.70674	-0.131006	-1.11595	-0.127773	-8.735	-0.130963
0.0591	-7.51031	-0.112985	-6.57553	-0.123077	-6.14641	-0.12091	-8.41585	-0.123418	-2.86155	-0.120341	-1.1236	-0.11725	-6.87294	-0.127549	-8.87302	-0.1237	-9.14385	-0.12536	-9.78662	-0.130988	-1.78646	-0.127746	-8.9048	-0.130837
0.0592	-7.72232	-0.113365	-6.47417	-0.12317	-6.45852	-0.121556	-8.72008	-0.122713	-3.01598	-0.120498	-1.32824	-0.117359	-7.22538	-0.126998	-9.065	-0.123164	-8.84166	-0.125147	-9.83972	-0.130933	-2.50455	-0.127734	-9.11751	-0.130689
0.0593	-7.94316	-0.113975	-6.39527	-0.123293	-6.84519	-0.122095	-8.95808	-0.122194	-3.19329	-0.120581	-1.56826	-0.117478	-7.61164	-0.126651	-9.2647	-0.12263	-8.4932	-0.124742	-9.8595	-0.130835	-3.2392	-0.12773	-9.36138	-0.130532
0.0594	-8.16017	-0.114803	-6.35142	-0.123441	-7.28917	-0.122512	-9.12228	-0.1219	-3.38119	-0.120581	-1.84376	-0.117616	-8.02668	-0.126523	-9.46062	-0.122142	-8.10518	-0.12415	-9.84163	-0.130698	-3.96362	-0.127718	-9.62342	-0.130377
0.0595	-8.3658	-0.115819	-6.35287	-0.123601	-7.76813	-0.122796	-9.20858	-0.121851	-3.56202	-0.120491	-2.15474	-0.117787	-8.46399	-0.126605	-9.64269	-0.121738	-7.68609	-0.123384	-9.78207	-0.130525	-4.65828	-0.127683	-9.88623	-0.130222
0.0596	-8.5538	-0.116996	-6.40562	-0.123762	-8.25642	-0.122949	-9.2185	-0.122044	-3.71738	-0.120309	-2.49304	-0.118005	-8.91309	-0.126876	-9.8023	-0.12145	-7.2463	-0.122481	-9.6826	-0.130327	-5.30885	-0.127612	-10.1301	-0.130063
0.0597	-8.72361	-0.118294	-6.51389	-0.123911	-8.7233	-0.122976	-9.15606	-0.122449	-3.83176	-0.120036	-2.84916	-0.118274	-9.36411	-0.127293	-9.93527	-0.121296	-6.79706	-0.121486	-9.54608	-0.130116	-5.90788	-0.127493	-10.3371	-0.129888
0.0598	-8.87611	-0.11967	-6.67597	-0.124034	-9.14099	-0.122891	-9.02754	-0.123024	-3.89416	-0.119686	-3.20709	-0.118604	-9.80463	-0.127801	-10.0402	-0.12128	-6.34953	-0.120459	-9.37767	-0.129907	-6.44964	-0.127327	-10.4892	-0.129679
0.0599	-9.01212	-0.121078	-6.88594	-0.12412	-9.48605	-0.12271	-8.8447	-0.123707	-3.89651	-0.11928	-3.5485	-0.118991	-10.22	-0.128347	-10.1176	-0.121388	-5.91872	-0.119461	-9.18506	-0.129717	-6.93631	-0.127115	-10.5738	-0.129417
0.06	-9.13432	-0.122473	-7.13552	-0.12416	-9.73727	-0.122454	-8.62372	-0.124433	-3.84055	-0.118842	-3.85299	-0.119426	-10.596	-0.128873	-10.1717	-0.121597	-5.51995	-0.118554	-8.97476	-0.129565	-7.36649	-0.12687	-10.5788	-0.129086
0.0601	-9.24458	-0.123806	-7.4114	-0.124155	-9.88362	-0.122145	-8.37953	-0.125135	-3.73478	-0.118407	-4.10186	-0.119895	-10.9199	-0.129331	-10.2059	-0.121875	-5.16913	-0.117798	-8.75518	-0.129468	-7.74223	-0.126613	-10.4973	-0.12867
0.0602	-9.3435	-0.125036	-7.69906	-0.124106	-9.92106	-0.121804	-8.1269	-0.125756	-3.59396	-0.118007	-4.27952	-0.120376	-11.18	-0.129681	-10.2256	-0.122191	-4.88214	-0.11724	-8.53369	-0.129442	-8.06419	-0.126366	-10.3312	-0.128163
0.0603	-9.43347	-0.126124	-7.98364	-0.12402	-9.85495	-0.121449	-7.88135	-0.12625	-3.43928	-0.117675	-4.37478	-0.120847	-11.3666	-0.129899	-10.235	-0.122514	-4.6751	-0.116911	-8.31755	-0.129502	-8.33159	-0.126153	-10.0864	-0.127562
0.0604	-9.51314	-0.127035	-8.25006	-0.123907	-9.6999	-0.121095	-7.6533	-0.126592	-3.29471	-0.11744	-4.38653	-0.121287	-11.4762	-0.129978	-10.2374	-0.122824	-4.56143	-0.116832	-8.11351	-0.129659	-8.54089	-0.125992	-9.77514	-0.12687
0.0605	-9.57886	-0.127747	-8.48508	-0.123782	-9.47642	-0.12075	-7.45165	-0.126774	-3.18492	-0.117324	-4.31976	-0.121679	-11.5075	-0.129923	-10.2345	-0.123113	-4.55169	-0.117003	-7.92894	-0.129921	-8.68886	-0.125898	-9.41166	-0.126099
0.0606	-9.62738	-0.128245	-8.67657	-0.123652	-9.20808	-0.120419	-7.27793	-0.126806	-3.13136	-0.117336	-4.19245	-0.122012	-11.4638	-0.129753	-10.2281	-0.123383	-4.65062	-0.11741	-7.77081	-0.130288	-8.77151	-0.125874	-9.01316	-0.125261
0.0607	-9.65537	-0.128524	-8.81549	-0.123524	-8.91824	-0.120101	-7.12963	-0.126709	-3.15279	-0.117476	-4.02908	-0.122278	-11.3529	-0.129494	-10.2197	-0.123643	-4.85646	-0.118018	-7.64529	-0.130757	-8.78606	-0.125917	-8.59768	-0.124376
0.0608	-9.65878	-0.128593	-8.89544	-0.123401	-8.62993	-0.119791	-6.99927	-0.126516	-3.2606	-0.117735	-3.86091	-0.122485	-11.183	-0.129183	-10.2098	-0.123913	-5.16143	-0.118785	-7.55928	-0.13132	-8.72727	-0.126015	-8.18188	-0.123462
0.0609	-9.63511	-0.128471	-8.91311	-0.123277	-8.36076	-0.119485	-6.87588	-0.126264	-3.45875	-0.118088	-3.72385	-0.122639	-10.9666	-0.12885	-10.1973	-0.12421	-5.55088	-0.11966	-7.51664	-0.13196	-8.59714	-0.126148	-7.77815	-0.122539
0.061	-9.58345	-0.128181	-8.86477	-0.123145	-8.12084	-0.119178	-6.7435	-0.125989	-3.74323	-0.118508	-3.65173	-0.122756	-10.7157	-0.12853	-10.181	-0.124544	-6.00238	-0.120584	-7.51999	-0.132659	-8.39558	-0.126295	-7.39584	-0.121631
0.0611	-9.5036	-0.127755	-8.75427	-0.122995	-7.91571	-0.118867	-6.5901	-0.125719	-4.10556	-0.118959	-3.67881	-0.122852	-10.442	-0.128245	-10.1539	-0.124913	-6.48814	-0.121503	-7.56749	-0.133387	-8.12649	-0.126435	-7.03872	-0.120758
0.0612	-9.40032	-0.127226	-8.58375	-0.122818	-7.74581	-0.118554	-6.40224	-0.125479	-4.53049	-0.119403	-3.82785	-0.122941	-10.1571	-0.128007	-10.1101	-0.125307	-6.97771	-0.122359	-7.65442	-0.134116	-7.7994	-0.126546	-6.70582	-0.119942
0.0613	-9.27856	-0.126632	-8.35876	-0.122608	-7.60507	-0.118247	-6.17253	-0.125279	-5.00262	-0.119806	-4.1143	-0.123037	-9.87215	-0.127822	-10.0381	-0.125703	-7.44088	-0.123105	-7.77366	-0.134816	-7.42315	-0.126615	-6.39301	-0.119206
0.0614	-9.14597	-0.126003	-8.08585	-0.122361	-7.4858	-0.117955	-5.89741	-0.125127	-5.5015	-0.120137	-4.54004	-0.123146	-9.59398	-0.127681	-9.92658	-0.126067	-7.84485	-0.123701	-7.91565	-0.13545	-7.01225	-0.126636	-6.095	-0.118568
0.0615	-9.0112	-0.12537	-7.77338	-0.122085	-7.37797	-0.117692	-5.5851	-0.125023	-6.00882	-0.120377	-5.0933	-0.123272	-9.32885	-0.127572	-9.75951	-0.126364	-8.16867	-0.124119	-8.06909	-0.135988	-6.58081	-0.126606	-5.80187	-0.118045
0.0616	-8.88152	-0.124757	-7.43026	-0.121791	-7.27296	-0.117474	-5.24761	-0.12496	-6.5081	-0.120516	-5.75196	-0.123411	-9.08439	-0.127474	-9.52428	-0.126558	-8.3914	-0.124343	-8.22113	-0.136403	-6.14635	-0.126528	-5.50705	-0.117647
0.0617	-8.76233	-0.124185	-7.06711	-0.121494	-7.16232	-0.117317	-4.90478	-0.124933	-6.9841	-0.120558	-6.48297	-0.123554	-8.86668	-0.127365	-9.21232	-0.126622	-8.50512	-0.12437	-8.36182	-0.136674	-5.7221	-0.126411	-5.2038	-0.117378
0.0618	-8.65597	-0.123666	-6.69008	-0.121216	-7.0394	-0.117234	-4.5811	-0.124933	-7.42397	-0.120522	-7.24823	-0.123692	-8.68141	-0.127226	-8.81898	-0.126539	-8.50823	-0.124209	-8.4783	-0.136789	-5.32294	-0.126264	-4.88704	-0.117229
0.0619	-8.56176	-0.123211	-6.30989	-0.120975	-6.90023	-0.117229	-4.30246	-0.124956	-7.81586	-0.120434	-8.00832	-0.123813	-8.53572	-0.127044	-8.34726	-0.126309	-8.40633	-0.123882	-8.56132	-0.136741	-4.96178	-0.126097	-4.5561	-0.117183
0.062	-8.47706	-0.122826	-5.93092	-0.120789	-6.74397	-0.117302	-4.09345	-0.124996	-8.15007	-0.120332	-8.72116	-0.123908	-8.43781	-0.12681	-7.80959	-0.125943	-8.21364	-0.123424	-8.60309	-0.136537	-4.6488	-0.125916	-4.21204	-0.117211
0.0621	-8.39335	-0.122513	-5.56154	-0.120673	-6.56875	-0.117447	-3.9763	-0.125052	-8.41727	-0.12026	-9.35231	-0.123968	-8.39655	-0.12653	-7.22612	-0.125469	-7.94928	-0.122877	-8.59344	-0.136189	-4.39068	-0.125721	-3.86101	-0.117275
0.0622	-8.30468	-0.122275	-5.20329	-0.120629	-6.37622	-0.117648	-3.9649	-0.125121	-8.60929	-0.120255	-9.87363	-0.12399	-8.41852	-0.126216	-6.62363	-0.124918	-7.63448	-0.122289	-8.52401	-0.135715	-4.19033	-0.125509	-3.51008	-0.117333
0.0623	-8.20427	-0.122111	-4.8601	-0.120658	-6.16843	-0.117887	-4.06433	-0.125201	-8.72018	-0.120356	-10.2665	-0.123973	-8.51469	-0.125889	-6.03252	-0.124331	-7.29187	-0.121705	-8.38871	-0.135138	-4.04946	-0.125272	-3.1715	-0.117338
0.0624	-8.08562	-0.122021	-4.5363	-0.120752	-5.94926	-0.118142	-4.27258	-0.125293	-8.74628	-0.120584	-10.5252	-0.123923	-8.69033	-0.125576	-5.48407	-0.123743	-6.94066	-0.121173	-8.18116	-0.134483	-3.96472	-0.124998	-2.85627	-0.117249
0.0625	-7.94666	-0.122001	-4.233	-0.120897	-5.72112	-0.118394	-4.58059	-0.125391	-8.68799	-0.120949	-10.6524	-0.123848	-8.94622	-0.12531	-5.00994	-0.123178	-6.59654	-0.120734	-7.89827	-0.133775	-3.93141	-0.124672	-2.57704	-0.117034
0.0626	-7.78787	-0.122051	-3.9533	-0.121074	-5.48969	-0.118628	-4.97079	-0.125495	-8.55036	-0.121443	-10.6614	-0.123755	-9.28286	-0.125121	-4.63326	-0.122662	-6.27322	-0.120416	-7.54	-0.133035	-3.94146	-0.12428	-2.34363	-0.116671
0.0627	-7.613	-0.122165	-3.69837	-0.121261	-5.26073	-0.118834	-5.42171	-0.125602	-8.34162	-0.122045	-10.5701	-0.123659	-9.69185	-0.125037	-4.37097	-0.122196	-5.97694	-0.120235	-7.11137	-0.13228	-3.98811	-0.123813	-2.16604	-0.116159
0.0628	-7.42875	-0.122338	-3.46913	-0.121442	-5.03971	-0.119016	-5.91081	-0.125713	-8.07754	-0.12272	-10.4056	-0.123567	-10.1594	-0.125083	-4.23262	-0.121778	-5.70868	-0.120198	-6.62534	-0.131521	-4.05894	-0.123261	-2.04865	-0.115509
0.0629	-7.24378	-0.122557	-3.26998	-0.121598	-4.83451	-0.119185	-6.41476	-0.125825	-7.7773	-0.123421	-10.1958	-0.123489	-10.668	-0.125269	-4.21851	-0.121397	-5.46761	-0.120299	-6.09669	-0.130768	-4.14441	-0.12263	-1.99173	-0.114751
0.063	-7.06648	-0.122808	-3.10034	-0.121713	-4.65393	-0.119356	-6.91203	-0.125941	-7.46549	-0.1241	-9.96644	-0.123427	-11.1907	-0.125593	-4.31993	-0.121036	-5.24807	-0.120521	-5.54715	-0.130029	-4.23594	-0.121924	-1.99251	-0.113928
0.0631	-6.90582	-0.123076	-2.95937	-0.121783	-4.50805	-0.119553	-7.38468	-0.126065	-7.16563	-0.124707	-9.74367	-0.12338	-11.7013	-0.126042	-4.52443	-0.120676	-5.0438	-0.12084	-5.00177	-0.129304	-4.32546	-0.121161	-2.04129	-0.113089
0.0632	-6.76804	-0.123339	-2.84704	-0.121806	-4.40542	-0.119801	-7.8193	-0.126199	-6.9023	-0.125201	-9.55097	-0.123347	-12.1723	-0.126587	-4.81347	-0.120304	-4.84812	-0.121228	-4.48488	-0.128595	-4.40644	-0.120362	-2.1285	-0.112288
0.0633	-6.6606	-0.123574	-2.76483	-0.121785	-4.3618	-0.120117	-8.20435	-0.126345	-6.69725	-0.125549	-9.40362	-0.123317	-12.5759	-0.127191	-5.16747	-0.119915	-4.65707	-0.121656	-4.02075	-0.127906	-4.47419	-0.119555	-2.23812	-0.111573
0.0634	-6.58618	-0.123759	-2.71112	-0.121733	-4.38831	-0.120514	-8.5346	-0.126508	-6.56748	-0.125729	-9.31314	-0.123282	-12.8888	-0.127805	-5.56816	-0.119509	-4.46816	-0.122098	-3.62878	-0.127239	-4.52584	-0.118769	-2.35614	-0.110985
0.0635	-6.55064	-0.123871	-2.68881	-0.121662	-4.49703	-0.120997	-8.80723	-0.126692	-6.52511	-0.125733	-9.28615	-0.12323	-13.0941	-0.128381	-5.99409	-0.119102	-4.2826	-0.122531	-3.32185	-0.126599	-4.55851	-0.118035	-2.46859	-0.110553
0.0636	-6.55405	-0.123889	-2.69991	-0.121593	-4.69846	-0.121554	-9.02266	-0.126897	-6.57263	-0.125565	-9.32414	-0.123154	-13.1812	-0.128869	-6.42985	-0.118712	-4.10744	-0.122938	-3.10701	-0.125989	-4.57028	-0.117385	-2.56554	-0.110285
0.0637	-6.59904	-0.123801	-2.75013	-0.121541	-5.00018	-0.12217	-9.18511	-0.127121	-6.71023	-0.12524	-9.42247	-0.123049	-13.1488	-0.129232	-6.85999	-0.118367	-3.94799	-0.123304	-2.98281	-0.125416	-4.55814	-0.116843	-2.63926	-0.110178
0.0638	-6.68933	-0.123595	-2.84624	-0.121522	-5.40634	-0.122816	-9.29911	-0.127358	-6.93035	-0.124779	-9.57082	-0.122913	-13.0032	-0.129445	-7.27222	-0.118097	-3.81284	-0.123626	-2.94426	-0.124885	-4.51559	-0.116432	-2.68688	-0.110216
0.0639	-6.82696	-0.12327	-2.99542	-0.121546	-5.91613	-0.123461	-9.37418	-0.127603	-7.21994	-0.124213	-9.759	-0.122751	-12.7566	-0.1295	-7.65653	-0.117928	-3.7122	-0.123902	-2.98224	-0.124399	-4.439	-0.116171	-2.71013	-0.110373
0.064	-7.01333	-0.12283	-3.20608	-0.12162	-6.5223	-0.124076	-9.42155	-0.127849	-7.56385	-0.12357	-9.97154	-0.122572	-12.4286	-0.129408	-8.00553	-0.117881	-3.65306	-0.124135	-3.08532	-0.123962	-4.32227	-0.116067	-2.71485	-0.110614
0.0641	-7.25152	-0.122283	-3.48447	-0.12174	-7.21137	-0.124634	-9.45462	-0.12808	-7.94363	-0.122882	-10.1875	-0.122388	-12.0391	-0.129196	-8.31247	-0.117969	-3.64049	-0.124334	-3.24373	-0.123575	-4.16016	-0.116126	-2.70539	-0.110908
0.0642	-7.54536	-0.121646	-3.83434	-0.121901	-7.9659	-0.125119	-9.4892	-0.128285	-8.34062	-0.122184	-10.3909	-0.122214	-11.6099	-0.128906	-8.57548	-0.118198	-3.67791	-0.124509	-3.45041	-0.123236	-3.94819	-0.116344	-2.68801	-0.111228
0.0643	-7.8928	-0.120937	-4.25536	-0.122086	-8.76423	-0.125523	-9.54045	-0.128445	-8.73732	-0.121505	-10.5588	-0.122063	-11.1642	-0.128585	-8.79233	-0.118557	-3.76437	-0.124668	-3.70157	-0.122944	-3.68512	-0.11671	-2.66746	-0.111555
0.0644	-8.29547	-0.12018	-4.74331	-0.12228	-9.58223	-0.125846	-9.62333	-0.128544	-9.1172	-0.120875	-10.6747	-0.121949	-10.7235	-0.128287	-8.96505	-0.119027	-3.89543	-0.12482	-3.99461	-0.122695	-3.37144	-0.117211	-2.64358	-0.111879
0.0645	-8.75135	-0.119401	-5.28901	-0.122465	-10.3961	-0.126099	-9.7516	-0.12856	-9.46544	-0.120323	-10.7208	-0.121883	-10.3027	-0.12806	-9.0955	-0.119585	-4.06231	-0.12497	-4.33281	-0.122486	-3.01267	-0.117823	-2.61338	-0.1122
0.0646	-9.25488	-0.118623	-5.88216	-0.122623	-11.1818	-0.126294	-9.93436	-0.128474	-9.77077	-0.119873	-10.6859	-0.12187	-9.91822	-0.127941	-9.18846	-0.120196	-4.25665	-0.125116	-4.71708	-0.122308	-2.61621	-0.118523	-2.57122	-0.112525
0.0647	-9.8003	-0.117874	-6.50829	-0.122738	-11.9238	-0.126451	-10.1765	-0.12827	-10.0276	-0.119549	-10.5654	-0.121917	-9.58113	-0.127956	-9.25082	-0.120828	-4.46607	-0.125249	-5.14699	-0.122157	-2.19183	-0.119283	-2.50899	-0.112868
0.0648	-10.3776	-0.117175	-7.15321	-0.1228	-12.6035	-0.126583	-10.4786	-0.127937	-10.228	-0.119368	-10.3611	-0.122018	-9.29826	-0.128115	-9.2878	-0.121443	-4.67935	-0.125354	-5.619	-0.122024	-1.75387	-0.120071	-2.41829	-0.113239
0.0649	-10.9755	-0.116545	-7.80348	-0.122807	-13.2109	-0.126702	-10.8332	-0.127467	-10.373	-0.119341	-10.0843	-0.122171	-9.07356	-0.128415	-9.30679	-0.122011	-4.88473	-0.125409	-6.12386	-0.121904	-1.31258	-0.120862	-2.29199	-0.11365
0.065	-11.5786	-0.115999	-8.44677	-0.122759	-13.7394	-0.126812	-11.2281	-0.126867	-10.4659	-0.119474	-9.75341	-0.122362	-8.90883	-0.128841	-9.31418	-0.122505	-5.07135	-0.125388	-6.64611	-0.121789	-0.881475	-0.121629	-2.12644	-0.114101
0.0651	-12.171	-0.115544	-9.07564	-0.122661	-14.1843	-0.126907	-11.647	-0.126154	-10.5109	-0.119764	-9.39162	-0.122585	-8.80293	-0.129368	-9.31529	-0.122905	-5.22845	-0.125265	-7.16572	-0.121672	-0.469683	-0.122351	-1.92108	-0.114589
0.0652	-12.7323	-0.11519	-9.68416	-0.122528	-14.5448	-0.126983	-12.069	-0.125357	-10.5155	-0.120198	-9.02795	-0.122824	-8.75235	-0.129971	-9.31573	-0.123202	-5.34755	-0.125012	-7.65701	-0.121549	-0.0847855	-0.123006	-1.67908	-0.115095
0.0653	-13.242	-0.114932	-10.2685	-0.122373	-14.82	-0.127027	-12.4702	-0.124514	-10.4904	-0.120758	-8.69038	-0.123066	-8.75017	-0.13062	-9.31996	-0.123395	-5.42227	-0.124612	-8.09346	-0.121415	0.267306	-0.123577	-1.40725	-0.115596
0.0654	-13.6815	-0.114771	-10.8257	-0.122215	-15.0109	-0.127025	-12.8275	-0.123672	-10.4437	-0.121417	-8.40536	-0.123299	-8.78912	-0.131292	-9.33217	-0.123496	-5.44691	-0.124055	-8.44964	-0.121274	0.581719	-0.124053	-1.11374	-0.116062
0.0655	-14.0348	-0.114702	-11.3542	-0.122069	-15.1175	-0.126968	-13.1178	-0.122884	-10.3851	-0.122147	-8.19335	-0.123515	-8.85852	-0.131963	-9.35793	-0.123524	-5.4184	-0.123341	-8.70169	-0.121126	0.858267	-0.124421	-0.807576	-0.11646
0.0656	-14.2876	-0.114717	-11.851	-0.121952	-15.1414	-0.126846	-13.3209	-0.122197	-10.3235	-0.122916	-8.06658	-0.123709	-8.94816	-0.132617	-9.39898	-0.123503	-5.33647	-0.122488	-8.83243	-0.120977	1.09789	-0.124669	-0.495678	-0.116761
0.0657	-14.4318	-0.114811	-12.3081	-0.121877	-15.0845	-0.126659	-13.4216	-0.121664	-10.266	-0.123691	-8.02868	-0.123881	-9.04453	-0.133239	-9.45699	-0.123466	-5.20427	-0.121524	-8.83498	-0.120836	1.29783	-0.12479	-0.182466	-0.116941
0.0658	-14.4654	-0.114977	-12.719	-0.121851	-14.9524	-0.126411	-13.4066	-0.121318	-10.2213	-0.124442	-8.07304	-0.124034	-9.13756	-0.13382	-9.53276	-0.123443	-5.02558	-0.120486	-8.70967	-0.120711	1.45861	-0.124779	0.130602	-0.116991
0.0659	-14.3933	-0.115211	-13.0737	-0.121877	-14.7492	-0.126115	-13.2708	-0.121188	-10.1981	-0.125148	-8.18359	-0.124179	-9.21502	-0.134352	-9.6232	-0.123462	-4.80784	-0.119423	-8.4676	-0.120613	1.57878	-0.124635	0.444271	-0.11691
0.066	-14.2255	-0.115507	-13.3612	-0.12195	-14.4863	-0.125792	-13.0172	-0.121284	-10.2013	-0.125791	-8.33863	-0.124322	-9.26739	-0.134823	-9.71977	-0.123548	-4.56049	-0.118389	-8.12843	-0.120547	1.65376	-0.12436	0.761566	-0.116715
0.0661	-13.9777	-0.115859	-13.5695	-0.122062	-14.1739	-0.125462	-12.6509	-0.121602	-10.2381	-0.126361	-8.51215	-0.124482	-9.28818	-0.135225	-9.81317	-0.123715	-4.29366	-0.117434	-7.71858	-0.120523	1.68049	-0.123966	1.08616	-0.116432
0.0662	-13.6665	-0.116259	-13.6901	-0.122199	-13.824	-0.125147	-12.1891	-0.122128	-10.316	-0.126856	-8.6783	-0.124667	-9.2718	-0.135547	-9.88968	-0.123967	-4.01714	-0.116609	-7.26728	-0.120538	1.65926	-0.123476	1.42207	-0.116103
0.0663	-13.3118	-0.116696	-13.7165	-0.122347	-13.451	-0.124865	-11.6539	-0.122836	-10.4405	-0.127279	-8.81229	-0.124886	-9.21751	-0.135777	-9.93089	-0.124294	-3.73945	-0.115957	-6.8043	-0.120589	1.58429	-0.122917	1.76945	-0.115773
0.0664	-12.9306	-0.117159	-13.6485	-0.122491	-13.0671	-0.124632	-11.0735	-0.123693	-10.6171	-0.127641	-8.89809	-0.125142	-9.12715	-0.135907	-9.92115	-0.124677	-3.47014	-0.115512	-6.35565	-0.120672	1.45732	-0.122322	2.12804	-0.115488
0.0665	-12.537	-0.117635	-13.4909	-0.122616	-12.686	-0.124454	-10.4787	-0.124663	-10.8482	-0.127956	-8.92366	-0.125435	-9.00524	-0.135929	-9.84501	-0.125085	-3.21193	-0.115295	-5.94292	-0.120779	1.27821	-0.121736	2.49218	-0.115296
0.0666	-12.142	-0.118109	-13.2532	-0.122716	-12.3173	-0.124323	-9.90282	-0.125714	-11.1334	-0.128241	-8.88651	-0.125761	-8.85507	-0.13584	-9.69001	-0.12548	-2.97084	-0.115316	-5.57898	-0.120903	1.05048	-0.121204	2.85394	-0.11523
0.0667	-11.7523	-0.118566	-12.951	-0.122785	-11.9692	-0.124226	-9.38033	-0.126814	-11.4688	-0.128511	-8.79245	-0.126109	-8.68282	-0.135641	-9.44965	-0.125818	-2.7448	-0.115576	-5.26923	-0.121038	0.777115	-0.120767	3.20259	-0.115315
0.0668	-11.3711	-0.118991	-12.6036	-0.122825	-11.6471	-0.124141	-8.93867	-0.127935	-11.845	-0.128779	-8.65285	-0.126467	-8.49475	-0.135341	-9.12441	-0.126057	-2.53409	-0.116063	-5.0104	-0.121178	0.464312	-0.120462	3.52404	-0.11556
0.0669	-11.0009	-0.11937	-12.2317	-0.122839	-11.3554	-0.124045	-8.60143	-0.129061	-12.2501	-0.129058	-8.4834	-0.126824	-8.29458	-0.134953	-8.72315	-0.126155	-2.33611	-0.11676	-4.79242	-0.121324	0.119203	-0.120312	3.80553	-0.115958
0.067	-10.6436	-0.11969	-11.8582	-0.122834	-11.0975	-0.12391	-8.38346	-0.130171	-12.6675	-0.129349	-8.30261	-0.127169	-8.08629	-0.134494	-8.25974	-0.126076	-2.14794	-0.11764	-4.59996	-0.121477	-0.25409	-0.120333	4.03158	-0.116489
0.0671	-10.3039	-0.119942	-11.5038	-0.122817	-10.8776	-0.123715	-8.28884	-0.131256	-13.08	-0.129652	-8.12883	-0.127497	-7.87108	-0.133985	-7.75425	-0.125799	-1.96587	-0.118674	-4.41829	-0.121644	-0.650392	-0.120525	4.19107	-0.117122
0.0672	-9.98722	-0.120114	-11.1897	-0.12279	-10.6984	-0.123447	-8.31589	-0.132302	-13.4696	-0.129958	-7.97321	-0.127804	-7.65014	-0.133454	-7.23157	-0.125312	-1.78714	-0.119828	-4.23456	-0.121831	-1.0666	-0.120875	4.27247	-0.11782
0.0673	-9.70317	-0.120203	-10.9296	-0.122755	-10.5648	-0.123109	-8.45144	-0.133295	-13.8193	-0.130251	-7.84419	-0.128092	-7.42407	-0.132921	-6.71651	-0.124618	-1.61065	-0.121066	-4.0362	-0.122047	-1.4995	-0.121361	4.26918	-0.118543
0.0674	-9.46569	-0.1202	-10.7372	-0.122711	-10.4827	-0.122712	-8.67552	-0.134221	-14.1161	-0.130512	-7.74065	-0.128365	-7.1914	-0.132408	-6.23382	-0.123739	-1.43634	-0.122352	-3.81966	-0.122298	-1.94546	-0.121948	4.1777	-0.119258
0.0675	-9.28632	-0.120104	-10.6195	-0.122651	-10.4578	-0.122282	-8.96717	-0.135063	-14.3516	-0.130722	-7.65677	-0.128629	-6.95277	-0.131932	-5.80126	-0.122706	-1.26501	-0.123645	-3.58522	-0.122584	-2.40128	-0.122602	3.99867	-0.119937
0.0676	-9.17763	-0.119912	-10.5802	-0.122571	-10.4947	-0.121854	-9.30127	-0.135797	-14.5205	-0.13086	-7.58005	-0.128889	-6.70739	-0.131507	-5.43616	-0.121561	-1.09732	-0.124911	-3.33838	-0.122905	-2.86085	-0.123283	3.73572	-0.120564
0.0677	-9.14863	-0.119631	-10.6191	-0.122459	-10.5983	-0.121466	-9.65502	-0.136402	-14.6255	-0.130907	-7.49562	-0.129144	-6.45753	-0.131136	-5.14765	-0.120357	-0.933326	-0.126112	-3.09042	-0.123253	-3.31664	-0.123958	3.3954	-0.121128
0.0678	-9.20029	-0.119268	-10.7328	-0.12231	-10.769	-0.121154	-10.007	-0.136857	-14.6672	-0.130848	-7.38575	-0.129396	-6.20331	-0.13082	-4.94113	-0.11915	-0.77346	-0.127219	-2.85335	-0.123618	-3.7574	-0.124595	2.98684	-0.121636
0.0679	-9.32792	-0.118838	-10.9116	-0.122123	-11.0052	-0.12095	-10.3403	-0.137143	-14.6528	-0.130676	-7.23378	-0.129636	-5.94489	-0.130552	-4.81671	-0.117994	-0.615361	-0.128203	-2.64166	-0.123982	-4.1688	-0.125165	2.52212	-0.122092
0.068	-9.51778	-0.118363	-11.1472	-0.1219	-11.3023	-0.120868	-10.6428	-0.137247	-14.5881	-0.13039	-7.02818	-0.129852	-5.68306	-0.130322	-4.77259	-0.116937	-0.457816	-0.129047	-2.46656	-0.124325	-4.53632	-0.12565	2.01402	-0.122512
0.0681	-9.7516	-0.11787	-11.4272	-0.12165	-11.6509	-0.120913	-10.9057	-0.137168	-14.4787	-0.12999	-6.76142	-0.130026	-5.41793	-0.13012	-4.80034	-0.116019	-0.295723	-0.129738	-2.33505	-0.124627	-4.84162	-0.126032	1.47661	-0.122905
0.0682	-10.0045	-0.117394	-11.7355	-0.121383	-12.0393	-0.121067	-11.1224	-0.136912	-14.3282	-0.129487	-6.43203	-0.130137	-5.14938	-0.129933	-4.8936	-0.115267	-0.123431	-0.130272	-2.25111	-0.124866	-5.06724	-0.126298	0.927656	-0.123279
0.0683	-10.2513	-0.116972	-12.0572	-0.121115	-12.4517	-0.121305	-11.2893	-0.136495	-14.1382	-0.128893	-6.0449	-0.130169	-4.87597	-0.12975	-5.04176	-0.114695	0.0675164	-0.13065	-2.21432	-0.125023	-5.20215	-0.126437	0.384147	-0.123634
0.0684	-10.469	-0.116646	-12.3787	-0.120866	-12.8693	-0.121585	-11.4023	-0.135944	-13.9078	-0.128223	-5.61008	-0.130104	-4.59888	-0.129567	-5.2333	-0.114301	0.283675	-0.13088	-2.21896	-0.125086	-5.23254	-0.126443	-0.13542	-0.123964
0.0685	-10.6395	-0.116455	-12.6835	-0.120657	-13.2738	-0.121866	-11.4566	-0.135289	-13.6353	-0.127498	-5.14314	-0.129928	-4.32021	-0.129379	-5.45652	-0.114073	0.531329	-0.130975	-2.25501	-0.125039	-5.1546	-0.126308	-0.61263	-0.124254
0.0686	-10.7544	-0.116435	-12.959	-0.120502	-13.6446	-0.122105	-11.4466	-0.134566	-13.3166	-0.126735	-4.66249	-0.129636	-4.04282	-0.129184	-5.69761	-0.113989	0.81696	-0.130947	-2.31339	-0.124884	-4.96582	-0.126028	-1.03044	-0.124486
0.0687	-10.8129	-0.116611	-13.193	-0.120413	-13.9614	-0.122265	-11.3667	-0.13381	-12.9495	-0.125957	-4.18827	-0.129227	-3.77225	-0.128984	-5.94129	-0.114017	1.14302	-0.130812	-2.38397	-0.124618	-4.67184	-0.125604	-1.37201	-0.124636
0.0688	-10.8228	-0.117	-13.3769	-0.120398	-14.2034	-0.122326	-11.2114	-0.133053	-12.5314	-0.125185	-3.74326	-0.128707	-3.51639	-0.128783	-6.17118	-0.114125	1.51078	-0.13058	-2.45643	-0.124251	-4.28475	-0.12504	-1.62535	-0.124682
0.0689	-10.7995	-0.117602	-13.5016	-0.120458	-14.3543	-0.122276	-10.9773	-0.13232	-12.0645	-0.12444	-3.34527	-0.128091	-3.28445	-0.128583	-6.37332	-0.114278	1.91671	-0.130257	-2.526	-0.123796	-3.81665	-0.124348	-1.7846	-0.124605
0.069	-10.7646	-0.118407	-13.562	-0.12059	-14.4007	-0.122123	-10.6619	-0.131629	-11.5535	-0.123747	-3.01465	-0.127388	-3.0872	-0.128385	-6.53416	-0.11445	2.35431	-0.129846	-2.58756	-0.123268	-3.285	-0.123547	-1.84635	-0.124391
0.0691	-10.7388	-0.119389	-13.5518	-0.120783	-14.3347	-0.121885	-10.2709	-0.130994	-11.006	-0.123127	-2.76522	-0.126615	-2.93461	-0.128188	-6.64438	-0.114612	2.81403	-0.129342	-2.64242	-0.12269	-2.70811	-0.122663	-1.81695	-0.124034
0.0692	-10.741	-0.120511	-13.4664	-0.121022	-14.1533	-0.121589	-9.8108	-0.130419	-10.433	-0.122602	-2.60743	-0.125785	-2.83761	-0.127994	-6.69831	-0.11475	3.28055	-0.128739	-2.69057	-0.122082	-2.10851	-0.12173	-1.70699	-0.123536
0.0693	-10.7898	-0.121729	-13.3044	-0.121295	-13.8626	-0.121267	-9.29947	-0.1299	-9.84847	-0.122191	-2.54731	-0.124908	-2.80261	-0.127803	-6.69432	-0.114855	3.73832	-0.128027	-2.73646	-0.121468	-1.50431	-0.120786	-1.53076	-0.122913
0.0694	-10.8947	-0.12299	-13.0637	-0.121588	-13.4765	-0.12095	-8.75786	-0.129436	-9.26915	-0.121908	-2.58264	-0.12399	-2.8328	-0.127609	-6.63747	-0.114931	4.168	-0.127199	-2.78375	-0.120867	-0.9142	-0.119872	-1.30524	-0.122188
0.0695	-11.0597	-0.124247	-12.7434	-0.121889	-13.0157	-0.120665	-8.21054	-0.12902	-8.71198	-0.121765	-2.70765	-0.123037	-2.93099	-0.127413	-6.53721	-0.114989	4.54722	-0.126248	-2.83307	-0.120298	-0.356784	-0.11903	-1.05056	-0.121392
0.0696	-11.2872	-0.125453	-12.3439	-0.122193	-12.5069	-0.120428	-7.68725	-0.12865	-8.19536	-0.121768	-2.90864	-0.122051	-3.09105	-0.127217	-6.40586	-0.115048	4.8554	-0.12517	-2.88486	-0.119778	0.150873	-0.118294	-0.785331	-0.120564
0.0697	-11.569	-0.126567	-11.8698	-0.122495	-11.9822	-0.120243	-7.21439	-0.128318	-7.7337	-0.121915	-3.16767	-0.121037	-3.30513	-0.127022	-6.25509	-0.115136	5.07122	-0.123967	-2.93689	-0.119316	0.589824	-0.117693	-0.525212	-0.119742
0.0698	-11.8991	-0.127563	-11.3282	-0.1228	-11.4784	-0.120103	-6.81818	-0.128023	-7.34088	-0.122197	-3.46415	-0.120004	-3.56216	-0.126834	-6.10123	-0.115281	5.17524	-0.12265	-2.98389	-0.118917	0.947102	-0.117246	-0.284918	-0.118969
0.0699	-12.2691	-0.128423	-10.7303	-0.12311	-11.0302	-0.119991	-6.51921	-0.127766	-7.02245	-0.122597	-3.77513	-0.118962	-3.84609	-0.126656	-5.95472	-0.115511	5.15298	-0.121236	-3.0172	-0.118582	1.20893	-0.11696	-0.0761942	-0.118285
0.07	-12.6648	-0.129142	-10.0903	-0.123434	-10.6696	-0.119885	-6.32913	-0.127542	-6.78109	-0.123091	-4.0774	-0.117933	-4.13894	-0.126494	-5.82522	-0.115851	4.99408	-0.11975	-3.02855	-0.118308	1.36375	-0.116828	0.0943026	-0.117718
0.0701	-13.0785	-0.129726	-9.42712	-0.123777	-10.4259	-0.119762	-6.25325	-0.127351	-6.61286	-0.123653	-4.35022	-0.116939	-4.42196	-0.126347	-5.71824	-0.116315	4.69461	-0.118223	-3.00609	-0.118088	1.40541	-0.116837	0.219879	-0.117295
0.0702	-13.5007	-0.130187	-8.76222	-0.124142	-10.318	-0.119598	-6.28953	-0.127191	-6.50836	-0.124247	-4.57776	-0.116012	-4.67684	-0.126208	-5.63191	-0.116908	4.25782	-0.116694	-2.94206	-0.117919	1.33201	-0.116965	0.297281	-0.117028
0.0703	-13.9193	-0.130545	-8.12255	-0.12453	-10.3596	-0.119381	-6.42613	-0.127057	-6.45342	-0.124838	-4.7483	-0.115178	-4.88803	-0.126073	-5.56184	-0.11762	3.69502	-0.115204	-2.82569	-0.11779	1.14557	-0.11718	0.326955	-0.116922
0.0704	-14.3265	-0.130823	-7.53449	-0.124934	-10.5508	-0.119109	-6.64854	-0.126943	-6.43298	-0.125385	-4.85526	-0.114467	-5.04025	-0.125922	-5.50049	-0.118422	3.0237	-0.113798	-2.65058	-0.117701	0.857916	-0.117454	0.308596	-0.116975
0.0705	-14.7139	-0.131041	-7.02465	-0.125346	-10.8846	-0.118795	-6.9361	-0.126841	-6.42987	-0.125851	-4.90006	-0.113904	-5.12541	-0.125738	-5.43338	-0.119283	2.26599	-0.11252	-2.41338	-0.11765	0.482293	-0.117756	0.245877	-0.117177
0.0706	-15.0766	-0.131216	-6.61993	-0.125753	-11.3447	-0.118464	-7.26968	-0.126743	-6.43029	-0.126201	-4.88724	-0.113502	-5.13757	-0.125499	-5.34902	-0.120153	1.45247	-0.111409	-2.11292	-0.117638	0.0382107	-0.118065	0.141295	-0.117513
0.0707	-15.4108	-0.131359	-6.34339	-0.126135	-11.9062	-0.118156	-7.62806	-0.12664	-6.4216	-0.126403	-4.82775	-0.113273	-5.07806	-0.125183	-5.23421	-0.120981	0.613546	-0.110501	-1.75428	-0.117669	-0.449508	-0.118364	0.00129457	-0.117967
0.0708	-15.716	-0.131477	-6.21347	-0.126478	-12.5373	-0.117914	-7.99475	-0.126522	-6.3957	-0.12643	-4.73654	-0.113213	-4.9563	-0.124774	-5.07635	-0.121717	-0.219486	-0.109822	-1.34496	-0.117743	-0.958377	-0.118642	-0.166886	-0.118519
0.0709	-15.9945	-0.131564	-6.24228	-0.126763	-13.2041	-0.117787	-8.35471	-0.126382	-6.3509	-0.126263	-4.62985	-0.113316	-4.78169	-0.124257	-4.86789	-0.122317	-1.0135	-0.109389	-0.89697	-0.11786	-1.46269	-0.118899	-0.356586	-0.119152
0.071	-16.2496	-0.131615	-6.43342	-0.126974	-13.8697	-0.117818	-8.69927	-0.126218	-6.29205	-0.125892	-4.52254	-0.113568	-4.5735	-0.123637	-4.60968	-0.122746	-1.73962	-0.109207	-0.42741	-0.118017	-1.94096	-0.119139	-0.560415	-0.119844
0.0711	-16.4884	-0.131617	-6.7815	-0.127099	-14.4993	-0.118039	-9.02531	-0.126032	-6.22633	-0.125318	-4.43062	-0.113952	-4.35311	-0.122924	-4.30268	-0.122984	-2.37302	-0.109267	0.0425456	-0.118203	-2.37824	-0.119369	-0.772591	-0.120574
0.0712	-16.717	-0.131561	-7.27334	-0.127128	-15.0589	-0.118469	-9.32963	-0.125827	-6.1637	-0.124555	-4.36741	-0.114451	-4.1425	-0.122147	-3.95835	-0.123026	-2.89281	-0.109548	0.491256	-0.118412	-2.76358	-0.119602	-0.987608	-0.12132
0.0713	-16.9406	-0.131434	-7.88463	-0.127062	-15.5189	-0.119102	-9.61294	-0.125616	-6.11646	-0.123625	-4.3428	-0.115049	-3.96456	-0.121338	-3.59305	-0.122886	-3.28367	-0.110021	0.895436	-0.118625	-3.09387	-0.119849	-1.20075	-0.122054
0.0714	-17.1616	-0.131233	-8.58473	-0.1269	-15.8569	-0.119918	-9.87872	-0.125414	-6.09382	-0.122564	-4.35972	-0.115735	-3.84194	-0.120546	-3.22432	-0.122584	-3.53632	-0.110645	1.22992	-0.118826	-3.36952	-0.120122	-1.4115	-0.122756
0.0715	-17.378	-0.130962	-9.33906	-0.126648	-16.0549	-0.120876	-10.1298	-0.125244	-6.10666	-0.121413	-4.42054	-0.116495	-3.79033	-0.119822	-2.87403	-0.122156	-3.64823	-0.111381	1.47347	-0.119003	-3.59919	-0.120425	-1.62041	-0.123397
0.0716	-17.5837	-0.130631	-10.1072	-0.126322	-16.1037	-0.121921	-10.3669	-0.125131	-6.1595	-0.12022	-4.52041	-0.117321	-3.82375	-0.119214	-2.55948	-0.121642	-3.62325	-0.112184	1.60655	-0.11914	-3.79411	-0.120762	-1.82896	-0.123952
0.0717	-17.769	-0.130264	-10.85	-0.125933	-16	-0.122989	-10.5899	-0.125095	-6.25372	-0.119037	-4.65115	-0.118203	-3.94782	-0.118764	-2.29602	-0.121084	-3.47146	-0.113016	1.61496	-0.119232	-3.97012	-0.121131	-2.0404	-0.124399
0.0718	-17.9207	-0.129887	-11.5338	-0.125501	-15.749	-0.124016	-10.7959	-0.125161	-6.38696	-0.117912	-4.80124	-0.119129	-4.16265	-0.118504	-2.09194	-0.120525	-3.20853	-0.113847	1.49057	-0.119282	-4.14395	-0.121523	-2.25878	-0.124725
0.0719	-18.0247	-0.129533	-12.1307	-0.125046	-15.3645	-0.124939	-10.9781	-0.125339	-6.55203	-0.116889	-4.95688	-0.120088	-4.46142	-0.118454	-1.94664	-0.120003	-2.85707	-0.114653	1.23182	-0.11929	-4.33214	-0.121929	-2.48817	-0.124916
0.072	-18.0669	-0.129238	-12.6228	-0.124588	-14.8668	-0.125713	-11.1313	-0.125635	-6.73843	-0.116004	-5.10549	-0.121063	-4.83108	-0.118613	-1.85485	-0.119549	-2.43887	-0.115418	0.842986	-0.119264	-4.54849	-0.122331	-2.73022	-0.124974
0.0721	-18.0344	-0.129028	-12.9991	-0.124143	-14.281	-0.126305	-11.2486	-0.126036	-6.93284	-0.115284	-5.2328	-0.122038	-5.25363	-0.118965	-1.80268	-0.119183	-1.98038	-0.116131	0.338898	-0.119215	-4.80409	-0.122715	-2.98691	-0.12491
0.0722	-17.9199	-0.128925	-13.2625	-0.123731	-13.6401	-0.126701	-11.3235	-0.126523	-7.12081	-0.114749	-5.32967	-0.122993	-5.70851	-0.119476	-1.77204	-0.118921	-1.50764	-0.116789	-0.26095	-0.119154	-5.1054	-0.123063	-3.25604	-0.12474
0.0723	-17.7188	-0.128942	-13.4247	-0.123366	-12.9767	-0.126903	-11.3519	-0.127059	-7.28526	-0.114408	-5.39071	-0.123907	-6.17052	-0.120103	-1.74567	-0.118763	-1.04293	-0.117386	-0.931588	-0.119086	-5.45527	-0.123357	-3.53457	-0.124491
0.0724	-17.432	-0.129073	-13.5026	-0.123058	-12.3246	-0.126933	-11.334	-0.1276	-7.41105	-0.114265	-5.4144	-0.12476	-6.61571	-0.12079	-1.70855	-0.118703	-0.606514	-0.11792	-1.64388	-0.119021	-5.85023	-0.123587	-3.8174	-0.124196
0.0725	-17.0659	-0.129303	-13.5174	-0.122818	-11.7136	-0.126822	-11.2691	-0.128098	-7.48261	-0.114319	-5.40574	-0.125534	-7.02139	-0.121482	-1.65115	-0.118731	-0.212511	-0.11838	-2.36483	-0.118962	-6.28257	-0.123743	-4.09648	-0.123886
0.0726	-16.6314	-0.129603	-13.4909	-0.122651	-11.1694	-0.126607	-11.1637	-0.128507	-7.48708	-0.114566	-5.3727	-0.126212	-7.36438	-0.122124	-1.57086	-0.118828	0.130607	-0.118756	-3.06297	-0.118912	-6.73967	-0.123826	-4.36345	-0.123592
0.0727	-16.1427	-0.129939	-13.4419	-0.122566	-10.7072	-0.126325	-11.0223	-0.128788	-7.41313	-0.114994	-5.33126	-0.126777	-7.62656	-0.122669	-1.47303	-0.118974	0.417561	-0.119037	-3.70716	-0.11887	-7.20584	-0.123846	-4.60933	-0.123343
0.0728	-15.6175	-0.130267	-13.3863	-0.122563	-10.3343	-0.126012	-10.8525	-0.128913	-7.25524	-0.115595	-5.29721	-0.127222	-7.79518	-0.123079	-1.36987	-0.119147	0.651658	-0.119209	-4.27073	-0.118838	-7.66356	-0.123819	-4.82774	-0.123157
0.0729	-15.0756	-0.130551	-13.3328	-0.122644	-10.0485	-0.12569	-10.6615	-0.128871	-7.01059	-0.11635	-5.28762	-0.127534	-7.86054	-0.123335	-1.27975	-0.119331	0.835906	-0.119267	-4.73373	-0.118819	-8.09619	-0.123766	-5.01381	-0.123043
0.073	-14.5332	-0.130759	-13.283	-0.122809	-9.83837	-0.125379	-10.4525	-0.12867	-6.68141	-0.117237	-5.31739	-0.127716	-7.82129	-0.12343	-1.22097	-0.11951	0.976499	-0.119211	-5.08158	-0.118814	-8.48505	-0.12372	-5.16289	-0.123
0.0731	-14.007	-0.130867	-13.2368	-0.123057	-9.68784	-0.125084	-10.23	-0.128333	-6.27503	-0.118225	-5.39626	-0.127764	-7.68014	-0.123371	-1.21432	-0.119679	1.0792	-0.119054	-5.31092	-0.118832	-8.81917	-0.12371	-5.27402	-0.123017
0.0732	-13.5137	-0.130866	-13.1877	-0.123381	-9.57695	-0.124807	-9.99576	-0.127894	-5.8046	-0.119275	-5.52926	-0.127686	-7.44676	-0.123181	-1.27127	-0.119834	1.15001	-0.118819	-5.42273	-0.118882	-9.08856	-0.123771	-5.34901	-0.123078
0.0733	-13.0641	-0.130758	-13.1281	-0.123773	-9.48362	-0.124541	-9.75178	-0.127391	-5.28679	-0.120343	-5.71389	-0.127494	-7.13687	-0.122891	-1.40096	-0.119976	1.19073	-0.11854	-5.42724	-0.118973	-9.28668	-0.123925	-5.39055	-0.123165
0.0734	-12.6667	-0.130561	-13.0498	-0.124216	-9.39271	-0.124281	-9.49843	-0.126871	-4.74039	-0.121384	-5.93968	-0.127201	-6.76881	-0.122539	-1.60098	-0.120111	1.20294	-0.118259	-5.34181	-0.119114	-9.4156	-0.124192	-5.40366	-0.123257
0.0735	-12.3269	-0.130298	-12.9465	-0.12469	-9.28899	-0.12402	-9.23781	-0.126374	-4.18679	-0.122347	-6.1889	-0.12683	-6.36297	-0.122165	-1.86387	-0.120244	1.18572	-0.118018	-5.18528	-0.119316	-9.47927	-0.124583	-5.39314	-0.123341
0.0736	-12.0446	-0.129997	-12.8137	-0.125169	-9.16444	-0.12376	-8.97098	-0.125926	-3.6488	-0.123189	-6.4412	-0.126399	-5.94461	-0.121804	-2.17126	-0.120377	1.13571	-0.117861	-4.9824	-0.119584	-9.48701	-0.125092	-5.36337	-0.123407
0.0737	-11.8201	-0.129691	-12.6475	-0.125624	-9.01473	-0.123501	-8.70293	-0.125546	-3.1438	-0.123874	-6.67419	-0.125934	-5.53402	-0.121485	-2.50224	-0.12051	1.04994	-0.117818	-4.75612	-0.119923	-9.45092	-0.125706	-5.32106	-0.123454
0.0738	-11.6502	-0.129411	-12.4464	-0.126022	-8.84091	-0.123249	-8.43688	-0.125241	-2.68878	-0.124379	-6.86478	-0.125452	-5.15127	-0.121233	-2.83301	-0.120642	0.924266	-0.11791	-4.5285	-0.120332	-9.38461	-0.126404	-5.26937	-0.123488
0.0739	-11.53	-0.129181	-12.2124	-0.126329	-8.64764	-0.123009	-8.17569	-0.125006	-2.29562	-0.124692	-6.99498	-0.124974	-4.81338	-0.121057	-3.13904	-0.120764	0.757086	-0.118143	-4.31617	-0.12081	-9.30428	-0.127156	-5.21518	-0.123523
0.074	-11.4554	-0.12902	-11.9468	-0.126517	-8.43885	-0.122786	-7.92442	-0.124825	-1.97039	-0.124817	-7.04909	-0.124512	-4.53017	-0.12096	-3.39908	-0.120863	0.545279	-0.118506	-4.13425	-0.121352	-9.22494	-0.12793	-5.1672	-0.123569
0.0741	-11.4206	-0.128936	-11.6524	-0.126563	-8.21862	-0.12258	-7.68197	-0.124682	-1.71713	-0.124771	-7.01963	-0.124072	-4.30814	-0.120939	-3.59529	-0.120929	0.289619	-0.118971	-3.99145	-0.12195	-9.15957	-0.128692	-5.13288	-0.123644
0.0742	-11.4208	-0.128932	-11.334	-0.126454	-7.99166	-0.122385	-7.44782	-0.124562	-1.53345	-0.124582	-6.90534	-0.123652	-4.14639	-0.120979	-3.71542	-0.120946	-0.00862008	-0.119501	-3.89149	-0.122593	-9.11956	-0.129416	-5.1228	-0.123756
0.0743	-11.4502	-0.129004	-10.9958	-0.126188	-7.76114	-0.122189	-7.2172	-0.124447	-1.41314	-0.124283	-6.70801	-0.123245	-4.03853	-0.121065	-3.75368	-0.120906	-0.349432	-0.120051	-3.83235	-0.123268	-9.11353	-0.130077	-5.14721	-0.123906
0.0744	-11.5051	-0.129142	-10.6432	-0.125773	-7.52818	-0.121972	-6.98416	-0.124332	-1.34877	-0.123912	-6.43758	-0.122841	-3.97461	-0.121183	-3.71	-0.120803	-0.731502	-0.120575	-3.81196	-0.12396	-9.14639	-0.130653	-5.22095	-0.124091
0.0745	-11.5798	-0.12933	-10.2845	-0.125232	-7.29396	-0.121715	-6.74057	-0.124216	-1.33091	-0.123508	-6.1036	-0.122422	-3.93888	-0.121315	-3.58884	-0.120634	-1.15107	-0.121035	-3.82343	-0.12465	-9.21899	-0.131136	-5.35128	-0.124297
0.0746	-11.6675	-0.129559	-9.92665	-0.124595	-7.05933	-0.121397	-6.47855	-0.124107	-1.34816	-0.123099	-5.71974	-0.12197	-3.91605	-0.12145	-3.40005	-0.120406	-1.60727	-0.121399	-3.86058	-0.125316	-9.32734	-0.131517	-5.54576	-0.124502
0.0747	-11.7629	-0.12981	-9.57776	-0.123901	-6.82401	-0.121005	-6.19227	-0.124016	-1.38963	-0.122712	-5.29819	-0.12147	-3.88797	-0.121579	-3.15849	-0.12013	-2.0953	-0.121647	-3.91741	-0.125935	-9.46281	-0.131794	-5.80903	-0.124681
0.0748	-11.8566	-0.130073	-9.24584	-0.123184	-6.58835	-0.120534	-5.87691	-0.123956	-1.44504	-0.122363	-4.84955	-0.12091	-3.8369	-0.121698	-2.87885	-0.119821	-2.60927	-0.121769	-3.99027	-0.126479	-9.61657	-0.131969	-6.13494	-0.124805
0.0749	-11.9416	-0.13034	-8.93627	-0.122485	-6.35337	-0.11999	-5.53302	-0.123946	-1.5039	-0.12206	-4.38277	-0.120286	-3.74908	-0.121808	-2.58016	-0.119501	-3.14363	-0.121772	-4.07731	-0.126925	-9.7746	-0.132047	-6.51389	-0.124845
0.075	-12.0125	-0.130602	-8.65585	-0.121826	-6.12175	-0.119392	-5.16522	-0.123996	-1.55269	-0.121804	-3.90441	-0.119603	-3.6157	-0.121908	-2.28138	-0.119187	-3.68771	-0.121672	-4.17884	-0.127245	-9.9219	-0.132034	-6.9282	-0.124782
0.0751	-12.061	-0.130855	-8.40749	-0.121227	-5.89336	-0.11877	-4.78126	-0.124117	-1.58253	-0.12159	-3.4177	-0.118873	-3.43117	-0.122009	-2.00148	-0.118903	-4.23167	-0.121497	-4.2958	-0.127423	-10.0466	-0.131936	-7.35307	-0.124599
0.0752	-12.0818	-0.131096	-8.19376	-0.120691	-5.67237	-0.118165	-4.39258	-0.124307	-1.58306	-0.121406	-2.9242	-0.118121	-3.19649	-0.122118	-1.75937	-0.118666	-4.76069	-0.121277	-4.43108	-0.127439	-10.14	-0.131761	-7.76042	-0.124293
0.0753	-12.0732	-0.131324	-8.0131	-0.120208	-5.45923	-0.11762	-4.01486	-0.124564	-1.54551	-0.121244	-2.4241	-0.117381	-2.92011	-0.122248	-1.5705	-0.118488	-5.26045	-0.121047	-4.58764	-0.127293	-10.1936	-0.131521	-8.12164	-0.123869
0.0754	-12.0314	-0.131538	-7.86478	-0.119756	-5.25863	-0.11718	-3.6608	-0.124877	-1.46422	-0.121094	-1.91591	-0.116687	-2.61399	-0.122409	-1.44924	-0.11838	-5.71509	-0.120844	-4.76724	-0.12698	-10.2078	-0.131225	-8.40448	-0.123344
0.0755	-11.9567	-0.131737	-7.74429	-0.119307	-5.07244	-0.116885	-3.34427	-0.125232	-1.33492	-0.12095	-1.40214	-0.11608	-2.29359	-0.122614	-1.40511	-0.118342	-6.10855	-0.120702	-4.97122	-0.126513	-10.1874	-0.130886	-8.58459	-0.12274
0.0756	-11.8508	-0.131917	-7.64962	-0.118826	-4.90518	-0.116762	-3.07425	-0.125611	-1.16058	-0.120807	-0.885636	-0.115598	-1.97834	-0.122871	-1.44079	-0.118374	-6.429	-0.120648	-5.19857	-0.125909	-10.1407	-0.130516	-8.64106	-0.12209
0.0757	-11.7159	-0.132071	-7.57728	-0.118284	-4.75972	-0.116827	-2.85571	-0.125996	-0.948123	-0.120664	-0.374178	-0.115271	-1.68594	-0.123188	-1.55577	-0.118468	-6.66696	-0.120703	-5.44423	-0.125191	-10.0814	-0.130133	-8.56351	-0.121432
0.0758	-11.5576	-0.132192	-7.52237	-0.117657	-4.64078	-0.117081	-2.69127	-0.126371	-0.708568	-0.120527	0.120569	-0.11512	-1.43208	-0.123573	-1.7452	-0.118614	-6.81476	-0.120881	-5.708	-0.124386	-10.0225	-0.12975	-8.34971	-0.1208
0.0759	-11.38	-0.132267	-7.48363	-0.116938	-4.55191	-0.11751	-2.57487	-0.126722	-0.458979	-0.120402	0.58257	-0.115157	-1.23254	-0.124028	-1.99753	-0.118799	-6.87172	-0.121183	-5.98399	-0.123523	-9.97967	-0.129381	-8.00759	-0.120231
0.076	-11.1906	-0.132279	-7.45913	-0.116135	-4.49872	-0.118084	-2.49759	-0.127039	-0.217144	-0.120293	0.99098	-0.115377	-1.09451	-0.124547	-2.29928	-0.119011	-6.84106	-0.121602	-6.26897	-0.12263	-9.96557	-0.129037	-7.55499	-0.119753
0.0761	-10.9971	-0.132209	-7.44644	-0.115271	-4.48566	-0.118769	-2.44837	-0.127319	-0.00444116	-0.120205	1.32618	-0.115764	-1.02134	-0.125129	-2.63441	-0.119237	-6.7319	-0.122117	-6.56104	-0.12173	-9.9859	-0.128724	-7.01645	-0.11939
0.0762	-10.8099	-0.132036	-7.4446	-0.114387	-4.51627	-0.119522	-2.41468	-0.127561	0.158851	-0.120138	1.57049	-0.116289	-1.01676	-0.125761	-2.98646	-0.119466	-6.55618	-0.122706	-6.8595	-0.120847	-10.0426	-0.128444	-6.42459	-0.119151
0.0763	-10.6393	-0.131741	-7.45238	-0.113537	-4.59429	-0.120305	-2.38382	-0.127769	0.254824	-0.120088	1.70907	-0.116917	-1.07919	-0.126432	-3.34085	-0.119688	-6.32979	-0.123336	-7.16499	-0.12	-10.1292	-0.12819	-5.81605	-0.119037
0.0764	-10.4967	-0.131305	-7.46931	-0.112778	-4.72185	-0.121084	-2.34482	-0.127947	0.26943	-0.120048	1.73507	-0.117605	-1.20484	-0.127121	-3.68683	-0.119895	-6.07018	-0.123975	-7.47643	-0.119199	-10.2352	-0.127953	-5.22621	-0.119039
0.0765	-10.3959	-0.130713	-7.49393	-0.112169	-4.89871	-0.121831	-2.29027	-0.128099	0.19422	-0.120011	1.6558	-0.118312	-1.39235	-0.127811	-4.01753	-0.120085	-5.79721	-0.124592	-7.79527	-0.118452	-10.3434	-0.127719	-4.69054	-0.119141
0.0766	-10.3488	-0.129962	-7.5281	-0.111759	-5.122	-0.12253	-2.21891	-0.12823	0.0263343	-0.119965	1.48532	-0.118996	-1.64056	-0.128481	-4.33145	-0.120252	-5.52814	-0.12516	-8.12041	-0.117762	-10.4337	-0.127467	-4.2414	-0.119315
0.0767	-10.3668	-0.129059	-7.57065	-0.111583	-5.38692	-0.123177	-2.12948	-0.128341	-0.230776	-0.119903	1.24961	-0.119624	-1.94533	-0.12911	-4.63277	-0.120395	-5.28086	-0.125661	-8.44813	-0.117126	-10.4838	-0.127186	-3.90217	-0.119533
0.0768	-10.4578	-0.128027	-7.62267	-0.111659	-5.68344	-0.123771	-2.02701	-0.128429	-0.568603	-0.119823	0.983557	-0.120168	-2.3056	-0.129674	-4.92856	-0.120513	-5.0702	-0.126085	-8.77558	-0.116538	-10.4741	-0.126856	-3.69215	-0.119761
0.0769	-10.6246	-0.126897	-7.6865	-0.111977	-6.00092	-0.124324	-1.91753	-0.128491	-0.973173	-0.119727	0.725325	-0.12061	-2.71759	-0.130151	-5.2272	-0.120606	-4.9109	-0.126427	-9.0945	-0.115997	-10.3863	-0.126471	-3.6187	-0.119968
0.077	-10.8673	-0.125717	-7.76463	-0.112515	-6.32693	-0.124843	-1.80857	-0.128518	-1.42737	-0.119627	0.512845	-0.120939	-3.17587	-0.130522	-5.53907	-0.120677	-4.81535	-0.126689	-9.39407	-0.115497	-10.2079	-0.126028	-3.68108	-0.120126
0.0771	-11.1781	-0.124545	-7.86106	-0.113229	-6.65029	-0.125336	-1.71058	-0.128501	-1.91246	-0.119535	0.377613	-0.121153	-3.67034	-0.13077	-5.87228	-0.120729	-4.79205	-0.126877	-9.66398	-0.11504	-9.93324	-0.12553	-3.87117	-0.120212
0.0772	-11.5436	-0.123441	-7.97747	-0.114066	-6.95715	-0.125807	-1.62809	-0.128438	-2.40817	-0.119479	0.340636	-0.121253	-4.18874	-0.130884	-6.23022	-0.12077	-4.84718	-0.126996	-9.89168	-0.114632	-9.56149	-0.124993	-4.17418	-0.120209
0.0773	-11.9452	-0.122469	-8.11617	-0.114969	-7.23919	-0.126255	-1.56785	-0.128327	-2.89408	-0.119485	0.409121	-0.12125	-4.71498	-0.130854	-6.61314	-0.120809	-4.98519	-0.127046	-10.066	-0.114288	-9.09949	-0.124434	-4.5667	-0.12011
0.0774	-12.3605	-0.121688	-8.27692	-0.115886	-7.49036	-0.126672	-1.53267	-0.128169	-3.35212	-0.119579	0.575032	-0.121154	-5.23318	-0.130679	-7.01488	-0.12086	-5.20592	-0.127023	-10.1756	-0.114024	-8.5599	-0.123878	-5.02409	-0.119913
0.0775	-12.7645	-0.121145	-8.46052	-0.116776	-7.70677	-0.127047	-1.52444	-0.127977	-3.76392	-0.119781	0.81798	-0.120977	-5.72388	-0.130368	-7.42459	-0.120937	-5.5065	-0.126926	-10.2138	-0.113865	-7.96076	-0.123349	-5.52142	-0.119632
0.0776	-13.1322	-0.12087	-8.66257	-0.117608	-7.88988	-0.127364	-1.54432	-0.127767	-4.11724	-0.120109	1.10284	-0.120734	-6.17265	-0.129932	-7.82773	-0.12106	-5.8762	-0.12674	-10.1762	-0.113833	-7.32328	-0.122871	-6.03087	-0.119279
0.0777	-13.4408	-0.120877	-8.87735	-0.118372	-8.04317	-0.127608	-1.59076	-0.12756	-4.39912	-0.120567	1.39053	-0.120445	-6.56518	-0.129395	-8.2076	-0.121244	-6.30014	-0.126461	-10.0628	-0.113952	-6.67181	-0.122462	-6.53026	-0.11888
0.0778	-13.6698	-0.121161	-9.09711	-0.11907	-8.17029	-0.127766	-1.66193	-0.127379	-4.60235	-0.121149	1.63974	-0.120122	-6.89385	-0.128788	-8.546	-0.121504	-6.7574	-0.126081	-9.87889	-0.114236	-6.03106	-0.122142	-6.99723	-0.118466
0.0779	-13.8057	-0.121695	-9.31339	-0.119715	-8.27592	-0.127831	-1.75628	-0.127251	-4.72227	-0.121836	1.81243	-0.119786	-7.15511	-0.12815	-8.82786	-0.12185	-7.22416	-0.125603	-9.63164	-0.114696	-5.42563	-0.121914	-7.41687	-0.118069
0.078	-13.8407	-0.122437	-9.5166	-0.120328	-8.36243	-0.127796	-1.87358	-0.127195	-4.75649	-0.122602	1.87876	-0.119453	-7.34962	-0.127519	-9.0397	-0.12228	-7.66865	-0.125033	-9.3344	-0.115328	-4.87519	-0.121783	-7.77636	-0.117721
0.0781	-13.7718	-0.123332	-9.6944	-0.120923	-8.43011	-0.127661	-2.0097	-0.127228	-4.70907	-0.123406	1.82131	-0.119141	-7.48296	-0.126941	-9.17059	-0.122779	-8.06359	-0.124389	-9.00222	-0.116116	-4.39863	-0.121743	-8.07022	-0.117455
0.0782	-13.6017	-0.124316	-9.83964	-0.121518	-8.47569	-0.127431	-2.16395	-0.12736	-4.58631	-0.124204	1.63484	-0.118864	-7.5636	-0.126457	-9.21392	-0.123325	-8.38198	-0.123695	-8.65388	-0.117032	-4.01119	-0.121786	-8.29606	-0.117298
0.0783	-13.3358	-0.125323	-9.94345	-0.122117	-8.49235	-0.127118	-2.3317	-0.127587	-4.39874	-0.124945	1.32682	-0.118635	-7.60092	-0.126101	-9.16747	-0.12388	-8.59932	-0.12298	-8.30676	-0.118042	-3.72226	-0.121899	-8.45411	-0.117265
0.0784	-12.9835	-0.12629	-10.0003	-0.122717	-8.47165	-0.126732	-2.50873	-0.127896	-4.16008	-0.125584	0.915915	-0.118462	-7.60539	-0.125899	-9.03295	-0.124396	-8.70051	-0.122278	-7.97996	-0.119102	-3.53751	-0.122071	-8.55129	-0.11737
0.0785	-12.5558	-0.127159	-10.0073	-0.123308	-8.40585	-0.126289	-2.69045	-0.12827	-3.88667	-0.126073	0.428707	-0.118347	-7.58783	-0.125865	-8.81333	-0.12482	-8.67814	-0.121616	-7.69012	-0.120168	-3.4591	-0.122291	-8.59489	-0.117609
0.0786	-12.0638	-0.127882	-9.96613	-0.123873	-8.2848	-0.125806	-2.8686	-0.128679	-3.59937	-0.126376	-0.101418	-0.118291	-7.55431	-0.126001	-8.51666	-0.125102	-8.53124	-0.121017	-7.45096	-0.121197	-3.48734	-0.122554	-8.59491	-0.117973
0.0787	-11.5182	-0.128424	-9.88207	-0.124391	-8.10441	-0.125301	-3.03691	-0.129092	-3.31643	-0.126466	-0.642237	-0.118281	-7.51287	-0.126297	-8.15257	-0.125196	-8.26981	-0.120498	-7.27429	-0.122151	-3.62002	-0.122857	-8.5617	-0.11844
0.0788	-10.9316	-0.12876	-9.76265	-0.124846	-7.86461	-0.124786	-3.18786	-0.129478	-3.05818	-0.126332	-1.15989	-0.118305	-7.46784	-0.126728	-7.73434	-0.125067	-7.90985	-0.12006	-7.16818	-0.122999	-3.85277	-0.123199	-8.5074	-0.118984
0.0789	-10.3163	-0.128878	-9.61933	-0.125227	-7.56936	-0.124277	-3.31603	-0.129805	-2.83967	-0.125974	-1.62577	-0.118349	-7.42511	-0.127265	-7.2759	-0.124704	-7.46969	-0.1197	-7.13645	-0.123722	-4.18201	-0.123579	-8.43954	-0.119574
0.079	-9.68325	-0.128779	-9.46471	-0.125529	-7.23039	-0.123783	-3.41852	-0.130048	-2.67358	-0.125407	-2.01893	-0.118394	-7.38779	-0.127874	-6.79647	-0.124112	-6.97059	-0.1194	-7.17842	-0.124311	-4.59977	-0.123999	-8.3645	-0.120175
0.0791	-9.04614	-0.128476	-9.31587	-0.12575	-6.86436	-0.12331	-3.49365	-0.130186	-2.56764	-0.124659	-2.31931	-0.118428	-7.3609	-0.128519	-6.31798	-0.123318	-6.43534	-0.11914	-7.29028	-0.124763	-5.10045	-0.124455	-8.28727	-0.120755
0.0792	-8.41821	-0.127993	-9.18616	-0.1259	-6.49084	-0.122857	-3.54429	-0.130207	-2.52553	-0.123769	-2.51976	-0.118442	-7.34914	-0.129171	-5.86229	-0.122372	-5.88012	-0.118898	-7.46573	-0.125089	-5.66897	-0.124936	-8.20624	-0.121282
0.0793	-7.80863	-0.127362	-9.08997	-0.125985	-6.1316	-0.122423	-3.57553	-0.130109	-2.54307	-0.122784	-2.62016	-0.118432	-7.35876	-0.129805	-5.45239	-0.121334	-5.32447	-0.118654	-7.69487	-0.125305	-6.29004	-0.125426	-8.11724	-0.12173
0.0794	-7.22981	-0.126622	-9.03692	-0.126013	-5.80992	-0.122004	-3.59575	-0.129894	-2.61223	-0.121751	-2.62537	-0.1184	-7.39354	-0.130401	-5.10829	-0.120277	-4.78181	-0.118396	-7.96349	-0.12543	-6.94343	-0.125901	-8.00995	-0.122077
0.0795	-6.69133	-0.125818	-9.03205	-0.125987	-5.54505	-0.121591	-3.61401	-0.129571	-2.72284	-0.12072	-2.54874	-0.118359	-7.45942	-0.130948	-4.85027	-0.11927	-4.26229	-0.118122	-8.25692	-0.12549	-7.60169	-0.126329	-7.87498	-0.12231
0.0796	-6.19828	-0.125	-9.07712	-0.125905	-5.35362	-0.121178	-3.64105	-0.12915	-2.86169	-0.119741	-2.40759	-0.118326	-7.55985	-0.131439	-4.6903	-0.118381	-3.77374	-0.117843	-8.56293	-0.125507	-8.23684	-0.126679	-7.70038	-0.122417
0.0797	-5.758	-0.124216	-9.16503	-0.125763	-5.24297	-0.120762	-3.68642	-0.128647	-3.01746	-0.118852	-2.22473	-0.11832	-7.69807	-0.131872	-4.63409	-0.117665	-3.32394	-0.117583	-8.86397	-0.125509	-8.81806	-0.126917	-7.47533	-0.1224
0.0798	-5.37248	-0.123514	-9.28344	-0.125552	-5.21733	-0.120345	-3.75712	-0.128074	-3.17961	-0.118091	-2.02427	-0.118365	-7.8746	-0.132243	-4.6825	-0.117157	-2.91893	-0.117374	-9.14781	-0.125514	-9.3143	-0.127008	-7.19514	-0.122264
0.0799	-5.04153	-0.122928	-9.4153	-0.125259	-5.27072	-0.119936	-3.85618	-0.12744	-3.34207	-0.117486	-1.8325	-0.118477	-8.08621	-0.132551	-4.82676	-0.11688	-2.56451	-0.117255	-9.40015	-0.125543	-9.70159	-0.126932	-6.85771	-0.122023
0.08	-4.76796	-0.122489	-9.5385	-0.12488	-5.39116	-0.119547	-3.98603	-0.126756	-3.50498	-0.117053	-1.67375	-0.118672	-8.32886	-0.132785	-5.05089	-0.116834	-2.26647	-0.117262	-9.61382	-0.125612	-9.95997	-0.126674	-6.47124	-0.121695
0.0801	-4.55137	-0.12221	-9.62882	-0.124406	-5.56226	-0.119195	-4.1412	-0.12603	-3.67162	-0.116806	-1.57143	-0.118956	-8.59527	-0.132939	-5.33441	-0.117003	-2.03116	-0.117428	-9.78328	-0.125727	-10.078	-0.126232	-6.0483	-0.121305
0.0802	-4.39401	-0.122088	-9.66183	-0.123844	-5.76216	-0.118899	-4.31519	-0.125268	-3.85043	-0.116748	-1.5432	-0.119325	-8.87651	-0.132998	-5.65246	-0.117355	-1.8627	-0.117773	-9.90641	-0.125896	-10.0559	-0.12562	-5.60774	-0.120881
0.0803	-4.30015	-0.122108	-9.61677	-0.123207	-5.96788	-0.118674	-4.4958	-0.124476	-4.0526	-0.116871	-1.60467	-0.119766	-9.16207	-0.13295	-5.978	-0.117849	-1.76533	-0.118301	-9.98514	-0.126117	-9.90422	-0.124861	-5.17308	-0.120454
0.0804	-4.27175	-0.122239	-9.47499	-0.122517	-6.15393	-0.118526	-4.6714	-0.123667	-4.29305	-0.117163	-1.76362	-0.120257	-9.44012	-0.132789	-6.28405	-0.11844	-1.74248	-0.118999	-10.0223	-0.126387	-9.64021	-0.12399	-4.769	-0.12005
0.0805	-4.31301	-0.12244	-9.22558	-0.121804	-6.29872	-0.118456	-4.82959	-0.122852	-4.58574	-0.117594	-2.02084	-0.120768	-9.69882	-0.132508	-6.54687	-0.119078	-1.79493	-0.119838	-10.0247	-0.126699	-9.28796	-0.123051	-4.41811	-0.119693
0.0806	-4.42544	-0.122667	-8.8619	-0.121103	-6.38292	-0.118454	-4.9585	-0.122045	-4.93612	-0.118131	-2.37161	-0.121264	-9.92599	-0.132113	-6.74447	-0.119716	-1.91997	-0.120776	-9.99961	-0.127045	-8.87676	-0.122092	-4.13735	-0.1194
0.0807	-4.61139	-0.122874	-8.38761	-0.12045	-6.3909	-0.118498	-5.04866	-0.121263	-5.35174	-0.118722	-2.80322	-0.121708	-10.1114	-0.131618	-6.85838	-0.120315	-2.11338	-0.121759	-9.95328	-0.127417	-8.43326	-0.12116	-3.93806	-0.11918
0.0808	-4.86862	-0.123021	-7.81443	-0.119881	-6.31573	-0.118559	-5.09544	-0.120529	-5.83052	-0.11931	-3.29823	-0.122066	-10.2448	-0.131047	-6.87637	-0.120841	-2.3679	-0.122731	-9.89161	-0.127814	-7.98491	-0.120301	-3.82274	-0.119034
0.0809	-5.19442	-0.123083	-7.16027	-0.119426	-6.15273	-0.118605	-5.09839	-0.119862	-6.36159	-0.119835	-3.83362	-0.122305	-10.3189	-0.130432	-6.79185	-0.121274	-2.67253	-0.123641	-9.819	-0.12823	-7.55108	-0.119551	-3.78599	-0.118954
0.081	-5.57971	-0.123047	-6.44948	-0.119106	-5.90442	-0.118604	-5.06137	-0.119283	-6.92892	-0.120234	-4.38285	-0.122402	-10.3319	-0.129809	-6.60131	-0.121602	-3.01634	-0.124446	-9.74045	-0.12867	-7.14527	-0.118938	-3.8161	-0.118927
0.0811	-6.01476	-0.122917	-5.71307	-0.118935	-5.57993	-0.118527	-4.99106	-0.118807	-7.5107	-0.120451	-4.92002	-0.122345	-10.2815	-0.129218	-6.31273	-0.121825	-3.38355	-0.125115	-9.66061	-0.12914	-6.77555	-0.118479	-3.89768	-0.118933
0.0812	-6.48884	-0.122711	-4.97915	-0.118912	-5.19451	-0.118356	-4.89994	-0.118445	-8.08073	-0.12044	-5.42007	-0.12213	-10.169	-0.128691	-5.93716	-0.121955	-3.76146	-0.125633	-9.58275	-0.129647	-6.44236	-0.118175	-4.01249	-0.118956
0.0813	-6.9888	-0.122456	-4.27984	-0.11903	-4.76411	-0.118087	-4.80074	-0.118202	-8.61158	-0.120172	-5.86149	-0.121765	-10.0022	-0.128255	-5.4947	-0.122004	-4.13398	-0.126002	-9.51271	-0.1302	-6.14038	-0.118019	-4.1424	-0.118977
0.0814	-7.50234	-0.122193	-3.64493	-0.119268	-4.30824	-0.117727	-4.70613	-0.118076	-9.07716	-0.119639	-6.23005	-0.121267	-9.78757	-0.127924	-5.01172	-0.121994	-4.48911	-0.126233	-9.45849	-0.130804	-5.86237	-0.11799	-4.27103	-0.118981
0.0815	-8.01693	-0.121964	-3.09758	-0.119602	-3.85089	-0.117301	-4.63035	-0.118062	-9.45593	-0.118853	-6.51868	-0.120666	-9.53449	-0.127703	-4.51973	-0.121943	-4.81264	-0.126353	-9.42805	-0.13146	-5.59677	-0.118065	-4.38664	-0.118958
0.0816	-8.52107	-0.121803	-2.65846	-0.119996	-3.413	-0.116838	-4.58393	-0.118147	-9.73339	-0.117854	-6.72849	-0.119998	-9.2514	-0.127581	-4.05276	-0.121871	-5.09605	-0.126389	-9.43012	-0.132163	-5.3358	-0.118215	-4.47893	-0.118905
0.0817	-9.00205	-0.121741	-2.33756	-0.120421	-3.01597	-0.116377	-4.57615	-0.118321	-9.90087	-0.116696	-6.86586	-0.119303	-8.94723	-0.127538	-3.64749	-0.121787	-5.3308	-0.126371	-9.47446	-0.132895	-5.06939	-0.11841	-4.54162	-0.118823
0.0818	-9.45048	-0.121796	-2.13964	-0.120842	-2.68093	-0.115955	-4.61207	-0.118569	-9.9599	-0.115444	-6.94528	-0.118621	-8.62827	-0.127547	-3.33682	-0.121698	-5.51408	-0.126323	-9.56634	-0.133636	-4.79242	-0.118629	-4.56784	-0.118718
0.0819	-9.8564	-0.121978	-2.06132	-0.121236	-2.42048	-0.115605	-4.69501	-0.118879	-9.91675	-0.114174	-6.98373	-0.117989	-8.29978	-0.127584	-3.15059	-0.121609	-5.64201	-0.126263	-9.70752	-0.134356	-4.50249	-0.118852	-4.55551	-0.118604
0.082	-10.2087	-0.122281	-2.09455	-0.121581	-2.24885	-0.115352	-4.82152	-0.119243	-9.78751	-0.112958	-6.99852	-0.117441	-7.95932	-0.127623	-3.10867	-0.121512	-5.7192	-0.126199	-9.89579	-0.135019	-4.19959	-0.119072	-4.50047	-0.118489
0.0821	-10.4987	-0.122694	-2.22751	-0.121865	-2.17485	-0.115209	-4.99048	-0.119654	-9.59019	-0.111862	-7.00832	-0.116998	-7.60923	-0.127648	-3.22073	-0.121406	-5.75068	-0.126127	-10.1243	-0.135592	-3.88552	-0.119285	-4.40067	-0.118386
0.0822	-10.7166	-0.123198	-2.44278	-0.122081	-2.20218	-0.115173	-5.19872	-0.120106	-9.34846	-0.110933	-7.02651	-0.116671	-7.24271	-0.12765	-3.48592	-0.12128	-5.74759	-0.126039	-10.3783	-0.136043	-3.56651	-0.119493	-4.25403	-0.118308
0.0823	-10.8565	-0.12377	-2.7227	-0.122236	-2.32976	-0.115236	-5.43784	-0.120599	-9.08522	-0.110207	-7.06419	-0.116462	-6.85739	-0.127633	-3.89113	-0.121133	-5.72184	-0.125923	-10.6411	-0.136348	-3.24803	-0.119706	-4.06141	-0.118263
0.0824	-10.9148	-0.124388	-3.04767	-0.122338	-2.55474	-0.115377	-5.70023	-0.12113	-8.82286	-0.109701	-7.12888	-0.116359	-6.44896	-0.127608	-4.41187	-0.120959	-5.69174	-0.125762	-10.8932	-0.136492	-2.93488	-0.119934	-3.8256	-0.118257
0.0825	-10.8916	-0.125032	-3.39608	-0.122398	-2.86959	-0.115568	-5.98085	-0.121691	-8.58187	-0.109414	-7.22208	-0.116345	-6.01446	-0.127595	-5.01441	-0.120762	-5.67258	-0.125546	-11.1147	-0.13647	-2.63397	-0.120184	-3.54964	-0.118292
0.0826	-10.7928	-0.125693	-3.74916	-0.122436	-3.26328	-0.115787	-6.26966	-0.122271	-8.37655	-0.109328	-7.34473	-0.116392	-5.55497	-0.127617	-5.66014	-0.120543	-5.68474	-0.125267	-11.2871	-0.136295	-2.35085	-0.120461	-3.24439	-0.118367
0.0827	-10.6295	-0.126355	-4.08588	-0.122464	-3.72474	-0.116013	-6.56131	-0.122856	-8.21645	-0.109422	-7.49158	-0.116475	-5.07741	-0.127701	-6.30549	-0.120308	-5.74507	-0.124927	-11.395	-0.135984	-2.08971	-0.120767	-2.91758	-0.118481
0.0828	-10.4171	-0.127018	-4.38635	-0.122495	-4.24017	-0.116232	-6.84662	-0.123424	-8.10421	-0.109661	-7.65949	-0.116573	-4.59021	-0.127868	-6.91101	-0.120062	-5.86571	-0.124537	-11.4279	-0.135568	-1.85398	-0.121096	-2.58329	-0.118629
0.0829	-10.1733	-0.127676	-4.63407	-0.122538	-4.79444	-0.116438	-7.11659	-0.12395	-8.0372	-0.110012	-7.84473	-0.116671	-4.10888	-0.128132	-7.43788	-0.119807	-6.05497	-0.12411	-11.3792	-0.135075	-1.64505	-0.121443	-2.25448	-0.118806
0.083	-9.91849	-0.128327	-4.81647	-0.122595	-5.37282	-0.116638	-7.36323	-0.124405	-8.00726	-0.110443	-8.04288	-0.116764	-3.65191	-0.128506	-7.85937	-0.119548	-6.31776	-0.123666	-11.2472	-0.134541	-1.46764	-0.121798	-1.94326	-0.119004
0.0831	-9.66857	-0.128968	-4.92453	-0.122664	-5.96095	-0.116842	-7.57889	-0.124761	-8.0016	-0.11092	-8.25147	-0.116858	-3.24265	-0.128983	-8.155	-0.119287	-6.64786	-0.123222	-11.0352	-0.13399	-1.32135	-0.122152	-1.65809	-0.119216
0.0832	-9.44085	-0.129594	-4.95798	-0.122736	-6.54461	-0.117068	-7.75541	-0.124989	-8.00664	-0.111418	-8.46549	-0.116967	-2.90325	-0.12955	-8.31885	-0.119022	-7.03372	-0.122795	-10.7472	-0.133444	-1.20827	-0.122499	-1.4072	-0.11943
0.0833	-9.24507	-0.130196	-4.92514	-0.122804	-7.11203	-0.117335	-7.88699	-0.125068	-8.0083	-0.111914	-8.68185	-0.117114	-2.6587	-0.130188	-8.35335	-0.118752	-7.45984	-0.122393	-10.3916	-0.132912	-1.1312	-0.12284	-1.1935	-0.119638
0.0834	-9.08653	-0.130763	-4.84075	-0.122853	-7.65224	-0.117662	-7.96976	-0.124986	-7.9953	-0.112384	-8.89619	-0.117323	-2.52907	-0.130864	-8.27436	-0.118479	-7.9036	-0.122019	-9.97827	-0.132394	-1.0927	-0.123178	-1.01396	-0.119828
0.0835	-8.96361	-0.131282	-4.72788	-0.122875	-8.15518	-0.118061	-8.00153	-0.12474	-7.95837	-0.112815	-9.10345	-0.11762	-2.52907	-0.131539	-8.1048	-0.118207	-8.34046	-0.121667	-9.51892	-0.131886	-1.09693	-0.123523	-0.864964	-0.119986
0.0836	-8.87161	-0.131738	-4.61326	-0.122864	-8.61441	-0.118537	-7.98624	-0.124342	-7.89472	-0.113186	-9.2997	-0.118019	-2.66676	-0.132174	-7.873	-0.117945	-8.74825	-0.121325	-9.02425	-0.131372	-1.14706	-0.123891	-0.738865	-0.120101
0.0837	-8.80194	-0.132115	-4.52416	-0.122812	-9.02599	-0.119087	-7.92953	-0.123812	-7.80797	-0.113485	-9.47651	-0.118531	-2.94079	-0.132728	-7.61097	-0.117705	-9.10212	-0.120981	-8.5082	-0.130845	-1.24496	-0.124296	-0.627954	-0.120159
0.0838	-8.74516	-0.132401	-4.48937	-0.122724	-9.38532	-0.119701	-7.84242	-0.123184	-7.70214	-0.113698	-9.62923	-0.119149	-3.34052	-0.133163	-7.34894	-0.117505	-9.38222	-0.120623	-7.98489	-0.130298	-1.39247	-0.124756	-0.522138	-0.120152
0.0839	-8.69212	-0.132584	-4.52998	-0.122609	-9.69214	-0.120355	-7.7371	-0.1225	-7.58941	-0.113814	-9.75459	-0.119857	-3.84455	-0.133449	-7.11519	-0.117363	-9.57724	-0.120245	-7.46782	-0.129735	-1.58689	-0.125281	-0.413407	-0.120072
0.084	-8.63519	-0.132658	-4.66039	-0.122479	-9.94855	-0.121025	-7.63047	-0.121807	-7.47986	-0.113821	-9.84752	-0.12063	-4.42603	-0.133566	-6.93236	-0.117307	-9.6778	-0.119849	-6.97301	-0.129168	-1.825	-0.125873	-0.298237	-0.119918
0.0841	-8.57201	-0.132615	-4.88322	-0.122352	-10.1563	-0.121676	-7.53874	-0.121155	-7.38692	-0.113711	-9.91089	-0.12143	-5.05025	-0.133496	-6.81598	-0.117355	-9.68009	-0.119444	-6.5117	-0.128617	-2.0962	-0.126529	-0.1719	-0.119695
0.0842	-8.50017	-0.132455	-5.19623	-0.122244	-10.3192	-0.122281	-7.4774	-0.120584	-7.32054	-0.113485	-9.94525	-0.122219	-5.68116	-0.133241	-6.77647	-0.117526	-9.58863	-0.119052	-6.09646	-0.128113	-2.39034	-0.127226	-0.0347984	-0.119414
0.0843	-8.42252	-0.132183	-5.58613	-0.122171	-10.444	-0.122811	-7.4605	-0.12013	-7.29148	-0.113146	-9.95297	-0.122955	-6.28375	-0.132806	-6.81887	-0.117835	-9.40947	-0.118702	-5.73434	-0.127691	-2.69162	-0.12794	0.111975	-0.119092
0.0844	-8.34128	-0.131805	-6.03374	-0.122145	-10.5381	-0.123245	-7.49768	-0.119816	-7.30411	-0.112709	-9.9415	-0.123601	-6.82776	-0.13221	-6.942	-0.118284	-9.15238	-0.118422	-5.43127	-0.127379	-2.98008	-0.128635	0.264784	-0.118754
0.0845	-8.26169	-0.131331	-6.51562	-0.12217	-10.6113	-0.123573	-7.59519	-0.119647	-7.36304	-0.112194	-9.91901	-0.124125	-7.2875	-0.131467	-7.13756	-0.118869	-8.82914	-0.118243	-5.18639	-0.127203	-3.23954	-0.129272	0.421999	-0.118423
0.0846	-8.18883	-0.130774	-7.01009	-0.122242	-10.6736	-0.123796	-7.75403	-0.119621	-7.47121	-0.111634	-9.89488	-0.124505	-7.6485	-0.130601	-7.39701	-0.119576	-8.45208	-0.118183	-4.99403	-0.127178	-3.44772	-0.129813	0.580762	-0.118131
0.0847	-8.12597	-0.130151	-7.49451	-0.122349	-10.7361	-0.123928	-7.97082	-0.119716	-7.62862	-0.111069	-9.87617	-0.124727	-7.90435	-0.12964	-7.70579	-0.120384	-8.03261	-0.118255	-4.84695	-0.127305	-3.58962	-0.130226	0.740405	-0.117897
0.0848	-8.07746	-0.129483	-7.95083	-0.122475	-10.811	-0.123992	-8.23932	-0.119903	-7.8394	-0.11055	-9.87126	-0.124784	-8.05842	-0.128606	-8.04642	-0.121263	-7.58058	-0.118452	-4.73321	-0.127572	-3.65328	-0.130492	0.900509	-0.117748
0.0849	-8.04807	-0.128793	-8.36653	-0.122601	-10.9072	-0.124019	-8.54913	-0.120147	-8.10409	-0.110123	-9.88592	-0.124682	-8.12149	-0.127528	-8.39933	-0.122182	-7.10229	-0.118752	-4.63891	-0.127956	-3.62724	-0.1306	1.06027	-0.117695
0.085	-8.03899	-0.128105	-8.73325	-0.122706	-11.0336	-0.124043	-8.88584	-0.120412	-8.42458	-0.109839	-9.92439	-0.124433	-8.11136	-0.126435	-8.74471	-0.123107	-6.60409	-0.119123	-4.54789	-0.128422	-3.51153	-0.130559	1.21882	-0.117743
0.0851	-8.05505	-0.127445	-9.04836	-0.122774	-11.1941	-0.124097	-9.23716	-0.120663	-8.80182	-0.109738	-9.98929	-0.124054	-8.04841	-0.125356	-9.05971	-0.124009	-6.08767	-0.119522	-4.45008	-0.128936	-3.30896	-0.130393	1.37458	-0.117888
0.0852	-8.09991	-0.126837	-9.31419	-0.122796	-11.3886	-0.124212	-9.58738	-0.120877	-9.23545	-0.109853	-10.0798	-0.123566	-7.95447	-0.124325	-9.32551	-0.124864	-5.55596	-0.1199	-4.33464	-0.129466	-3.02773	-0.130133	1.52191	-0.118115
0.0853	-8.17796	-0.126305	-9.53469	-0.12277	-11.6145	-0.124405	-9.92137	-0.121036	-9.7214	-0.1102	-10.1929	-0.122997	-7.84966	-0.123377	-9.52412	-0.125652	-5.00959	-0.120212	-4.19759	-0.129981	-2.68222	-0.12982	1.65157	-0.118402
0.0854	-8.29508	-0.125874	-9.71756	-0.122704	-11.8649	-0.124683	-10.2264	-0.121133	-10.2494	-0.110779	-10.3239	-0.122378	-7.75397	-0.122553	-9.6414	-0.126364	-4.4492	-0.120423	-4.03864	-0.130461	-2.29091	-0.129496	1.75558	-0.118718
0.0855	-8.45562	-0.125559	-9.87187	-0.122617	-12.1268	-0.125045	-10.4909	-0.121175	-10.8074	-0.111576	-10.4651	-0.121739	-7.68202	-0.121892	-9.67104	-0.126998	-3.87851	-0.120509	-3.8646	-0.130892	-1.87409	-0.129203	1.82159	-0.119035
0.0856	-8.66449	-0.125378	-10.0057	-0.122536	-12.3893	-0.125469	-10.7054	-0.121171	-11.3777	-0.112557	-10.6097	-0.121113	-7.64428	-0.121433	-9.61179	-0.127557	-3.30257	-0.120465	-3.68505	-0.131273	-1.45381	-0.128969	1.8402	-0.119319
0.0857	-8.9261	-0.125339	-10.1264	-0.122489	-12.639	-0.125931	-10.8655	-0.121136	-11.9375	-0.113679	-10.7487	-0.120533	-7.64875	-0.12121	-9.47183	-0.128047	-2.73041	-0.120305	-3.5144	-0.131604	-1.05199	-0.128813	1.80243	-0.11954
0.0858	-9.2434	-0.125448	-10.2418	-0.122507	-12.8638	-0.126399	-10.9672	-0.121084	-12.4613	-0.114888	-10.8734	-0.120028	-7.70107	-0.121246	-9.26319	-0.128478	-2.1753	-0.120056	-3.36608	-0.131893	-0.689378	-0.128737	1.70402	-0.119672
0.0859	-9.61508	-0.1257	-10.3552	-0.122614	-13.0561	-0.126837	-11.0141	-0.121026	-12.923	-0.116129	-10.9758	-0.119627	-7.80174	-0.121556	-9.00555	-0.128858	-1.65153	-0.119756	-3.2567	-0.132142	-0.383954	-0.128727	1.5458	-0.119697
0.086	-10.042	-0.126085	-10.4708	-0.122832	-13.21	-0.127209	-11.0115	-0.120965	-13.3001	-0.117349	-11.0503	-0.119344	-7.94935	-0.122139	-8.72275	-0.129187	-1.17465	-0.119453	-3.194	-0.132352	-0.150964	-0.128757	1.33518	-0.119602
0.0861	-10.5182	-0.126581	-10.5877	-0.12317	-13.3236	-0.127487	-10.9688	-0.1209	-13.5701	-0.118498	-11.0934	-0.119191	-8.14296	-0.12298	-8.4383	-0.129468	-0.76253	-0.119193	-3.18875	-0.132519	-0.00155909	-0.128792	1.08415	-0.119383
0.0862	-11.0368	-0.127166	-10.708	-0.123628	-13.3987	-0.127646	-10.8956	-0.120823	-13.7197	-0.119543	-11.1028	-0.119167	-8.37779	-0.124047	-8.17623	-0.129693	-0.428295	-0.119012	-3.24275	-0.132629	0.057207	-0.128794	0.806529	-0.11904
0.0863	-11.5883	-0.127801	-10.8293	-0.124191	-13.4392	-0.127672	-10.8041	-0.120718	-13.7397	-0.120458	-11.0809	-0.119255	-8.64691	-0.125293	-7.95726	-0.129853	-0.18417	-0.118939	-3.3518	-0.132671	0.0241796	-0.128725	0.519609	-0.118586
0.0864	-12.1613	-0.128451	-10.9478	-0.124841	-13.4537	-0.127559	-10.7053	-0.120567	-13.6287	-0.121237	-11.0308	-0.119435	-8.94132	-0.126666	-7.79574	-0.129936	-0.0358694	-0.118987	-3.5093	-0.132623	-0.0988276	-0.128555	0.236234	-0.118035
0.0865	-12.7412	-0.129073	-11.0615	-0.125548	-13.4479	-0.127309	-10.6055	-0.120355	-13.3921	-0.121886	-10.9602	-0.119673	-9.251	-0.128097	-7.69972	-0.129928	0.0140514	-0.11915	-3.70377	-0.13247	-0.301032	-0.128268	-0.0292442	-0.117412
0.0866	-13.313	-0.129631	-11.165	-0.126278	-13.4296	-0.126933	-10.514	-0.120072	-13.0412	-0.122422	-10.8771	-0.119935	-9.5639	-0.129524	-7.66882	-0.129823	-0.0304146	-0.11941	-3.92231	-0.132197	-0.569777	-0.127859	-0.271602	-0.116746
0.0867	-13.8608	-0.130094	-11.2552	-0.126995	-13.4041	-0.126447	-10.4325	-0.119715	-12.5923	-0.122873	-10.7945	-0.120185	-9.86438	-0.130882	-7.69471	-0.129616	-0.160013	-0.119737	-4.14994	-0.131801	-0.886228	-0.127343	-0.49062	-0.116068
0.0868	-14.3696	-0.130436	-11.3269	-0.127662	-13.3763	-0.125873	-10.3628	-0.119287	-12.0634	-0.123271	-10.7232	-0.120395	-10.1382	-0.132116	-7.76017	-0.129314	-0.362201	-0.120095	-4.37439	-0.131289	-1.22909	-0.126744	-0.689981	-0.115415
0.0869	-14.8253	-0.130645	-11.3773	-0.128249	-13.3495	-0.125239	-10.3039	-0.118807	-11.4762	-0.123648	-10.6744	-0.120549	-10.3691	-0.13318	-7.84321	-0.12893	-0.622611	-0.120444	-4.58701	-0.130675	-1.5757	-0.126098	-0.877765	-0.114816
0.087	-15.2159	-0.130718	-11.4022	-0.128727	-13.3248	-0.124572	-10.2552	-0.118296	-10.8519	-0.124029	-10.6594	-0.120644	-10.5466	-0.13404	-7.9188	-0.128485	-0.923583	-0.120754	-4.7801	-0.129984	-1.90257	-0.12545	-1.06556	-0.114303
0.0871	-15.5326	-0.130668	-11.4001	-0.129077	-13.3011	-0.123903	-10.2177	-0.117787	-10.2134	-0.124434	-10.6874	-0.120689	-10.6591	-0.134679	-7.96162	-0.128007	-1.24783	-0.120998	-4.94931	-0.129247	-2.19053	-0.124842	-1.2624	-0.113898
0.0872	-15.7718	-0.13051	-11.3712	-0.129284	-13.2779	-0.123263	-10.1915	-0.117313	-9.58022	-0.124865	-10.7636	-0.120707	-10.7015	-0.135095	-7.94699	-0.127527	-1.57667	-0.121161	-5.09504	-0.128501	-2.42255	-0.124312	-1.47649	-0.113613
0.0873	-15.932	-0.130269	-11.3158	-0.129343	-13.2537	-0.122679	-10.1822	-0.116914	-8.97268	-0.125317	-10.8916	-0.120732	-10.6717	-0.135301	-7.85521	-0.127073	-1.89112	-0.121243	-5.21922	-0.127777	-2.58696	-0.123887	-1.71161	-0.11345
0.0874	-16.0172	-0.129967	-11.2385	-0.129254	-13.2265	-0.122175	-10.1952	-0.116623	-8.40864	-0.125774	-11.0693	-0.120799	-10.5721	-0.135319	-7.67448	-0.126672	-2.17345	-0.121249	-5.32691	-0.127104	-2.67754	-0.123585	-1.96558	-0.1134
0.0875	-16.0356	-0.129629	-11.1443	-0.129029	-13.196	-0.121773	-10.2357	-0.116475	-7.90605	-0.126213	-11.2916	-0.120944	-10.4109	-0.135179	-7.39932	-0.126339	-2.40608	-0.121194	-5.42115	-0.1265	-2.69123	-0.123408	-2.2332	-0.113448
0.0876	-15.9975	-0.129269	-11.0402	-0.128678	-13.1623	-0.121488	-10.3107	-0.116494	-7.4816	-0.126606	-11.5484	-0.121192	-10.1952	-0.134912	-7.03078	-0.126081	-2.5733	-0.121097	-5.50826	-0.125974	-2.62979	-0.123345	-2.50401	-0.113569
0.0877	-15.9158	-0.1289	-10.936	-0.128225	-13.1236	-0.121323	-10.4242	-0.116696	-7.15282	-0.126928	-11.8271	-0.121558	-9.93603	-0.134548	-6.58084	-0.125892	-2.66145	-0.120969	-5.59033	-0.125525	-2.49801	-0.123374	-2.76457	-0.113737
0.0878	-15.8039	-0.128524	-10.8421	-0.127691	-13.0796	-0.121279	-10.5795	-0.117088	-6.93113	-0.127163	-12.1109	-0.122037	-9.64467	-0.134112	-6.06396	-0.125753	-2.66056	-0.120824	-5.66676	-0.125141	-2.30041	-0.123465	-3.00175	-0.113929
0.0879	-15.6737	-0.128138	-10.771	-0.127096	-13.0311	-0.121347	-10.7746	-0.11766	-6.82872	-0.127302	-12.383	-0.122614	-9.32921	-0.133621	-5.50166	-0.125633	-2.56821	-0.120667	-5.73802	-0.124804	-2.04472	-0.123581	-3.2	-0.114127
0.088	-15.5349	-0.127738	-10.7324	-0.126462	-12.9772	-0.121512	-11.0027	-0.118399	-6.85294	-0.127354	-12.6235	-0.123258	-8.99731	-0.133084	-4.91689	-0.125492	-2.38458	-0.120497	-5.79992	-0.124493	-1.73851	-0.123686	-3.34999	-0.11432
0.0881	-15.3945	-0.127314	-10.7356	-0.12581	-12.9169	-0.12176	-11.2571	-0.119274	-7.00659	-0.127339	-12.8157	-0.123927	-8.65388	-0.132503	-4.33388	-0.125289	-2.11941	-0.120308	-5.84612	-0.124186	-1.38792	-0.123748	-3.44297	-0.114507
0.0882	-15.2538	-0.126859	-10.7902	-0.125149	-12.8493	-0.122064	-11.5244	-0.120249	-7.28681	-0.12728	-12.9453	-0.124578	-8.3029	-0.131874	-3.77613	-0.124981	-1.78907	-0.120094	-5.86882	-0.123865	-1.00102	-0.12374	-3.47388	-0.114693
0.0883	-15.1117	-0.126372	-10.9014	-0.124489	-12.7722	-0.122407	-11.7924	-0.121282	-7.68766	-0.127219	-12.9972	-0.125166	-7.94469	-0.131192	-3.26527	-0.124528	-1.41252	-0.119847	-5.85927	-0.123515	-0.585374	-0.123644	-3.44316	-0.11489
0.0884	-14.9632	-0.125856	-11.0728	-0.123835	-12.6852	-0.122767	-12.0472	-0.122329	-8.19207	-0.12719	-12.9621	-0.125659	-7.58213	-0.130456	-2.81781	-0.123907	-1.01356	-0.119565	-5.80788	-0.123133	-0.149182	-0.123451	-3.35319	-0.115115
0.0885	-14.8001	-0.125322	-11.3027	-0.123183	-12.5872	-0.123129	-12.2782	-0.123346	-8.78342	-0.127227	-12.835	-0.126031	-7.21756	-0.129669	-2.44751	-0.123098	-0.620372	-0.119255	-5.70594	-0.122721	0.296642	-0.123162	-3.21093	-0.115381
0.0886	-14.6155	-0.124786	-11.586	-0.122533	-12.4788	-0.123478	-12.4739	-0.124294	-9.43618	-0.127352	-12.6153	-0.126273	-6.85387	-0.128839	-2.16082	-0.122103	-0.254507	-0.118928	-5.54819	-0.122291	0.743224	-0.122786	-3.02288	-0.115696
0.0887	-14.403	-0.124269	-11.9132	-0.12188	-12.3594	-0.1238	-12.6283	-0.125144	-10.1267	-0.127578	-12.3061	-0.12639	-6.49519	-0.127983	-1.96192	-0.120937	0.0621637	-0.118606	-5.32843	-0.121857	1.17914	-0.122342	-2.79957	-0.116062
0.0888	-14.1581	-0.123796	-12.2716	-0.12122	-12.2331	-0.124084	-12.735	-0.125873	-10.828	-0.1279	-11.9163	-0.126393	-6.14762	-0.127123	-1.84688	-0.119627	0.313562	-0.118316	-5.04605	-0.121438	1.59425	-0.121848	-2.54984	-0.116473
0.0889	-13.8803	-0.123388	-12.6457	-0.12055	-12.1035	-0.124318	-12.7936	-0.12647	-11.5138	-0.128303	-11.4554	-0.126305	-5.81816	-0.126284	-1.81028	-0.118215	0.489345	-0.118088	-4.70273	-0.121055	1.97909	-0.121331	-2.28439	-0.116911
0.089	-13.5739	-0.12307	-13.0201	-0.119874	-11.9763	-0.124489	-12.7999	-0.126932	-12.1604	-0.128757	-10.9385	-0.126147	-5.51129	-0.125492	-1.84126	-0.116743	0.583738	-0.117953	-4.30333	-0.120725	2.32578	-0.120814	-2.01161	-0.117355
0.0891	-13.2467	-0.122858	-13.3775	-0.119195	-11.8613	-0.124585	-12.7571	-0.127267	-12.7489	-0.129229	-10.3809	-0.125943	-5.23206	-0.12477	-1.92647	-0.115263	0.597158	-0.117936	-3.85812	-0.120464	2.62561	-0.120322	-1.74032	-0.117777
0.0892	-12.9113	-0.122764	-13.7029	-0.11852	-11.7688	-0.124594	-12.6642	-0.127484	-13.2664	-0.129676	-9.79755	-0.125707	-4.98364	-0.124135	-2.05396	-0.113821	0.533913	-0.118055	-3.37613	-0.120278	2.87096	-0.119876	-1.47802	-0.118151
0.0893	-12.5835	-0.122795	-13.9833	-0.117861	-11.7085	-0.124505	-12.5232	-0.1276	-13.7036	-0.130065	-9.20492	-0.125448	-4.76782	-0.123599	-2.20981	-0.11246	0.401842	-0.118319	-2.87441	-0.12017	3.05769	-0.11949	-1.23063	-0.118453
0.0894	-12.2806	-0.122949	-14.2128	-0.117231	-11.6937	-0.12431	-12.3347	-0.127636	-14.0591	-0.130365	-8.61524	-0.125164	-4.58254	-0.123164	-2.38493	-0.111212	0.209427	-0.118722	-2.36907	-0.120136	3.18172	-0.119179	-1.00214	-0.118666
0.0895	-12.0188	-0.12322	-14.3879	-0.116645	-11.7361	-0.12401	-12.1022	-0.127612	-14.3341	-0.130558	-8.03979	-0.124844	-4.42627	-0.122827	-2.57187	-0.110106	-0.0339442	-0.119243	-1.87809	-0.120167	3.24102	-0.118948	-0.796712	-0.118785
0.0896	-11.8164	-0.123597	-14.5072	-0.11612	-11.8463	-0.123608	-11.8289	-0.12755	-14.5365	-0.130635	-7.48638	-0.124473	-4.2952	-0.12258	-2.76678	-0.109158	-0.316622	-0.119853	-1.41911	-0.120252	3.23559	-0.118799	-0.616166	-0.118809
0.0897	-11.6873	-0.124061	-14.5779	-0.115673	-12.0354	-0.12312	-11.5222	-0.127476	-14.6763	-0.130601	-6.96117	-0.124033	-4.18706	-0.122409	-2.9732	-0.108382	-0.628765	-0.120511	-1.00974	-0.120379	3.16933	-0.118724	-0.462985	-0.118756
0.0898	-11.6408	-0.124593	-14.6059	-0.11532	-12.3071	-0.122568	-11.1887	-0.127411	-14.7618	-0.13047	-6.46868	-0.12351	-4.09925	-0.122299	-3.19573	-0.107784	-0.96151	-0.121173	-0.664849	-0.120536	3.05082	-0.118714	-0.335282	-0.118639
0.0899	-11.6813	-0.125171	-14.599	-0.115079	-12.6651	-0.121979	-10.8422	-0.12738	-14.8014	-0.130263	-6.00817	-0.122892	-4.03149	-0.122235	-3.44343	-0.107373	-1.30578	-0.121793	-0.397085	-0.120715	2.89016	-0.118756	-0.232794	-0.118489
0.09	-11.8074	-0.125773	-14.5633	-0.114959	-13.1068	-0.121388	-10.4951	-0.127405	-14.8013	-0.130005	-5.57977	-0.122177	-3.98474	-0.122201	-3.7241	-0.107154	-1.6523	-0.122325	-0.213553	-0.120911	2.70172	-0.11883	-0.152966	-0.118333
0.0901	-12.0106	-0.126375	-14.5034	-0.114978	-13.6227	-0.120829	-10.1631	-0.127501	-14.7644	-0.129719	-5.18194	-0.121373	-3.9598	-0.122189	-4.04823	-0.107135	-1.99166	-0.12273	-0.117951	-0.121117	2.50271	-0.118919	-0.093436	-0.118196
0.0902	-12.2768	-0.126958	-14.4213	-0.115139	-14.2006	-0.120331	-9.86147	-0.127686	-14.6874	-0.129425	-4.81456	-0.120498	-3.96037	-0.12219	-4.41827	-0.107325	-2.31353	-0.122983	-0.109661	-0.12133	2.31074	-0.119005	-0.0490199	-0.118103
0.0903	-12.5857	-0.127504	-14.3165	-0.115445	-14.8215	-0.119922	-9.60443	-0.127965	-14.5644	-0.12914	-4.47459	-0.119577	-3.98908	-0.122198	-4.83465	-0.107727	-2.60553	-0.123065	-0.184489	-0.121548	2.14184	-0.119071	-0.0140888	-0.118072
0.0904	-12.9134	-0.127993	-14.1884	-0.115892	-15.4624	-0.11962	-9.40067	-0.128335	-14.3888	-0.128871	-4.16092	-0.118638	-4.04644	-0.122216	-5.29122	-0.108344	-2.85575	-0.12297	-0.337547	-0.121767	2.00897	-0.119104	0.0161971	-0.11812
0.0905	-13.2349	-0.128418	-14.034	-0.116469	-16.099	-0.119431	-9.25746	-0.128789	-14.1531	-0.128623	-3.87078	-0.117717	-4.13182	-0.122241	-5.77184	-0.109167	-3.04919	-0.122708	-0.557985	-0.121978	1.92137	-0.119098	0.0472071	-0.118247
0.0906	-13.5267	-0.128766	-13.8527	-0.117159	-16.7047	-0.119352	-9.1747	-0.129306	-13.8525	-0.128391	-3.60438	-0.116846	-4.24475	-0.122281	-6.25714	-0.110179	-3.17217	-0.122293	-0.835886	-0.122173	1.88132	-0.119051	0.0840775	-0.118461
0.0907	-13.7671	-0.129037	-13.6453	-0.117938	-17.2547	-0.119369	-9.14662	-0.129857	-13.4854	-0.128173	-3.36131	-0.11606	-4.37931	-0.122335	-6.71924	-0.111351	-3.21269	-0.121754	-1.16293	-0.122336	1.88348	-0.118968	0.129928	-0.118758
0.0908	-13.9407	-0.12923	-13.4148	-0.11878	-17.7254	-0.119458	-9.16213	-0.130405	-13.0572	-0.127961	-3.14213	-0.11538	-4.52986	-0.122412	-7.13119	-0.112638	-3.1594	-0.121123	-1.52955	-0.122451	1.91742	-0.118862	0.186086	-0.119136
0.0909	-14.0406	-0.129353	-13.1694	-0.119651	-18.0999	-0.11959	-9.20424	-0.130907	-12.577	-0.127751	-2.94986	-0.11483	-4.69065	-0.122513	-7.46629	-0.113987	-3.00682	-0.120434	-1.92602	-0.122497	1.9672	-0.11875	0.251644	-0.119589
0.091	-14.0628	-0.129415	-12.9181	-0.120521	-18.3646	-0.119733	-9.25341	-0.131322	-12.0587	-0.12754	-2.78752	-0.114425	-4.85354	-0.122633	-7.70237	-0.115334	-2.75646	-0.119722	-2.34359	-0.122459	2.01337	-0.118652	0.322384	-0.120112
0.0911	-14.0148	-0.129429	-12.671	-0.121359	-18.5172	-0.119855	-9.28991	-0.131605	-11.5208	-0.127327	-2.66048	-0.114175	-5.00886	-0.122771	-7.82523	-0.11661	-2.41497	-0.119019	-2.77072	-0.122324	2.0351	-0.118593	0.390332	-0.120699
0.0912	-13.908	-0.12941	-12.4379	-0.12214	-18.5558	-0.119925	-9.29335	-0.131716	-10.9798	-0.127115	-2.57536	-0.114081	-5.15066	-0.122921	-7.83086	-0.117758	-1.99683	-0.118359	-3.1954	-0.122083	2.01646	-0.118596	0.446183	-0.121349
0.0913	-13.7573	-0.129374	-12.2299	-0.122846	-18.4897	-0.119922	-9.24563	-0.131624	-10.454	-0.126907	-2.53704	-0.114141	-5.27245	-0.123075	-7.72567	-0.118721	-1.52209	-0.117766	-3.60158	-0.121734	1.94173	-0.118683	0.477946	-0.122052
0.0914	-13.5814	-0.129337	-12.0529	-0.123464	-18.3316	-0.119832	-9.13481	-0.131307	-9.95791	-0.126714	-2.55241	-0.114347	-5.36787	-0.123223	-7.52693	-0.11946	-1.01799	-0.117261	-3.97065	-0.12129	1.80428	-0.118871	0.475049	-0.122805
0.0915	-13.4001	-0.129313	-11.9125	-0.123993	-18.0989	-0.11965	-8.95584	-0.130753	-9.50146	-0.12654	-2.62446	-0.114685	-5.43306	-0.123362	-7.25949	-0.119955	-0.510956	-0.116861	-4.28523	-0.120771	1.60155	-0.119172	0.423948	-0.1236
0.0916	-13.231	-0.129312	-11.8078	-0.124433	-17.8111	-0.119382	-8.70658	-0.129969	-9.09013	-0.126393	-2.75413	-0.115135	-5.46468	-0.123489	-6.95487	-0.120207	-0.0306123	-0.116577	-4.52649	-0.120205	1.3405	-0.119589	0.316217	-0.124426
0.0917	-13.0887	-0.129341	-11.7403	-0.124796	-17.4893	-0.119037	-8.3981	-0.12897	-8.7259	-0.126279	-2.93856	-0.115673	-5.46008	-0.123608	-6.64338	-0.120237	0.398989	-0.116413	-4.67988	-0.119633	1.0293	-0.120115	0.145831	-0.125269
0.0918	-12.9847	-0.129404	-11.7056	-0.125095	-17.1509	-0.118633	-8.04285	-0.127788	-8.4068	-0.126204	-3.1722	-0.116272	-5.4165	-0.123729	-6.35296	-0.120084	0.758758	-0.11637	-4.73597	-0.119095	0.683437	-0.120733	-0.0889172	-0.126106
0.0919	-12.9256	-0.129503	-11.7013	-0.12534	-16.8142	-0.118191	-7.65974	-0.126462	-8.12937	-0.126168	-3.44606	-0.116901	-5.33174	-0.123867	-6.10371	-0.119801	1.03537	-0.116444	-4.69172	-0.118642	0.319043	-0.121419	-0.382689	-0.126916
0.092	-12.9142	-0.129634	-11.7248	-0.125546	-16.4923	-0.117731	-7.27092	-0.125042	-7.88962	-0.126171	-3.74562	-0.117529	-5.20528	-0.12404	-5.90561	-0.119447	1.22436	-0.116621	-4.55461	-0.118316	-0.0519234	-0.122136	-0.726959	-0.127668
0.0921	-12.9466	-0.129792	-11.7712	-0.125716	-16.1942	-0.117268	-6.89675	-0.123581	-7.68266	-0.126208	-4.05725	-0.118134	-5.03705	-0.124267	-5.7536	-0.119084	1.32964	-0.116887	-4.34061	-0.118151	-0.415595	-0.122849	-1.10746	-0.128333
0.0922	-13.0159	-0.129972	-11.839	-0.125855	-15.9247	-0.116816	-6.55739	-0.122133	-7.50631	-0.126273	-4.36557	-0.118689	-4.82548	-0.124568	-5.63765	-0.118766	1.36179	-0.117222	-4.07458	-0.118171	-0.765944	-0.123518	-1.50656	-0.128884
0.0923	-13.1138	-0.130167	-11.925	-0.125959	-15.6845	-0.116383	-6.26727	-0.120749	-7.35605	-0.126353	-4.65563	-0.11918	-4.57141	-0.124952	-5.53459	-0.118532	1.33594	-0.117597	-3.78954	-0.118388	-1.09964	-0.124104	-1.90297	-0.129293
0.0924	-13.227	-0.130372	-12.0242	-0.126023	-15.47	-0.115967	-6.03589	-0.119475	-7.22972	-0.126434	-4.91447	-0.119596	-4.27855	-0.125424	-5.41779	-0.11841	1.27292	-0.117984	-3.51659	-0.118792	-1.41901	-0.12457	-2.27786	-0.129541
0.0925	-13.3428	-0.130583	-12.1312	-0.126041	-15.2743	-0.115566	-5.86696	-0.118347	-7.12316	-0.126502	-5.13211	-0.119935	-3.95084	-0.125977	-5.2597	-0.118411	1.19275	-0.118349	-3.29317	-0.119363	-1.7277	-0.124892	-2.6084	-0.129618
0.0926	-13.4506	-0.130794	-12.2397	-0.126005	-15.0896	-0.115169	-5.7584	-0.117393	-7.03042	-0.126541	-5.30037	-0.120203	-3.59806	-0.126595	-5.03846	-0.118524	1.11844	-0.118657	-3.14964	-0.120065	-2.03159	-0.125049	-2.87892	-0.129523
0.0927	-13.5382	-0.131003	-12.338	-0.125912	-14.9096	-0.114764	-5.70348	-0.116627	-6.942	-0.126539	-5.41553	-0.120407	-3.23034	-0.127248	-4.73789	-0.11873	1.0688	-0.118874	-3.11146	-0.120855	-2.33696	-0.125034	-3.07742	-0.129262
0.0928	-13.6011	-0.131205	-12.4163	-0.125763	-14.726	-0.114336	-5.69475	-0.116057	-6.84944	-0.126482	-5.47585	-0.120556	-2.86241	-0.127896	-4.35475	-0.119	1.05776	-0.118967	-3.19246	-0.121686	-2.6473	-0.124852	-3.19495	-0.128856
0.0929	-13.635	-0.131394	-12.4621	-0.125563	-14.5338	-0.113876	-5.72259	-0.115684	-6.73982	-0.126366	-5.47972	-0.120656	-2.51105	-0.128494	-3.8966	-0.1193	1.09553	-0.118911	-3.39691	-0.122513	-2.96165	-0.124512	-3.23157	-0.128328
0.093	-13.6383	-0.131563	-12.463	-0.125323	-14.3299	-0.113376	-5.7797	-0.115497	-6.60057	-0.126182	-5.43226	-0.120714	-2.19405	-0.128992	-3.38236	-0.119598	1.18388	-0.118686	-3.71715	-0.123298	-3.27663	-0.124034	-3.18992	-0.127712
0.0931	-13.6134	-0.131709	-12.4105	-0.125058	-14.1137	-0.112827	-5.8604	-0.115486	-6.4207	-0.125928	-5.33626	-0.120734	-1.92939	-0.129344	-2.83791	-0.119868	1.31821	-0.118278	-4.13521	-0.124012	-3.58619	-0.123443	-3.08128	-0.127037
0.0932	-13.566	-0.131824	-12.2961	-0.124786	-13.8838	-0.112233	-5.96162	-0.115637	-6.1909	-0.125604	-5.19931	-0.120714	-1.73069	-0.129511	-2.29206	-0.120092	1.48666	-0.117687	-4.62414	-0.12464	-3.8808	-0.122764	-2.92076	-0.126335
0.0933	-13.5019	-0.131901	-12.1167	-0.124522	-13.6403	-0.111598	-6.08192	-0.115932	-5.9057	-0.125205	-5.02685	-0.120652	-1.61218	-0.129463	-1.77669	-0.12026	1.66855	-0.116927	-5.15247	-0.125179	-4.14991	-0.122026	-2.72846	-0.125638
0.0934	-13.427	-0.13194	-11.8734	-0.124283	-13.3841	-0.110936	-6.2234	-0.116356	-5.56684	-0.124729	-4.82524	-0.120544	-1.5778	-0.129185	-1.315	-0.120374	1.83962	-0.116017	-5.68652	-0.12564	-4.38353	-0.121255	-2.5259	-0.124968
0.0935	-13.3494	-0.131941	-11.575	-0.124079	-13.1145	-0.110268	-6.38537	-0.116893	-5.17985	-0.124169	-4.60232	-0.12039	-1.62829	-0.128683	-0.927812	-0.12044	1.97253	-0.114993	-6.19305	-0.126036	-4.57546	-0.120477	-2.33654	-0.124345
0.0936	-13.2736	-0.13191	-11.2301	-0.123919	-12.831	-0.109619	-6.56754	-0.117525	-4.75929	-0.12352	-4.36536	-0.120192	-1.75906	-0.127976	-0.622727	-0.12047	2.03823	-0.113901	-6.64028	-0.126391	-4.72432	-0.119716	-2.18542	-0.123783
0.0937	-13.2072	-0.131859	-10.8532	-0.123804	-12.531	-0.10902	-6.76517	-0.118231	-4.32098	-0.122775	-4.11913	-0.11996	-1.95592	-0.127101	-0.399006	-0.120475	2.01291	-0.112792	-7.0061	-0.126725	-4.83378	-0.11899	-2.0928	-0.123288
0.0938	-13.1553	-0.131806	-10.4589	-0.12373	-12.2118	-0.108503	-6.97234	-0.118991	-3.88834	-0.12193	-3.86883	-0.119711	-2.20283	-0.126104	-0.247398	-0.120463	1.87912	-0.111723	-7.27249	-0.127057	-4.91462	-0.118319	-2.07838	-0.122865
0.0939	-13.122	-0.131771	-10.0645	-0.123689	-11.8722	-0.108101	-7.17759	-0.119782	-3.48481	-0.120984	-3.61791	-0.119461	-2.48014	-0.12504	-0.152376	-0.120439	1.6298	-0.110753	-7.4294	-0.127398	-4.98205	-0.117723	-2.15869	-0.122507
0.094	-13.1139	-0.131768	-9.68278	-0.123671	-11.5138	-0.107842	-7.36924	-0.120575	-3.13284	-0.119947	-3.36844	-0.119236	-2.76837	-0.123964	-0.0946327	-0.120405	1.26627	-0.109933	-7.47538	-0.127753	-5.0562	-0.117219	-2.34187	-0.122209
0.0941	-13.1337	-0.131821	-9.32777	-0.123662	-11.1395	-0.107744	-7.53016	-0.121342	-2.85151	-0.118832	-3.12186	-0.119054	-3.04607	-0.122929	-0.0551421	-0.120355	0.802991	-0.109309	-7.41316	-0.128118	-5.1576	-0.116826	-2.63357	-0.121959
0.0942	-13.1844	-0.131942	-9.00895	-0.123649	-10.7553	-0.107815	-7.64789	-0.122055	-2.65576	-0.117667	-2.87906	-0.118935	-3.29803	-0.121979	-0.0154378	-0.120286	0.263877	-0.108914	-7.25232	-0.128478	-5.30584	-0.116565	-3.03124	-0.121743
0.0943	-13.2663	-0.132137	-8.73542	-0.123621	-10.3717	-0.108049	-7.70849	-0.122687	-2.55496	-0.116487	-2.64149	-0.118892	-3.50997	-0.121143	0.0371437	-0.120189	-0.320511	-0.108763	-7.00409	-0.128819	-5.51792	-0.116457	-3.52774	-0.121547
0.0944	-13.3782	-0.132406	-8.51022	-0.123571	-9.99815	-0.108424	-7.70277	-0.123215	-2.5501	-0.115337	-2.41285	-0.118929	-3.67555	-0.120445	0.108274	-0.120059	-0.917975	-0.108861	-6.68367	-0.129121	-5.80247	-0.116518	-4.10955	-0.121353
0.0945	-13.5154	-0.13274	-8.33698	-0.123499	-9.64616	-0.108912	-7.62608	-0.123625	-2.6392	-0.114258	-2.19957	-0.119047	-3.79055	-0.119888	0.199048	-0.11989	-1.4943	-0.109188	-6.30872	-0.129367	-6.15867	-0.116763	-4.76	-0.121145
0.0946	-13.668	-0.133122	-8.21644	-0.123405	-9.3262	-0.109473	-7.47873	-0.12391	-2.81388	-0.113298	-2.01048	-0.119236	-3.85842	-0.119466	0.303241	-0.119683	-2.02142	-0.109713	-5.89629	-0.129546	-6.58007	-0.117202	-5.4595	-0.12091
0.0947	-13.8273	-0.13353	-8.14879	-0.123296	-9.0437	-0.110065	-7.26596	-0.124077	-3.06241	-0.112495	-1.8552	-0.119481	-3.88418	-0.119167	0.408817	-0.119439	-2.47969	-0.110392	-5.46499	-0.129652	-7.04899	-0.117834	-6.18645	-0.120642
0.0948	-13.9792	-0.133936	-8.13303	-0.123183	-8.80321	-0.110652	-7.00088	-0.12414	-3.37006	-0.111881	-1.7465	-0.119766	-3.87723	-0.118974	0.500782	-0.119164	-2.8552	-0.111172	-5.03382	-0.129687	-7.54684	-0.118648	-6.92053	-0.120333
0.0949	-14.1085	-0.134308	-8.16823	-0.123079	-8.60359	-0.111208	-6.69822	-0.124124	-3.72483	-0.111476	-1.69842	-0.120073	-3.8479	-0.118866	0.559518	-0.118866	-3.14744	-0.112	-4.61888	-0.129663	-8.04508	-0.11962	-7.64139	-0.119985
0.095	-14.2024	-0.134621	-8.2524	-0.122997	-8.44003	-0.111718	-6.38005	-0.124062	-4.11312	-0.111285	-1.721	-0.120389	-3.80608	-0.118822	0.565946	-0.118561	-3.36185	-0.112825	-4.23904	-0.129598	-8.51908	-0.120713	-8.33245	-0.119605
0.0951	-14.2481	-0.134847	-8.38407	-0.122948	-8.30348	-0.112186	-6.06679	-0.12399	-4.52398	-0.111298	-1.82449	-0.120698	-3.76163	-0.118824	0.502573	-0.118263	-3.512	-0.113605	-3.90665	-0.129513	-8.94618	-0.121879	-8.9777	-0.11921
0.0952	-14.2344	-0.134965	-8.56055	-0.12294	-8.18219	-0.112633	-5.78236	-0.123942	-4.94827	-0.111499	-2.01246	-0.120995	-3.71939	-0.11886	0.352822	-0.11799	-3.61541	-0.114307	-3.63338	-0.12943	-9.30846	-0.123064	-9.56599	-0.118819
0.0953	-14.1566	-0.134963	-8.77827	-0.122974	-8.06672	-0.11309	-5.54542	-0.123949	-5.37863	-0.111856	-2.2851	-0.121272	-3.68467	-0.118921	0.106151	-0.117768	-3.68816	-0.11492	-3.42566	-0.129368	-9.59498	-0.124206	-10.086	-0.118457
0.0954	-14.0138	-0.134829	-9.03185	-0.12305	-7.94802	-0.113598	-5.37263	-0.124036	-5.81051	-0.112334	-2.63635	-0.121528	-3.65882	-0.118999	-0.242388	-0.117623	-3.7468	-0.115439	-3.28698	-0.129339	-9.80114	-0.125249	-10.5306	-0.118152
0.0955	-13.8089	-0.134561	-9.31603	-0.123159	-7.82068	-0.114199	-5.27489	-0.124213	-6.23719	-0.112898	-3.05472	-0.121757	-3.64021	-0.119093	-0.689122	-0.117577	-3.80356	-0.115877	-3.21849	-0.129352	-9.92953	-0.126144	-10.8925	-0.117939
0.0956	-13.55	-0.134169	-9.62471	-0.123287	-7.68321	-0.114927	-5.25458	-0.124481	-6.65272	-0.113515	-3.52185	-0.121957	-3.62624	-0.119199	-1.22636	-0.117658	-3.86558	-0.116254	-3.21454	-0.129397	-9.98702	-0.126854	-11.1658	-0.117844
0.0957	-13.2494	-0.133662	-9.94958	-0.123415	-7.53925	-0.115803	-5.30864	-0.124833	-7.0507	-0.114154	-4.01686	-0.122119	-3.61401	-0.119316	-1.83877	-0.117884	-3.93581	-0.116595	-3.26707	-0.129465	-9.9845	-0.12736	-11.3457	-0.117896
0.0958	-12.9214	-0.133062	-10.2816	-0.123527	-7.39676	-0.116831	-5.42436	-0.125252	-7.4224	-0.114794	-4.5148	-0.122239	-3.59915	-0.119438	-2.50527	-0.11827	-4.0155	-0.116927	-3.36866	-0.129535	-9.93113	-0.127657	-11.4297	-0.118115
0.0959	-12.5817	-0.132391	-10.6126	-0.123605	-7.26523	-0.117991	-5.58211	-0.125712	-7.76182	-0.115419	-4.99152	-0.122303	-3.58104	-0.119559	-3.19961	-0.118816	-4.10406	-0.11727	-3.50893	-0.129584	-9.83986	-0.12776	-11.4158	-0.118517
0.096	-12.2462	-0.131674	-10.9326	-0.12363	-7.15642	-0.119246	-5.75929	-0.126183	-8.0588	-0.116022	-5.42288	-0.122304	-3.55948	-0.119672	-3.89599	-0.119516	-4.20051	-0.11764	-3.6779	-0.129584	-9.71878	-0.127699	-11.3058	-0.119104
0.0961	-11.9287	-0.130944	-11.2333	-0.123594	-7.07972	-0.120545	-5.92584	-0.126638	-8.30556	-0.116597	-5.78482	-0.122229	-3.53635	-0.119764	-4.56701	-0.120349	-4.30802	-0.11804	-3.86839	-0.129512	-9.57175	-0.127511	-11.1038	-0.11987
0.0962	-11.6412	-0.130226	-11.5052	-0.123488	-7.04424	-0.121821	-6.05603	-0.127048	-8.49578	-0.117142	-6.06126	-0.122071	-3.51579	-0.119825	-5.18976	-0.121285	-4.43031	-0.118471	-4.0746	-0.12935	-9.40411	-0.127237	-10.8176	-0.120792
0.0963	-11.393	-0.129547	-11.7416	-0.123319	-7.05334	-0.123007	-6.12262	-0.127391	-8.62291	-0.117654	-6.24319	-0.121826	-3.50417	-0.119841	-5.74443	-0.122285	-4.57528	-0.118921	-4.29381	-0.129085	-9.21573	-0.12692	-10.4563	-0.12184
0.0964	-11.1895	-0.12893	-11.9373	-0.123092	-7.10521	-0.124038	-6.1052	-0.127645	-8.68298	-0.118127	-6.32729	-0.121493	-3.50798	-0.119808	-6.21571	-0.123309	-4.75423	-0.119378	-4.52278	-0.128715	-9.00492	-0.126601	-10.0325	-0.122969
0.0965	-11.0315	-0.128388	-12.0886	-0.122824	-7.19574	-0.124866	-5.99012	-0.127798	-8.67423	-0.118554	-6.31829	-0.121076	-3.5331	-0.119718	-6.59583	-0.124322	-4.97881	-0.119828	-4.76253	-0.128246	-8.77488	-0.126307	-9.55799	-0.124125
0.0966	-10.9178	-0.127934	-12.1951	-0.122533	-7.31674	-0.12546	-5.77105	-0.127839	-8.59655	-0.118926	-6.22939	-0.120587	-3.5848	-0.119575	-6.88195	-0.125285	-5.25843	-0.120261	-5.01447	-0.127698	-8.52653	-0.126063	-9.047	-0.125253
0.0967	-10.8468	-0.127567	-12.2561	-0.122236	-7.45724	-0.12581	-5.44834	-0.127763	-8.45343	-0.119236	-6.08154	-0.120037	-3.66642	-0.119384	-7.07798	-0.126174	-5.60185	-0.12067	-5.2781	-0.12709	-8.2628	-0.125882	-8.51405	-0.126295
0.0968	-10.8124	-0.127282	-12.2741	-0.121955	-7.60928	-0.125928	-5.03387	-0.127568	-8.248	-0.119478	-5.89991	-0.119444	-3.77854	-0.119157	-7.19275	-0.126975	-6.00936	-0.121058	-5.55313	-0.126456	-7.98865	-0.125772	-7.97291	-0.127194
0.0969	-10.8093	-0.127073	-12.2516	-0.121707	-7.76187	-0.125848	-4.54331	-0.127256	-7.98725	-0.119654	-5.71199	-0.118823	-3.91832	-0.11891	-7.23759	-0.12768	-6.47791	-0.121426	-5.83778	-0.125826	-7.71128	-0.12573	-7.43914	-0.127905
0.097	-10.8313	-0.126925	-12.1912	-0.121505	-7.91025	-0.125619	-3.99855	-0.126834	-7.67925	-0.11977	-5.5482	-0.118196	-4.07774	-0.118665	-7.22931	-0.128293	-6.99456	-0.121786	-6.12789	-0.125235	-7.43739	-0.125756	-6.92426	-0.128394
0.0971	-10.8731	-0.126823	-12.0967	-0.121359	-8.05374	-0.125296	-3.42334	-0.126309	-7.3369	-0.119848	-5.43103	-0.117576	-4.24739	-0.118439	-7.18693	-0.128822	-7.5414	-0.122149	-6.41362	-0.124713	-7.17463	-0.125843	-6.44227	-0.128645
0.0972	-10.9291	-0.12675	-11.9717	-0.121275	-8.19068	-0.124936	-2.84385	-0.125697	-6.97274	-0.119913	-5.38118	-0.116985	-4.41978	-0.118252	-7.12872	-0.129275	-8.09475	-0.122528	-6.68803	-0.124289	-6.92753	-0.125981	-6.00727	-0.12866
0.0973	-10.9925	-0.126694	-11.8197	-0.121261	-8.32565	-0.12459	-2.28262	-0.125016	-6.60373	-0.119999	-5.41078	-0.116433	-4.58179	-0.118119	-7.07673	-0.129661	-8.62686	-0.122931	-6.93756	-0.123982	-6.69928	-0.126161	-5.63317	-0.128459
0.0974	-11.0584	-0.126644	-11.6462	-0.121317	-8.46546	-0.124294	-1.76068	-0.124289	-6.24594	-0.120136	-5.52404	-0.115935	-4.72535	-0.11805	-7.04967	-0.12998	-9.10888	-0.123362	-7.15383	-0.123805	-6.49004	-0.126376	-5.3308	-0.128081
0.0975	-11.1207	-0.126593	-11.4549	-0.121449	-8.61538	-0.12407	-1.29797	-0.123547	-5.9187	-0.120356	-5.71337	-0.115503	-4.84502	-0.118054	-7.06662	-0.130229	-9.51525	-0.123823	-7.32683	-0.123763	-6.29745	-0.126614	-5.11113	-0.127576
0.0976	-11.1721	-0.126536	-11.2508	-0.121658	-8.78149	-0.123921	-0.908787	-0.122823	-5.6381	-0.120679	-5.96762	-0.115147	-4.93823	-0.118126	-7.14269	-0.130395	-9.8243	-0.124308	-7.45092	-0.123851	-6.11547	-0.126866	-4.98036	-0.127003
0.0977	-11.2072	-0.126471	-11.0418	-0.121949	-8.96739	-0.123838	-0.603646	-0.122158	-5.41814	-0.12111	-6.26781	-0.114872	-5.0072	-0.118267	-7.29006	-0.130461	-10.0199	-0.124807	-7.52643	-0.12406	-5.93734	-0.12712	-4.94128	-0.126425
0.0978	-11.2193	-0.126399	-10.8349	-0.122326	-9.17525	-0.123794	-0.388465	-0.121592	-5.26773	-0.121639	-6.58827	-0.114685	-5.05903	-0.118468	-7.51428	-0.130403	-10.0938	-0.125303	-7.55848	-0.124373	-5.75756	-0.127364	-4.99122	-0.125899
0.0979	-11.2044	-0.126317	-10.6362	-0.122789	-9.40538	-0.123757	-0.266997	-0.121163	-5.18929	-0.122239	-6.90452	-0.114588	-5.10136	-0.118722	-7.8158	-0.130201	-10.0467	-0.125782	-7.55652	-0.124772	-5.57024	-0.127586	-5.12404	-0.125475
0.098	-11.1606	-0.126226	-10.4516	-0.123334	-9.65541	-0.123695	-0.237215	-0.120908	-5.17873	-0.122869	-7.19199	-0.114584	-5.14369	-0.11902	-8.18911	-0.129835	-9.88388	-0.126221	-7.53818	-0.125236	-5.3716	-0.127772	-5.32841	-0.125185
0.0981	-11.0876	-0.126124	-10.2816	-0.123951	-9.92157	-0.123577	-0.294003	-0.12085	-5.22392	-0.123476	-7.43009	-0.114667	-5.19478	-0.119351	-8.62224	-0.129296	-9.61922	-0.126604	-7.52423	-0.125745	-5.16325	-0.127908	-5.59219	-0.12505
0.0982	-10.9892	-0.126012	-10.1237	-0.124625	-10.1999	-0.123381	-0.428194	-0.121004	-5.30914	-0.124007	-7.60098	-0.114835	-5.26027	-0.119709	-9.0994	-0.128587	-9.26898	-0.126913	-7.53828	-0.126278	-4.94868	-0.127981	-5.89974	-0.125072
0.0983	-10.8719	-0.125886	-9.9734	-0.125337	-10.484	-0.12309	-0.623901	-0.121365	-5.41372	-0.124408	-7.6979	-0.115076	-5.34064	-0.120086	-9.59897	-0.127718	-8.851	-0.127129	-7.60383	-0.12682	-4.7369	-0.127982	-6.23731	-0.12524
0.0984	-10.744	-0.125748	-9.819	-0.126056	-10.7672	-0.1227	-0.86205	-0.121914	-5.51447	-0.124639	-7.71736	-0.115375	-5.43347	-0.120475	-10.0995	-0.126722	-8.3863	-0.127239	-7.74169	-0.127357	-4.53479	-0.127902	-6.59039	-0.12553
0.0985	-10.6154	-0.125602	-9.64312	-0.126749	-11.0448	-0.122213	-1.1211	-0.122613	-5.59166	-0.124674	-7.66271	-0.115714	-5.53068	-0.120869	-10.5783	-0.12564	-7.88953	-0.127233	-7.96969	-0.127878	-4.35232	-0.127736	-6.94747	-0.125913
0.0986	-10.4959	-0.125455	-9.43068	-0.12738	-11.3078	-0.121643	-1.37518	-0.123411	-5.63013	-0.124504	-7.54217	-0.11607	-5.62199	-0.121259	-11.0184	-0.124526	-7.37929	-0.127103	-8.3014	-0.12837	-4.19754	-0.127487	-7.29865	-0.126356
0.0987	-10.3933	-0.125314	-9.16528	-0.127911	-11.551	-0.121004	-1.59866	-0.124246	-5.62248	-0.124142	-7.36835	-0.116416	-5.69569	-0.121641	-11.4037	-0.123437	-6.866	-0.126848	-8.74071	-0.128827	-4.07734	-0.127163	-7.63591	-0.126831
0.0988	-10.3118	-0.12519	-8.83087	-0.128312	-11.767	-0.120314	-1.76753	-0.125052	-5.56863	-0.123617	-7.15408	-0.116723	-5.74187	-0.122004	-11.7246	-0.122432	-6.35925	-0.126469	-9.2847	-0.129237	-3.99313	-0.126777	-7.95283	-0.127311
0.0989	-10.252	-0.125095	-8.41943	-0.128552	-11.9478	-0.119591	-1.86138	-0.12576	-5.47449	-0.122974	-6.91139	-0.116957	-5.75363	-0.122339	-11.9746	-0.121564	-5.86546	-0.125975	-9.92617	-0.129594	-3.94412	-0.126344	-8.24444	-0.12778
0.099	-10.2082	-0.125036	-7.93125	-0.128616	-12.0849	-0.11885	-1.86582	-0.12632	-5.35543	-0.122268	-6.65219	-0.117088	-5.72823	-0.122637	-12.1504	-0.120878	-5.38538	-0.125376	-10.6477	-0.12989	-3.92603	-0.125889	-8.50579	-0.128225
0.0991	-10.1727	-0.125017	-7.3729	-0.128494	-12.1679	-0.118111	-1.77399	-0.126684	-5.23067	-0.121554	-6.38604	-0.117087	-5.66815	-0.12289	-12.2543	-0.120403	-4.92159	-0.124686	-11.428	-0.130122	-3.93381	-0.125436	-8.73154	-0.128642
0.0992	-10.1339	-0.125038	-6.76175	-0.128191	-12.1906	-0.117385	-1.58681	-0.126833	-5.11948	-0.120888	-6.11934	-0.116929	-5.57955	-0.123089	-12.2885	-0.120151	-4.47363	-0.123924	-12.2388	-0.130289	-3.95946	-0.125009	-8.91737	-0.129029
0.0993	-10.0792	-0.125093	-6.12357	-0.127722	-12.1443	-0.116686	-1.31848	-0.126763	-5.03957	-0.120317	-5.85756	-0.1166	-5.47316	-0.123228	-12.2566	-0.120121	-4.03669	-0.12311	-13.0498	-0.130388	-3.99902	-0.124632	-9.05806	-0.129384
0.0994	-9.99586	-0.125171	-5.48927	-0.127115	-12.0232	-0.116028	-0.987967	-0.126496	-5.00514	-0.119875	-5.60424	-0.116099	-5.35863	-0.123301	-12.1605	-0.120298	-3.60872	-0.122265	-13.8297	-0.130425	-4.04894	-0.124323	-9.14945	-0.129703
0.0995	-9.87485	-0.125261	-4.89417	-0.126405	-11.8271	-0.115424	-0.621244	-0.126067	-5.02431	-0.119587	-5.36251	-0.115436	-5.24912	-0.12331	-12.003	-0.120656	-3.18877	-0.121416	-14.5438	-0.130404	-4.1106	-0.124101	-9.18649	-0.12998
0.0996	-9.71325	-0.12535	-4.37272	-0.125632	-11.5563	-0.114888	-0.250154	-0.125525	-5.09701	-0.119458	-5.13749	-0.114641	-5.15139	-0.123255	-11.7843	-0.121157	-2.77686	-0.120588	-15.1628	-0.130336	-4.18583	-0.123973	-9.16516	-0.130201
0.0997	-9.51212	-0.125428	-3.95509	-0.124841	-11.218	-0.114432	0.0920523	-0.124923	-5.21927	-0.119483	-4.9336	-0.113757	-5.06971	-0.123143	-11.5076	-0.121762	-2.37449	-0.119806	-15.6586	-0.13023	-4.281	-0.123941	-9.08434	-0.13035
0.0998	-9.27928	-0.125485	-3.66533	-0.124068	-10.8221	-0.114068	0.375853	-0.124315	-5.38136	-0.11964	-4.75626	-0.112841	-5.00499	-0.122982	-11.1745	-0.122432	-1.98659	-0.119099	-16.0113	-0.130099	-4.39987	-0.124002	-8.94383	-0.130407
0.0999	-9.0273	-0.125521	-3.51775	-0.123349	-10.3804	-0.1138	0.575594	-0.123746	-5.56852	-0.119903	-4.61178	-0.111959	-4.95316	-0.122787	-10.7897	-0.123129	-1.62046	-0.118492	-16.2063	-0.129953	-4.5497	-0.124143	-8.74387	-0.130352
0.1	-8.77113	-0.125532	-3.51717	-0.122709	-9.91108	-0.113635	0.671012	-0.123249	-5.76674	-0.120239	-4.5055	-0.111176	-4.90976	-0.122574	-10.3596	-0.12382	-1.28676	-0.118012	-16.2381	-0.129806	-4.73183	-0.124341	-8.49024	-0.130168
0.1001	-8.52889	-0.125519	-3.65482	-0.12216	-9.42826	-0.113567	0.654088	-0.122839	-5.96423	-0.120613	-4.44159	-0.110556	-4.8679	-0.122361	-9.89518	-0.124481	-0.995518	-0.11768	-16.1126	-0.129661	-4.94598	-0.124569	-8.19015	-0.129841
0.1002	-8.31778	-0.125483	-3.91586	-0.121709	-8.94995	-0.113587	0.525078	-0.122516	-6.1506	-0.120991	-4.42227	-0.110148	-4.82286	-0.122169	-9.41057	-0.125087	-0.758964	-0.117507	-15.8432	-0.129529	-5.18923	-0.124796	-7.8528	-0.129362
0.1003	-8.15164	-0.125422	-4.27741	-0.121349	-8.48671	-0.113678	0.292795	-0.122271	-6.31906	-0.121348	-4.44641	-0.109987	-4.76985	-0.122015	-8.92272	-0.125622	-0.589266	-0.117498	-15.4538	-0.129413	-5.45373	-0.124991	-7.48912	-0.128736
0.1004	-8.04058	-0.125332	-4.71131	-0.121066	-8.05079	-0.113818	-0.0229751	-0.122079	-6.46432	-0.121666	-4.51004	-0.110085	-4.71015	-0.121914	-8.4505	-0.126075	-0.497537	-0.117646	-14.9701	-0.129316	-5.73008	-0.125123	-7.11173	-0.12797
0.1005	-7.98667	-0.125204	-5.1884	-0.120844	-7.64712	-0.11398	-0.398423	-0.121917	-6.58797	-0.12194	-4.60588	-0.110431	-4.64918	-0.121877	-8.01665	-0.126439	-0.490339	-0.117933	-14.4257	-0.12924	-6.00524	-0.125167	-6.73451	-0.127082
0.1006	-7.98841	-0.125027	-5.67742	-0.120667	-7.281	-0.114139	-0.804961	-0.121767	-6.68937	-0.122172	-4.72496	-0.110996	-4.59378	-0.121904	-7.63775	-0.12671	-0.573411	-0.11833	-13.8537	-0.129185	-6.26574	-0.12511	-6.36929	-0.126094
0.1007	-8.03834	-0.124788	-6.1525	-0.120523	-6.95252	-0.11427	-1.21279	-0.121608	-6.77232	-0.122374	-4.85499	-0.111734	-4.5566	-0.121993	-7.33254	-0.126886	-0.745132	-0.118803	-13.286	-0.12915	-6.49812	-0.124948	-6.02628	-0.12503
0.1008	-8.12619	-0.124477	-6.59226	-0.120399	-6.66232	-0.114351	-1.59508	-0.121431	-6.83884	-0.122569	-4.98541	-0.112586	-4.55155	-0.122126	-7.11502	-0.126968	-1.00027	-0.119307	-12.7488	-0.129134	-6.68844	-0.124695	-5.71268	-0.123918
0.1009	-8.24029	-0.124089	-6.97884	-0.120295	-6.4084	-0.114373	-1.93038	-0.121239	-6.8897	-0.122779	-5.10501	-0.113495	-4.59078	-0.122288	-6.9926	-0.126961	-1.32832	-0.119806	-12.2641	-0.129139	-6.8225	-0.124369	-5.43238	-0.122784
0.101	-8.36714	-0.123623	-7.30207	-0.120213	-6.19387	-0.114327	-2.20212	-0.121039	-6.92693	-0.12303	-5.20509	-0.114402	-4.68715	-0.122454	-6.96594	-0.126869	-1.71273	-0.120265	-11.8467	-0.129163	-6.89078	-0.124003	-5.18527	-0.121653
0.1011	-8.49543	-0.12309	-7.55829	-0.120158	-6.01713	-0.114217	-2.40446	-0.120844	-6.95353	-0.123345	-5.28048	-0.115263	-4.85312	-0.122595	-7.0311	-0.126705	-2.1337	-0.12066	-11.506	-0.129212	-6.88419	-0.123634	-4.96987	-0.120545
0.1012	-8.61586	-0.122506	-7.74785	-0.120138	-5.88468	-0.114055	-2.53897	-0.120671	-6.97189	-0.123744	-5.32987	-0.116046	-5.09433	-0.12269	-7.17798	-0.126478	-2.56914	-0.120982	-11.2426	-0.129288	-6.79809	-0.123302	-4.78218	-0.11948
0.1013	-8.72317	-0.121899	-7.87639	-0.120155	-5.79998	-0.113855	-2.61518	-0.12053	-6.98793	-0.124237	-5.35478	-0.116734	-5.413	-0.12272	-7.39315	-0.126203	-2.99785	-0.121237	-11.0545	-0.129395	-6.62925	-0.123041	-4.61843	-0.118471
0.1014	-8.81359	-0.121303	-7.95313	-0.120208	-5.76862	-0.11364	-2.64859	-0.120433	-7.00821	-0.124831	-5.3621	-0.117326	-5.8105	-0.122673	-7.66129	-0.125898	-3.39911	-0.12144	-10.9366	-0.129538	-6.38008	-0.122874	-4.47362	-0.11753
0.1015	-8.88884	-0.12075	-7.98792	-0.120286	-5.79762	-0.113429	-2.66054	-0.12038	-7.03925	-0.125524	-5.36071	-0.117835	-6.28024	-0.12255	-7.96424	-0.125579	-3.75892	-0.121622	-10.879	-0.129717	-6.05457	-0.122821	-4.34349	-0.116667
0.1016	-8.95017	-0.120275	-7.99111	-0.120377	-5.89101	-0.113245	-2.67417	-0.120372	-7.09069	-0.126312	-5.3611	-0.118277	-6.81354	-0.122357	-8.2858	-0.125268	-4.06789	-0.121816	-10.87	-0.129931	-5.66462	-0.122883	-4.22526	-0.115889
0.1017	-9.00146	-0.119907	-7.9728	-0.120454	-6.0512	-0.113105	-2.71248	-0.120399	-7.16982	-0.12718	-5.37364	-0.118676	-7.39874	-0.122112	-8.61298	-0.124982	-4.32554	-0.122053	-10.8982	-0.130173	-5.22185	-0.123053	-4.11533	-0.115207
0.1018	-9.04771	-0.119667	-7.94181	-0.120493	-6.27975	-0.113025	-2.79538	-0.120446	-7.28491	-0.128118	-5.40822	-0.119051	-8.02069	-0.121842	-8.93559	-0.124741	-4.54009	-0.122365	-10.9506	-0.130428	-4.74114	-0.123313	-4.01307	-0.114626
0.1019	-9.09066	-0.119565	-7.90086	-0.120468	-6.57249	-0.113009	-2.93934	-0.120496	-7.43643	-0.129113	-5.47008	-0.119415	-8.6633	-0.121573	-9.2472	-0.124559	-4.7242	-0.12277	-11.0105	-0.130677	-4.23794	-0.123638	-3.91548	-0.114153
0.102	-9.1336	-0.119598	-7.85202	-0.120357	-6.92373	-0.11306	-3.15304	-0.120533	-7.62482	-0.13015	-5.56353	-0.119773	-9.30883	-0.121334	-9.54296	-0.12445	-4.89651	-0.123271	-11.063	-0.130895	-3.72801	-0.124	-3.82067	-0.113794
0.1021	-9.17707	-0.119751	-7.79599	-0.120147	-7.32424	-0.113176	-3.44265	-0.120542	-7.84365	-0.131218	-5.68646	-0.120113	-9.93962	-0.121155	-9.82167	-0.124419	-5.07863	-0.123865	-11.0939	-0.131056	-3.22429	-0.124371	-3.72567	-0.113551
0.1022	-9.21972	-0.120002	-7.72509	-0.119833	-7.76251	-0.113345	-3.80329	-0.120509	-8.08484	-0.132308	-5.83227	-0.12042	-10.5363	-0.121061	-10.0822	-0.124471	-5.28849	-0.124531	-11.0871	-0.131131	-2.7397	-0.124726	-3.62671	-0.113425
0.1023	-9.25969	-0.120321	-7.63571	-0.11942	-8.22569	-0.113557	-4.22754	-0.120432	-8.33607	-0.133408	-5.98984	-0.120671	-11.0843	-0.121071	-10.3236	-0.124606	-5.54096	-0.125241	-11.0312	-0.131101	-2.28317	-0.125044	-3.51756	-0.113412
0.1024	-9.29483	-0.120674	-7.51978	-0.11893	-8.70033	-0.113796	-4.70053	-0.120311	-8.58634	-0.134506	-6.14764	-0.120838	-11.5661	-0.121201	-10.5461	-0.12482	-5.84506	-0.125956	-10.9174	-0.130947	-1.862	-0.125308	-3.39428	-0.113504
0.1025	-9.32283	-0.121032	-7.37226	-0.118389	-9.17554	-0.11405	-5.20406	-0.120155	-8.82524	-0.135589	-6.29352	-0.120896	-11.9673	-0.121461	-10.7487	-0.125103	-6.19703	-0.126639	-10.742	-0.130662	-1.4824	-0.125508	-3.2512	-0.113689
0.1026	-9.34378	-0.121376	-7.18894	-0.117832	-9.63988	-0.114304	-5.71703	-0.119984	-9.04646	-0.136639	-6.41408	-0.120825	-12.2753	-0.121858	-10.9304	-0.125445	-6.58845	-0.127253	-10.5059	-0.130256	-1.14865	-0.125637	-3.0842	-0.113954
0.1027	-9.35604	-0.121693	-6.96565	-0.117289	-10.0865	-0.11455	-6.2172	-0.119818	-9.24581	-0.137636	-6.50055	-0.12062	-12.4805	-0.122389	-11.0898	-0.125831	-7.0037	-0.127765	-10.2156	-0.129741	-0.864813	-0.125691	-2.89097	-0.114278
0.1028	-9.36261	-0.121981	-6.70291	-0.116801	-10.5093	-0.114784	-6.68291	-0.119683	-9.42421	-0.138553	-6.5508	-0.120283	-12.5737	-0.123053	-11.2257	-0.12625	-7.41834	-0.128152	-9.88456	-0.129142	-0.633003	-0.125669	-2.66994	-0.114645
0.1029	-9.36881	-0.12225	-6.40575	-0.116394	-10.906	-0.115007	-7.09452	-0.11961	-9.58624	-0.139364	-6.56492	-0.11983	-12.551	-0.123838	-11.3375	-0.126685	-7.80929	-0.128393	-9.52631	-0.128488	-0.456585	-0.12557	-2.42114	-0.115035
0.103	-9.38085	-0.122521	-6.08212	-0.116089	-11.276	-0.115223	-7.43617	-0.119617	-9.73903	-0.140041	-6.55043	-0.119288	-12.4102	-0.124726	-11.4255	-0.127121	-8.15177	-0.128485	-9.159	-0.127815	-0.33514	-0.125396	-2.14892	-0.115435
0.1031	-9.40547	-0.122812	-5.74203	-0.115898	-11.6181	-0.115444	-7.69511	-0.119723	-9.88983	-0.140558	-6.52179	-0.11869	-12.1531	-0.125696	-11.4893	-0.127542	-8.42254	-0.128424	-8.7992	-0.12715	-0.266771	-0.125151	-1.85759	-0.115832
0.1032	-9.44866	-0.123145	-5.39959	-0.115821	-11.9311	-0.115681	-7.86544	-0.119936	-10.0444	-0.140895	-6.49843	-0.118078	-11.7866	-0.126716	-11.5311	-0.127934	-8.60341	-0.128217	-8.46107	-0.126519	-0.248827	-0.124839	-1.55541	-0.116223
0.1033	-9.5156	-0.123533	-5.071	-0.11585	-12.2147	-0.115948	-7.94868	-0.120254	-10.2059	-0.141037	-6.50122	-0.117489	-11.3222	-0.12775	-11.5513	-0.128287	-8.6842	-0.127879	-8.15576	-0.125939	-0.274416	-0.124468	-1.24936	-0.116601
0.1034	-9.60801	-0.123978	-4.77036	-0.115972	-12.4661	-0.116257	-7.94731	-0.120668	-10.3733	-0.140979	-6.55179	-0.116958	-10.7772	-0.128756	-11.5522	-0.128586	-8.65749	-0.127422	-7.8895	-0.125419	-0.337408	-0.124054	-0.948524	-0.116974
0.1035	-9.72367	-0.124467	-4.51334	-0.116165	-12.6809	-0.116617	-7.87338	-0.12116	-10.5408	-0.140724	-6.67154	-0.116514	-10.1709	-0.129695	-11.535	-0.128821	-8.5233	-0.126865	-7.66411	-0.124959	-0.426342	-0.123612	-0.661574	-0.117342
0.1036	-9.85786	-0.124973	-4.31101	-0.11641	-12.8527	-0.117031	-7.74116	-0.121713	-10.7006	-0.140281	-6.87659	-0.116173	-9.52607	-0.130528	-11.5008	-0.128984	-8.28508	-0.126224	-7.47543	-0.124553	-0.531223	-0.123164	-0.393665	-0.117715
0.1037	-10.0001	-0.125453	-4.17035	-0.11669	-12.9761	-0.117499	-7.56721	-0.122305	-10.8416	-0.139672	-7.1772	-0.115948	-8.86785	-0.131222	-11.4519	-0.129072	-7.95137	-0.12552	-7.3154	-0.124187	-0.642598	-0.122736	-0.150826	-0.118098
0.1038	-10.1397	-0.125858	-4.09526	-0.11699	-13.0457	-0.118014	-7.36808	-0.122922	-10.9512	-0.138916	-7.57759	-0.11584	-8.21981	-0.13176	-11.3911	-0.12908	-7.53141	-0.124769	-7.17445	-0.123853	-0.750365	-0.122353	0.0640138	-0.118496
0.1039	-10.2632	-0.126129	-4.08254	-0.117304	-13.0573	-0.11857	-7.16005	-0.123549	-11.0209	-0.138037	-8.06893	-0.115845	-7.60456	-0.132131	-11.3215	-0.129011	-7.03674	-0.123993	-7.03822	-0.12354	-0.849306	-0.122043	0.250409	-0.118909
0.104	-10.3571	-0.126218	-4.12659	-0.117635	-13.0101	-0.119151	-6.96025	-0.124176	-11.0441	-0.13706	-8.64134	-0.115957	-7.04184	-0.132338	-11.2499	-0.12887	-6.48058	-0.123217	-6.89418	-0.123241	-0.935227	-0.121827	0.407598	-0.119335
0.1041	-10.4101	-0.12608	-4.21583	-0.117991	-12.9075	-0.119747	-6.77852	-0.1248	-11.018	-0.136004	-9.27471	-0.116167	-6.5478	-0.132395	-11.1817	-0.128668	-5.87461	-0.122462	-6.73009	-0.122957	-1.00715	-0.121723	0.536092	-0.119772
0.1042	-10.4149	-0.125687	-4.33865	-0.118383	-12.7537	-0.120348	-6.62431	-0.125414	-10.9475	-0.134891	-9.94424	-0.116471	-6.1331	-0.132324	-11.1245	-0.128417	-5.23261	-0.121759	-6.53477	-0.122695	-1.06782	-0.121742	0.634131	-0.120211
0.1043	-10.3668	-0.12503	-4.4837	-0.118825	-12.5584	-0.120947	-6.50329	-0.126016	-10.8407	-0.133737	-10.6205	-0.116863	-5.80475	-0.13215	-11.0878	-0.128131	-4.57017	-0.121137	-6.29958	-0.122464	-1.12022	-0.121887	0.699465	-0.120647
0.1044	-10.2665	-0.124121	-4.6409	-0.119325	-12.3343	-0.121541	-6.42193	-0.126597	-10.7113	-0.13256	-11.2727	-0.117342	-5.5676	-0.131901	-11.0792	-0.127825	-3.90214	-0.120626	-6.01934	-0.12228	-1.17305	-0.122152	0.725306	-0.121074
0.1045	-10.1186	-0.122991	-4.80135	-0.11989	-12.0942	-0.122136	-6.38231	-0.127149	-10.5738	-0.131375	-11.8719	-0.117907	-5.42424	-0.1316	-11.1038	-0.127511	-3.24306	-0.120255	-5.69512	-0.122154	-1.23245	-0.122521	0.707105	-0.121485
0.1046	-9.93108	-0.121688	-4.96192	-0.120516	-11.8547	-0.12274	-6.38751	-0.127657	-10.447	-0.130202	-12.3898	-0.118555	-5.37328	-0.131268	-11.1666	-0.127202	-2.60736	-0.120043	-5.33006	-0.122095	-1.30712	-0.122977	0.636451	-0.121881
0.1047	-9.71594	-0.120269	-5.12135	-0.121186	-11.6299	-0.123366	-6.43927	-0.128104	-10.3482	-0.129057	-12.8022	-0.119281	-5.41424	-0.130916	-11.2636	-0.1269	-2.01052	-0.120002	-4.93431	-0.122108	-1.40343	-0.123493	0.50699	-0.122264
0.1048	-9.48668	-0.118797	-5.28313	-0.121878	-11.4344	-0.124025	-6.53715	-0.128471	-10.2912	-0.127966	-13.0899	-0.120072	-5.54534	-0.130552	-11.3892	-0.126609	-1.46335	-0.12013	-4.5214	-0.122189	-1.52936	-0.12404	0.31299	-0.122637
0.1049	-9.25686	-0.117333	-5.45248	-0.122562	-11.2802	-0.124726	-6.68129	-0.128741	-10.286	-0.126951	-13.2394	-0.12091	-5.76359	-0.130179	-11.5309	-0.126326	-0.973998	-0.120408	-4.10896	-0.122326	-1.68852	-0.12459	0.0538513	-0.123008
0.105	-9.03914	-0.115936	-5.63666	-0.123204	-11.175	-0.125471	-6.86806	-0.128902	-10.3401	-0.126037	-13.2451	-0.121767	-6.06341	-0.129797	-11.6728	-0.126053	-0.546511	-0.120803	-3.71628	-0.122502	-1.88384	-0.125114	-0.267169	-0.123385
0.1051	-8.84321	-0.11465	-5.84264	-0.123774	-11.1267	-0.126249	-7.09292	-0.128948	-10.4506	-0.125248	-13.1091	-0.122611	-6.43821	-0.129405	-11.794	-0.125788	-0.181239	-0.121265	-3.36327	-0.122696	-2.1157	-0.125589	-0.641129	-0.123781
0.1052	-8.67737	-0.113513	-6.07601	-0.124244	-11.1356	-0.127042	-7.34765	-0.128883	-10.6123	-0.124609	-12.841	-0.123404	-6.87635	-0.129007	-11.8735	-0.125539	0.126825	-0.121734	-3.06652	-0.122885	-2.37843	-0.125991	-1.05466	-0.124199
0.1053	-8.54512	-0.112549	-6.34127	-0.1246	-11.2014	-0.127815	-7.62204	-0.128715	-10.8126	-0.124135	-12.4562	-0.124111	-7.3663	-0.128606	-11.8907	-0.125314	0.385327	-0.122139	-2.84165	-0.12305	-2.66732	-0.126304	-1.49123	-0.124643
0.1054	-8.44574	-0.111768	-6.63914	-0.124838	-11.3198	-0.128529	-7.90544	-0.128466	-11.0357	-0.123847	-11.9783	-0.124699	-7.89033	-0.128211	-11.8294	-0.125133	0.60331	-0.122411	-2.69873	-0.123178	-2.972	-0.126518	-1.93078	-0.125108
0.1055	-8.37975	-0.111174	-6.96747	-0.124968	-11.4829	-0.129132	-8.1859	-0.128163	-11.2613	-0.12375	-11.4349	-0.125148	-8.42922	-0.127829	-11.6785	-0.125019	0.790538	-0.122485	-2.64048	-0.12326	-3.2816	-0.126626	-2.35377	-0.125582
0.1056	-8.34206	-0.110763	-7.32167	-0.125009	-11.682	-0.129578	-8.4571	-0.127833	-11.4697	-0.12385	-10.8576	-0.125446	-8.96156	-0.127474	-11.4339	-0.124994	0.957458	-0.122312	-2.66537	-0.123297	-3.58391	-0.126631	-2.74169	-0.126047
0.1057	-8.32883	-0.110529	-7.69524	-0.124991	-11.9058	-0.129822	-8.712	-0.12751	-11.6392	-0.124137	-10.2798	-0.125597	-9.46635	-0.127156	-11.098	-0.125082	1.10937	-0.121854	-2.76381	-0.123295	-3.86519	-0.126538	-3.07927	-0.126473
0.1058	-8.33692	-0.110459	-8.07935	-0.124947	-12.1423	-0.129833	-8.94928	-0.127223	-11.7523	-0.124599	-9.73201	-0.125617	-9.92331	-0.126881	-10.6794	-0.125298	1.25029	-0.121103	-2.92258	-0.123266	-4.11515	-0.126361	-3.35363	-0.126825
0.1059	-8.36471	-0.110543	-8.46501	-0.124909	-12.3798	-0.129598	-9.1725	-0.126995	-11.7933	-0.12521	-9.2412	-0.12553	-10.3162	-0.126652	-10.1946	-0.125643	1.38129	-0.120068	-3.12534	-0.123221	-4.32437	-0.126118	-3.55652	-0.127064
0.106	-8.41356	-0.11077	-8.84357	-0.124906	-12.6049	-0.129124	-9.38947	-0.126841	-11.7538	-0.125938	-8.83185	-0.125374	-10.6328	-0.126465	-9.66168	-0.126104	1.49882	-0.118781	-3.35258	-0.123173	-4.48585	-0.125828	-3.68311	-0.127153
0.1061	-8.48735	-0.111129	-9.20861	-0.124953	-12.808	-0.128441	-9.6103	-0.126765	-11.6294	-0.126739	-8.518	-0.125187	-10.8639	-0.126316	-9.09937	-0.126654	1.60006	-0.117298	-3.58514	-0.123129	-4.59986	-0.125515	-3.73038	-0.127058
0.1062	-8.5907	-0.111607	-9.5555	-0.125062	-12.977	-0.127596	-9.84781	-0.126762	-11.421	-0.127568	-8.30622	-0.125011	-11.0117	-0.126192	-8.52746	-0.127249	1.6801	-0.115682	-3.80457	-0.123092	-4.66987	-0.125203	-3.69834	-0.126758
0.1063	-8.72959	-0.112194	-9.87942	-0.12523	-13.1051	-0.126654	-10.1162	-0.126818	-11.1359	-0.128373	-8.19525	-0.12488	-11.079	-0.12608	-7.96272	-0.127831	1.73621	-0.114009	-3.99718	-0.12306	-4.70289	-0.124914	-3.58744	-0.126244
0.1064	-8.90667	-0.112878	-10.1799	-0.125446	-13.1876	-0.125688	-10.426	-0.126908	-10.7839	-0.129105	-8.17543	-0.124821	-11.0747	-0.125969	-7.41981	-0.128342	1.76529	-0.112355	-4.14865	-0.123026	-4.70914	-0.12467	-3.39965	-0.125521
0.1065	-9.12215	-0.113645	-10.4552	-0.125693	-13.2209	-0.124772	-10.7851	-0.127011	-10.3775	-0.12972	-8.23141	-0.124854	-11.0132	-0.125849	-6.90918	-0.128721	1.76707	-0.110788	-4.25013	-0.122981	-4.70081	-0.124486	-3.13653	-0.124619
0.1066	-9.37248	-0.114479	-10.7028	-0.12595	-13.2066	-0.123973	-11.1993	-0.127099	-9.93013	-0.130186	-8.34169	-0.124988	-10.9081	-0.125716	-6.43834	-0.128917	1.74249	-0.109372	-4.29638	-0.12291	-4.68954	-0.124369	-2.80201	-0.123581
0.1067	-9.64596	-0.115362	-10.919	-0.126197	-13.1473	-0.12335	-11.6656	-0.127155	-9.45378	-0.130484	-8.48241	-0.125223	-10.7749	-0.125571	-6.01055	-0.12889	1.69269	-0.108155	-4.2837	-0.122805	-4.68726	-0.124321	-2.40136	-0.122462
0.1068	-9.92731	-0.116274	-11.1001	-0.126415	-13.0489	-0.122937	-12.1777	-0.127166	-8.95751	-0.130608	-8.62975	-0.125549	-10.6288	-0.125417	-5.62795	-0.128624	1.62123	-0.107167	-4.21431	-0.122654	-4.70129	-0.124336	-1.94029	-0.121332
0.1069	-10.1956	-0.117199	-11.2421	-0.12659	-12.9206	-0.122753	-12.722	-0.127128	-8.45045	-0.13057	-8.75961	-0.125953	-10.4806	-0.125266	-5.28865	-0.128123	1.52836	-0.106428	-4.09295	-0.122457	-4.73699	-0.124398	-1.43032	-0.120257
0.107	-10.4278	-0.118115	-11.3374	-0.126713	-12.7714	-0.122795	-13.2829	-0.127043	-7.93894	-0.130395	-8.85297	-0.126416	-10.3409	-0.125124	-4.98936	-0.127411	1.41747	-0.105939	-3.92433	-0.122218	-4.79265	-0.124483	-0.883972	-0.119302
0.1071	-10.6011	-0.119005	-11.3809	-0.126777	-12.6095	-0.123037	-13.8382	-0.126923	-7.42531	-0.130116	-8.89773	-0.126921	-10.215	-0.125008	-4.72577	-0.126532	1.2912	-0.105693	-3.71947	-0.121947	-4.86603	-0.12456	-0.317197	-0.118517
0.1072	-10.696	-0.119854	-11.3722	-0.126787	-12.4454	-0.123442	-14.3657	-0.126784	-6.91376	-0.129773	-8.88566	-0.127447	-10.1077	-0.124925	-4.49164	-0.125541	1.15155	-0.105674	-3.48618	-0.121663	-4.94718	-0.124594	0.252075	-0.117942
0.1073	-10.6958	-0.120648	-11.3081	-0.126745	-12.2869	-0.123958	-14.8432	-0.126639	-6.40676	-0.129404	-8.81643	-0.127981	-10.0218	-0.12488	-4.28257	-0.124505	1.00102	-0.105857	-3.23384	-0.121384	-5.02441	-0.124549	0.80274	-0.117591
0.1074	-10.5943	-0.121375	-11.1935	-0.126661	-12.1381	-0.124532	-15.2501	-0.126502	-5.91083	-0.129044	-8.69673	-0.128511	-9.9562	-0.124871	-4.0913	-0.12349	0.844165	-0.106216	-2.97494	-0.121138	-5.08454	-0.124384	1.3181	-0.117461
0.1075	-10.394	-0.12203	-11.0353	-0.12654	-12.0021	-0.12511	-15.569	-0.126382	-5.43051	-0.128714	-8.53628	-0.129025	-9.91142	-0.124892	-3.91402	-0.122557	0.683091	-0.106724	-2.71873	-0.120944	-5.11299	-0.124069	1.77958	-0.117528
0.1076	-10.1039	-0.122608	-10.8456	-0.126391	-11.8813	-0.125645	-15.7914	-0.12628	-4.97582	-0.128426	-8.35105	-0.129517	-9.88521	-0.124934	-3.74614	-0.121754	0.526054	-0.107352	-2.47356	-0.12082	-5.09541	-0.123577	2.17713	-0.117756
0.1077	-9.74489	-0.12311	-10.6381	-0.126223	-11.774	-0.126099	-15.9143	-0.126191	-4.55971	-0.128177	-8.15705	-0.129979	-9.87689	-0.12498	-3.58902	-0.12111	0.376651	-0.108072	-2.24687	-0.120779	-5.0206	-0.122893	2.50064	-0.118098
0.1078	-9.34096	-0.12354	-10.4263	-0.12604	-11.678	-0.126446	-15.942	-0.12611	-4.19553	-0.127956	-7.9666	-0.130402	-9.88563	-0.12501	-3.44336	-0.120642	0.237517	-0.108853	-2.04503	-0.120829	-4.88004	-0.122017	2.74798	-0.1185
0.1079	-8.92113	-0.123906	-10.2233	-0.125847	-11.5919	-0.126673	-15.8862	-0.126025	-3.89734	-0.127744	-7.79201	-0.130778	-9.90882	-0.125005	-3.31371	-0.120346	0.113234	-0.109668	-1.87449	-0.120964	-4.66819	-0.120963	2.92167	-0.118913
0.108	-8.51755	-0.124217	-10.0422	-0.125643	-11.5135	-0.126781	-15.765	-0.125927	-3.67968	-0.127521	-7.63965	-0.131093	-9.945	-0.124946	-3.20468	-0.120198	0.00234978	-0.110487	-1.74119	-0.121173	-4.3853	-0.119763	3.02719	-0.119295
0.1081	-8.15977	-0.124493	-9.89173	-0.125429	-11.4438	-0.126776	-15.5999	-0.12581	-3.55586	-0.127266	-7.50765	-0.131332	-9.9914	-0.124817	-3.12228	-0.12016	-0.0973227	-0.111282	-1.64982	-0.121441	-4.03357	-0.11846	3.07434	-0.119611
0.1082	-7.87336	-0.124746	-9.77674	-0.125204	-11.3831	-0.126673	-15.4129	-0.125673	-3.53615	-0.126965	-7.39086	-0.13148	-10.0443	-0.124607	-3.07108	-0.120183	-0.189375	-0.112024	-1.60478	-0.121749	-3.61982	-0.117113	3.07209	-0.119841
0.1083	-7.68112	-0.124999	-9.69593	-0.124965	-11.3333	-0.126491	-15.2245	-0.125522	-3.62641	-0.126619	-7.27813	-0.131522	-10.0995	-0.12431	-3.05225	-0.120216	-0.279001	-0.112687	-1.61129	-0.122074	-3.15382	-0.115784	3.02986	-0.119976
0.1084	-7.597	-0.125267	-9.65078	-0.12471	-11.2993	-0.126246	-15.0532	-0.125366	-3.83155	-0.126239	-7.15572	-0.131447	-10.1499	-0.123929	-3.06109	-0.120209	-0.372059	-0.113249	-1.6713	-0.122399	-2.64629	-0.114542	2.95466	-0.120016
0.1085	-7.62679	-0.125568	-9.63336	-0.124437	-11.2873	-0.125951	-14.9102	-0.12522	-4.14903	-0.125843	-7.01076	-0.131251	-10.1912	-0.123475	-3.08962	-0.120116	-0.474996	-0.113694	-1.78431	-0.122708	-2.11146	-0.113451	2.8525	-0.11997
0.1086	-7.7727	-0.125916	-9.63573	-0.124149	-11.3045	-0.125617	-14.8025	-0.125097	-4.57236	-0.125461	-6.83024	-0.130941	-10.2136	-0.122965	-3.12295	-0.119905	-0.591885	-0.114015	-1.94558	-0.12299	-1.56331	-0.112565	2.72189	-0.119852
0.1087	-8.02861	-0.126321	-9.65038	-0.123849	-11.3547	-0.125249	-14.7286	-0.125015	-5.09222	-0.125125	-6.60878	-0.13053	-10.2113	-0.122423	-3.14422	-0.119556	-0.725352	-0.114215	-2.14643	-0.123237	-1.01498	-0.111929	2.56264	-0.119684
0.1088	-8.38296	-0.126792	-9.67048	-0.123542	-11.4462	-0.124848	-14.6846	-0.124985	-5.69639	-0.12487	-6.34451	-0.130042	-10.1775	-0.121879	-3.13409	-0.119073	-0.877096	-0.114307	-2.37121	-0.123447	-0.483017	-0.111567	2.37065	-0.119481
0.1089	-8.82122	-0.12733	-9.68905	-0.123236	-11.5855	-0.124413	-14.6606	-0.125018	-6.3678	-0.124723	-6.0454	-0.129509	-10.1016	-0.121363	-3.07542	-0.118469	-1.04712	-0.114315	-2.60085	-0.123621	0.0182514	-0.111486	2.1393	-0.119265
0.109	-9.32806	-0.127932	-9.70148	-0.122939	-11.7778	-0.123948	-14.6467	-0.125117	-7.08789	-0.124703	-5.7195	-0.128968	-9.97872	-0.120908	-2.95559	-0.117776	-1.23252	-0.114271	-2.81259	-0.123763	0.472675	-0.111673	1.8625	-0.11905
0.1091	-9.88594	-0.128595	-9.70225	-0.122662	-12.0272	-0.123457	-14.6348	-0.125281	-7.83589	-0.124822	-5.38337	-0.128455	-9.80285	-0.120541	-2.76823	-0.117035	-1.43244	-0.114214	-2.98518	-0.123877	0.864047	-0.112097	1.53433	-0.11885
0.1092	-10.4783	-0.129308	-9.69221	-0.122409	-12.3376	-0.122953	-14.617	-0.125504	-8.5907	-0.125072	-5.05391	-0.128007	-9.57207	-0.120282	-2.5175	-0.116294	-1.64531	-0.114182	-3.09881	-0.123967	1.17426	-0.112711	1.15082	-0.118678
0.1093	-11.0911	-0.130061	-9.66852	-0.122189	-12.7123	-0.122452	-14.5883	-0.125776	-9.3317	-0.125435	-4.74693	-0.127646	-9.28472	-0.120146	-2.21542	-0.115602	-1.86866	-0.114214	-3.13857	-0.124039	1.38889	-0.113459	0.709886	-0.118537
0.1094	-11.7104	-0.130835	-9.63091	-0.122002	-13.1512	-0.121975	-14.5493	-0.126084	-10.0402	-0.125888	-4.47691	-0.127388	-8.94281	-0.120135	-1.88461	-0.115	-2.10352	-0.114338	-3.09893	-0.124094	1.4946	-0.114277	0.214213	-0.118436
0.1095	-12.3224	-0.131611	-9.57941	-0.121848	-13.654	-0.121546	-14.5022	-0.126413	-10.6973	-0.126397	-4.25141	-0.127236	-8.55151	-0.120244	-1.55278	-0.114521	-2.35068	-0.114576	-2.98238	-0.124134	1.48006	-0.115101	-0.333009	-0.118372
0.1096	-12.9168	-0.132364	-9.51082	-0.12173	-14.2167	-0.121184	-14.4507	-0.126753	-11.2872	-0.126927	-4.07555	-0.12718	-8.11975	-0.120458	-1.25079	-0.114184	-2.61234	-0.114933	-2.80332	-0.124158	1.34359	-0.115871	-0.922343	-0.118339
0.1097	-13.4792	-0.133066	-9.42486	-0.121645	-14.8336	-0.120906	-14.3974	-0.127092	-11.7971	-0.127445	-3.94972	-0.127198	-7.65519	-0.120757	-1.00855	-0.113994	-2.88926	-0.115401	-2.58061	-0.124167	1.08691	-0.116531	-1.54119	-0.118328
0.1098	-13.9994	-0.13369	-9.32007	-0.121597	-15.4952	-0.120718	-14.3474	-0.127424	-12.217	-0.127922	-3.86746	-0.127262	-7.16908	-0.121119	-0.853752	-0.113945	-3.18216	-0.115956	-2.34087	-0.124161	0.722077	-0.11704	-2.17425	-0.118326
0.1099	-14.4644	-0.134207	-9.19659	-0.121583	-16.1878	-0.120613	-14.299	-0.127748	-12.5397	-0.128336	-3.8228	-0.127338	-6.67208	-0.121518	-0.802308	-0.114019	-3.49044	-0.116561	-2.1111	-0.12414	0.267946	-0.117371	-2.80149	-0.118317
0.11	-14.859	-0.134595	-9.0563	-0.121612	-16.8956	-0.120573	-14.2491	-0.128068	-12.759	-0.128673	-3.8062	-0.127394	-6.17437	-0.121933	-0.86396	-0.114197	-3.80969	-0.117175	-1.91769	-0.124107	-0.248556	-0.117512	-3.40163	-0.118281
0.1101	-15.172	-0.134833	-8.90233	-0.12169	-17.5972	-0.12057	-14.1927	-0.12839	-12.8735	-0.128921	-3.80945	-0.127401	-5.68075	-0.122346	-1.03678	-0.114457	-4.1302	-0.11775	-1.77809	-0.124063	-0.798737	-0.117468	-3.95147	-0.118202
0.1102	-15.391	-0.134914	-8.74237	-0.121824	-18.2683	-0.12057	-14.1202	-0.128725	-12.8792	-0.129076	-3.8241	-0.127338	-5.1967	-0.122743	-1.30812	-0.114774	-4.43994	-0.118246	-1.70605	-0.124012	-1.35138	-0.117261	-4.43015	-0.118066
0.1103	-15.5082	-0.13484	-8.58755	-0.122023	-18.8817	-0.120537	-14.0247	-0.129085	-12.7755	-0.129137	-3.84565	-0.127184	-4.72247	-0.123117	-1.66428	-0.115136	-4.72162	-0.118628	-1.70195	-0.123959	-1.87586	-0.116923	-4.81876	-0.117866
0.1104	-15.5173	-0.134628	-8.45204	-0.122289	-19.4071	-0.120435	-13.8971	-0.129482	-12.5625	-0.129102	-3.87037	-0.126934	-4.25673	-0.123461	-2.08237	-0.115535	-4.95428	-0.118871	-1.76054	-0.123909	-2.34832	-0.116501	-5.10333	-0.117602
0.1105	-15.4152	-0.134302	-8.35291	-0.122622	-19.8133	-0.120245	-13.7325	-0.129921	-12.2427	-0.128971	-3.89652	-0.126585	-3.79535	-0.123776	-2.5412	-0.115968	-5.11621	-0.11897	-1.86582	-0.12387	-2.75104	-0.116048	-5.27785	-0.117281
0.1106	-15.2045	-0.133895	-8.30688	-0.123016	-20.0697	-0.11995	-13.5283	-0.130404	-11.8223	-0.128741	-3.92538	-0.126141	-3.33512	-0.124054	-3.02164	-0.116436	-5.1882	-0.11893	-1.99534	-0.123844	-3.07791	-0.115619	-5.34366	-0.116926
0.1107	-14.8895	-0.133447	-8.3311	-0.123456	-20.1491	-0.119553	-13.2886	-0.130926	-11.3093	-0.128414	-3.95735	-0.12561	-2.87204	-0.12429	-3.50848	-0.116941	-5.15191	-0.118776	-2.12599	-0.123837	-3.33205	-0.115264	-5.31009	-0.116562
0.1108	-14.4805	-0.133	-8.44106	-0.123925	-20.0276	-0.119066	-13.0217	-0.131472	-10.7178	-0.127989	-3.99486	-0.125005	-2.40589	-0.124476	-3.99118	-0.117485	-4.99737	-0.11854	-2.23379	-0.123848	-3.52638	-0.115025	-5.19771	-0.116227
0.1109	-13.9879	-0.132585	-8.64805	-0.124396	-19.689	-0.118512	-12.7392	-0.132017	-10.0656	-0.127472	-4.04139	-0.124339	-1.93903	-0.124596	-4.46689	-0.118062	-4.72182	-0.118266	-2.29722	-0.123873	-3.68042	-0.114935	-5.03057	-0.115958
0.111	-13.4262	-0.132227	-8.95676	-0.124845	-19.1275	-0.11792	-12.4564	-0.132534	-9.37563	-0.126872	-4.0972	-0.123629	-1.47773	-0.124635	-4.93391	-0.118663	-4.33118	-0.117998	-2.30061	-0.123907	-3.81923	-0.115009	-4.83811	-0.115792
0.1111	-12.8111	-0.131941	-9.36966	-0.125244	-18.3487	-0.117322	-12.1911	-0.132985	-8.67128	-0.126209	-4.16424	-0.12289	-1.03432	-0.124579	-5.39289	-0.119278	-3.84228	-0.117778	-2.23752	-0.123939	-3.9664	-0.115246	-4.65246	-0.115761
0.1112	-12.1601	-0.131727	-9.877	-0.125572	-17.3691	-0.116746	-11.9596	-0.133333	-7.97798	-0.125502	-4.24358	-0.122143	-0.617717	-0.124412	-5.84378	-0.119891	-3.27605	-0.117645	-2.1079	-0.123955	-4.14225	-0.115629	-4.50291	-0.115891
0.1113	-11.4891	-0.13157	-10.4664	-0.125811	-16.2183	-0.116214	-11.7759	-0.133545	-7.31887	-0.124782	-4.33428	-0.121406	-0.246562	-0.124127	-6.28338	-0.120487	-2.66376	-0.117629	-1.91944	-0.12394	-4.36491	-0.116131	-4.41523	-0.116192
0.1114	-10.8166	-0.131444	-11.1185	-0.125957	-14.9387	-0.115742	-11.6507	-0.133591	-6.71439	-0.124075	-4.43493	-0.120703	0.0647657	-0.123728	-6.70371	-0.121055	-2.03657	-0.117748	-1.68814	-0.123877	-4.64027	-0.116708	-4.40766	-0.116671
0.1115	-10.1609	-0.131319	-11.809	-0.126011	-13.5807	-0.115336	-11.59	-0.133453	-6.17792	-0.123412	-4.54294	-0.120054	0.304178	-0.123222	-7.09374	-0.121588	-1.42758	-0.118009	-1.43793	-0.123755	-4.96747	-0.117318	-4.4909	-0.117307
0.1116	-9.53828	-0.131159	-12.5118	-0.125984	-12.2025	-0.114997	-11.5918	-0.133125	-5.71686	-0.122819	-4.65627	-0.119478	0.458706	-0.122634	-7.43591	-0.122081	-0.866786	-0.118408	-1.1932	-0.123564	-5.33435	-0.117919	-4.66556	-0.118079
0.1117	-8.96556	-0.130934	-13.201	-0.125894	-10.8643	-0.11472	-11.651	-0.132619	-5.33241	-0.12231	-4.77221	-0.118991	0.521429	-0.12199	-7.7095	-0.122539	-0.373776	-0.118932	-0.981865	-0.123303	-5.72317	-0.118471	-4.92587	-0.118944
0.1118	-8.45813	-0.130618	-13.851	-0.125767	-9.62488	-0.1145	-11.7542	-0.131958	-5.0208	-0.121896	-4.88737	-0.118607	0.489698	-0.121328	-7.89499	-0.122966	0.0343765	-0.119562	-0.828284	-0.122976	-6.10863	-0.118946	-5.25742	-0.119863
0.1119	-8.02901	-0.130196	-14.44	-0.125628	-8.53674	-0.11433	-11.8842	-0.13118	-4.77281	-0.121573	-5.00124	-0.118335	0.3626	-0.120689	-7.97293	-0.12337	0.351366	-0.120275	-0.75392	-0.122593	-6.46516	-0.119326	-5.64089	-0.120784
0.112	-7.69217	-0.129671	-14.9526	-0.125503	-7.64423	-0.114207	-12.0201	-0.130336	-4.57917	-0.121328	-5.10985	-0.118179	0.146792	-0.120113	-7.92718	-0.123755	0.577704	-0.121039	-0.773457	-0.12217	-6.76907	-0.11961	-6.05174	-0.121657
0.1121	-7.45434	-0.129055	-15.3747	-0.125413	-6.9771	-0.114135	-12.1413	-0.129479	-4.43105	-0.121139	-5.21125	-0.118141	-0.152118	-0.119637	-7.74743	-0.124119	0.722179	-0.121826	-0.892885	-0.121729	-6.99712	-0.119804	-6.46545	-0.122438
0.1122	-7.32317	-0.128372	-15.7005	-0.125372	-6.54889	-0.114118	-12.2266	-0.128661	-4.32088	-0.120983	-5.30317	-0.118218	-0.524186	-0.119293	-7.43018	-0.12446	0.798523	-0.122609	-1.11288	-0.121291	-7.13586	-0.119929	-6.85745	-0.123088
0.1123	-7.3013	-0.127659	-15.928	-0.125386	-6.35989	-0.114164	-12.2568	-0.127935	-4.24398	-0.120833	-5.38329	-0.118407	-0.959202	-0.119105	-6.97974	-0.124764	0.823031	-0.123361	-1.42348	-0.120874	-7.17754	-0.120011	-7.20453	-0.123578
0.1124	-7.38837	-0.126955	-16.0558	-0.125452	-6.39216	-0.114281	-12.2208	-0.127338	-4.1996	-0.120671	-5.44659	-0.118699	-1.45034	-0.119091	-6.40834	-0.125017	0.812545	-0.12406	-1.80619	-0.120494	-7.12269	-0.120078	-7.49071	-0.123893
0.1125	-7.57871	-0.1263	-16.0865	-0.125558	-6.61553	-0.11448	-12.1113	-0.126894	-4.19031	-0.120487	-5.48749	-0.119087	-1.98732	-0.119257	-5.73309	-0.125206	0.779783	-0.124688	-2.24064	-0.120162	-6.97914	-0.120161	-7.70259	-0.124027
0.1126	-7.86646	-0.125729	-16.0222	-0.125684	-6.98798	-0.114763	-11.9267	-0.126611	-4.22018	-0.120282	-5.49994	-0.119556	-2.56611	-0.119603	-4.97508	-0.125314	0.736951	-0.12523	-2.70077	-0.119877	-6.76061	-0.120289	-7.83716	-0.123988
0.1127	-8.23898	-0.125272	-15.8659	-0.125808	-7.45926	-0.115131	-11.6721	-0.126483	-4.29019	-0.120072	-5.47651	-0.120094	-3.17908	-0.120123	-4.16158	-0.125334	0.691742	-0.125675	-3.1594	-0.119636	-6.48605	-0.120487	-7.89604	-0.123795
0.1128	-8.68361	-0.124946	-15.6215	-0.125905	-7.97865	-0.115576	-11.3617	-0.126488	-4.4037	-0.119881	-5.40809	-0.12068	-3.82426	-0.120802	-3.31859	-0.125262	0.645607	-0.126018	-3.59141	-0.119428	-6.17615	-0.120769	-7.88817	-0.123479
0.1129	-9.18531	-0.124755	-15.295	-0.12595	-8.49484	-0.116084	-11.0125	-0.126598	-4.56135	-0.119748	-5.2886	-0.121293	-4.49831	-0.12162	-2.47273	-0.125096	0.598406	-0.126253	-3.97511	-0.119241	-5.85224	-0.121143	-7.82998	-0.123072
0.113	-9.72573	-0.124694	-14.8924	-0.125926	-8.96478	-0.116639	-10.6446	-0.126776	-4.76099	-0.119705	-5.1094	-0.121909	-5.19751	-0.122554	-1.64707	-0.124849	0.544403	-0.126377	-4.29389	-0.119061	-5.53553	-0.12161	-7.73866	-0.122612
0.1131	-10.2879	-0.124745	-14.424	-0.125818	-9.35249	-0.117219	-10.2786	-0.126985	-4.9966	-0.119791	-4.86795	-0.122505	-5.91799	-0.123576	-0.86269	-0.124536	0.47731	-0.126391	-4.54018	-0.118877	-5.24531	-0.12216	-7.6372	-0.122136
0.1132	-10.8571	-0.12488	-13.905	-0.125623	-9.63631	-0.117799	-9.93529	-0.127194	-5.26029	-0.120035	-4.56244	-0.123057	-6.65296	-0.124653	-0.134058	-0.124175	0.389125	-0.1263	-4.71259	-0.11868	-4.99805	-0.122772	-7.54516	-0.121679
0.1133	-11.4145	-0.125072	-13.3525	-0.125348	-9.80602	-0.118359	-9.63111	-0.127374	-5.54337	-0.120451	-4.19642	-0.123543	-7.39233	-0.125747	0.525726	-0.123783	0.271699	-0.126104	-4.81756	-0.118472	-4.80638	-0.123423	-7.48029	-0.121272
0.1134	-11.9463	-0.125291	-12.7857	-0.125002	-9.86466	-0.118878	-9.37869	-0.127506	-5.83528	-0.121045	-3.77562	-0.123946	-8.12157	-0.126824	1.1086	-0.123381	0.118725	-0.125815	-4.86837	-0.118259	-4.6789	-0.124079	-7.45567	-0.120935
0.1135	-12.4398	-0.125509	-12.23	-0.124605	-9.82825	-0.11934	-9.18477	-0.127578	-6.12615	-0.121806	-3.31235	-0.124255	-8.82364	-0.127848	1.6082	-0.122982	-0.074112	-0.125443	-4.88524	-0.11805	-4.6201	-0.124702	-7.47846	-0.120682
0.1136	-12.8813	-0.125707	-11.7071	-0.124178	-9.722	-0.119736	-9.04954	-0.127588	-6.40765	-0.122711	-2.82109	-0.124463	-9.47925	-0.128787	2.02133	-0.122597	-0.307936	-0.125001	-4.89034	-0.117863	-4.62984	-0.125248	-7.55196	-0.120519
0.1137	-13.2621	-0.125873	-11.2377	-0.123747	-9.57654	-0.120062	-8.96669	-0.127537	-6.67438	-0.123725	-2.31548	-0.124572	-10.0647	-0.129609	2.34772	-0.122229	-0.581803	-0.124512	-4.90814	-0.117718	-4.70495	-0.125681	-7.67198	-0.120445
0.1138	-13.576	-0.126005	-10.8406	-0.123335	-9.42254	-0.120322	-8.92298	-0.127428	-6.92107	-0.124808	-1.81591	-0.124584	-10.5598	-0.130293	2.58472	-0.121879	-0.891244	-0.123997	-4.96	-0.117633	-4.83782	-0.125961	-7.83039	-0.120453
0.1139	-13.8182	-0.126108	-10.5291	-0.122963	-9.2912	-0.120521	-8.90286	-0.127271	-7.14537	-0.125915	-1.34165	-0.124509	-10.9449	-0.130821	2.73035	-0.121542	-1.22738	-0.123484	-5.06469	-0.117628	-5.01563	-0.126059	-8.01577	-0.120535
0.114	-13.9905	-0.126192	-10.3091	-0.122643	-9.20903	-0.120668	-8.88624	-0.127073	-7.34824	-0.127004	-0.909478	-0.124356	-11.2027	-0.131182	2.78376	-0.121209	-1.58144	-0.123002	-5.23575	-0.117716	-5.22728	-0.125956	-8.21431	-0.120679
0.1141	-14.0982	-0.12627	-10.1835	-0.12239	-9.19225	-0.120781	-8.85311	-0.126834	-7.52962	-0.128031	-0.535267	-0.124136	-11.3249	-0.131379	2.74409	-0.120868	-1.94055	-0.122579	-5.47911	-0.117908	-5.45724	-0.125644	-8.41269	-0.120876
0.1142	-14.1494	-0.126352	-10.1438	-0.12221	-9.24846	-0.120875	-8.78512	-0.12656	-7.69094	-0.128965	-0.232376	-0.123856	-11.3073	-0.131416	2.61433	-0.12051	-2.29076	-0.122241	-5.79403	-0.118206	-5.69147	-0.125128	-8.59751	-0.121117
0.1143	-14.1556	-0.126441	-10.1797	-0.122106	-9.37407	-0.120969	-8.66732	-0.12625	-7.83132	-0.129779	-0.0118577	-0.123526	-11.1552	-0.131304	2.40027	-0.120122	-2.61991	-0.122009	-6.17507	-0.118606	-5.9208	-0.124431	-8.75746	-0.121396
0.1144	-14.1325	-0.126537	-10.2739	-0.12208	-9.55874	-0.121079	-8.48841	-0.125903	-7.94738	-0.130453	0.121633	-0.123151	-10.8804	-0.131059	2.11187	-0.119699	-2.91496	-0.121899	-6.60932	-0.119095	-6.1342	-0.123581	-8.8819	-0.121705
0.1145	-14.0939	-0.126629	-10.4075	-0.122132	-9.78382	-0.121218	-8.24556	-0.125513	-8.0327	-0.130978	0.165443	-0.122734	-10.4998	-0.130698	1.76298	-0.119234	-3.16567	-0.121911	-7.08077	-0.119659	-6.32869	-0.122619	-8.96363	-0.122041
0.1146	-14.054	-0.126704	-10.5588	-0.122262	-10.0269	-0.121395	-7.93917	-0.125078	-8.07943	-0.131349	0.120808	-0.122281	-10.0355	-0.130244	1.3746	-0.118733	-3.36431	-0.12204	-7.56858	-0.120273	-6.50386	-0.121593	-8.99732	-0.122395
0.1147	-14.0256	-0.126741	-10.7069	-0.122468	-10.2634	-0.12161	-7.57938	-0.1246	-8.07579	-0.131571	-0.00629968	-0.121793	-9.51316	-0.129713	0.966309	-0.118202	-3.50649	-0.122264	-8.05393	-0.120914	-6.66236	-0.120546	-8.98174	-0.122759
0.1148	-14.0136	-0.126722	-10.8328	-0.122753	-10.4696	-0.121862	-7.17686	-0.124076	-8.00745	-0.13165	-0.209232	-0.121273	-8.95662	-0.129122	0.561035	-0.117654	-3.59295	-0.12256	-8.51441	-0.121549	-6.81004	-0.119523	-8.91647	-0.123118
0.1149	-14.0226	-0.12663	-10.9219	-0.123115	-10.6259	-0.122143	-6.74869	-0.123508	-7.86155	-0.131594	-0.476784	-0.120721	-8.38938	-0.128487	0.179565	-0.117115	-3.62651	-0.122892	-8.93178	-0.122156	-6.95371	-0.118557	-8.80744	-0.123455
0.115	-14.0519	-0.126456	-10.9633	-0.123547	-10.7165	-0.122434	-6.31312	-0.122904	-7.626	-0.131413	-0.79709	-0.120148	-7.83067	-0.127819	-0.162317	-0.116606	-3.61498	-0.123225	-9.28734	-0.122703	-7.10192	-0.117675	-8.66226	-0.12375
0.1151	-14.095	-0.126207	-10.9541	-0.124041	-10.7298	-0.122722	-5.88602	-0.122275	-7.29499	-0.131113	-1.15754	-0.119559	-7.3002	-0.127128	-0.454178	-0.116156	-3.57055	-0.123525	-9.56873	-0.123172	-7.26076	-0.11689	-8.49099	-0.123983
0.1152	-14.1443	-0.125888	-10.894	-0.124577	-10.6603	-0.122988	-5.48324	-0.121631	-6.86763	-0.130698	-1.54478	-0.11897	-6.80986	-0.126422	-0.693162	-0.115798	-3.50552	-0.123764	-9.76597	-0.123543	-7.43546	-0.116208	-8.30721	-0.12414
0.1153	-14.1888	-0.125523	-10.7884	-0.12513	-10.5062	-0.123215	-5.11436	-0.120982	-6.34741	-0.130169	-1.94338	-0.118398	-6.37005	-0.125708	-0.87983	-0.115557	-3.43516	-0.123925	-9.87426	-0.123804	-7.62716	-0.115625	-8.12191	-0.124206
0.1154	-14.2196	-0.125139	-10.6473	-0.12567	-10.2695	-0.123391	-4.78761	-0.12034	-5.74934	-0.129529	-2.33956	-0.117861	-5.98643	-0.12499	-1.02711	-0.115448	-3.37586	-0.124002	-9.89391	-0.123947	-7.83793	-0.115131	-7.95	-0.124181
0.1155	-14.228	-0.124763	-10.4819	-0.126158	-9.95404	-0.123509	-4.50529	-0.119716	-5.09316	-0.128782	-2.7201	-0.117386	-5.66127	-0.124274	-1.14482	-0.115482	-3.34153	-0.124001	-9.83104	-0.123971	-8.06461	-0.114715	-7.80186	-0.124075
0.1156	-14.2068	-0.124423	-10.3045	-0.126556	-9.56703	-0.123569	-4.26488	-0.119118	-4.40291	-0.127935	-3.07085	-0.116993	-5.39565	-0.123563	-1.24928	-0.115657	-3.34249	-0.123937	-9.69485	-0.123878	-8.30162	-0.114361	-7.68606	-0.123899
0.1157	-14.156	-0.124133	-10.1254	-0.126827	-9.11509	-0.123571	-4.063	-0.118554	-3.70735	-0.127002	-3.37933	-0.116702	-5.18597	-0.122865	-1.35381	-0.115957	-3.3852	-0.123837	-9.50062	-0.123675	-8.54538	-0.114067	-7.60763	-0.123688
0.1158	-14.0747	-0.123903	-9.95386	-0.126939	-8.60892	-0.123518	-3.89221	-0.118031	-3.03179	-0.126008	-3.63335	-0.116527	-5.02752	-0.122185	-1.47057	-0.116353	-3.47212	-0.123731	-9.26474	-0.123372	-8.78684	-0.113823	-7.56575	-0.123474
0.1159	-13.9681	-0.123731	-9.79519	-0.126875	-8.06086	-0.123413	-3.74665	-0.117555	-2.40332	-0.124981	-3.82429	-0.11647	-4.91082	-0.121527	-1.60633	-0.116808	-3.59974	-0.123646	-9.00502	-0.122979	-9.02083	-0.113635	-7.56015	-0.123299
0.116	-13.8438	-0.1236	-9.65073	-0.12663	-7.48432	-0.12326	-3.61937	-0.117133	-1.84248	-0.12396	-3.94546	-0.116524	-4.82725	-0.120902	-1.7644	-0.117279	-3.75919	-0.123611	-8.73994	-0.12251	-9.23964	-0.11351	-7.58449	-0.123203
0.1161	-13.7093	-0.123487	-9.5185	-0.126214	-6.89464	-0.123061	-3.50505	-0.116776	-1.36513	-0.122983	-3.99389	-0.11667	-4.76263	-0.120315	-1.94422	-0.117719	-3.93925	-0.123646	-8.48476	-0.121978	-9.43796	-0.113464	-7.63098	-0.123223
0.1162	-13.5742	-0.12336	-9.39727	-0.125652	-6.3096	-0.122814	-3.39982	-0.116498	-0.982038	-0.122088	-3.96903	-0.116875	-4.70643	-0.119776	-2.14302	-0.118087	-4.1244	-0.123762	-8.25476	-0.1214	-9.61217	-0.113513	-7.69075	-0.123388
0.1163	-13.4472	-0.123187	-9.28113	-0.124984	-5.7456	-0.122521	-3.3012	-0.116314	-0.69564	-0.121306	-3.87719	-0.117099	-4.64659	-0.119293	-2.35415	-0.118347	-4.29868	-0.123963	-8.06167	-0.120793	-9.75973	-0.113672	-7.75555	-0.123715
0.1164	-13.3335	-0.122942	-9.16575	-0.124256	-5.21979	-0.122182	-3.20839	-0.116243	-0.504139	-0.120657	-3.72655	-0.117298	-4.57222	-0.118867	-2.5702	-0.118479	-4.44843	-0.124245	-7.91757	-0.120174	-9.87955	-0.113957	-7.817	-0.124211
0.1165	-13.2354	-0.122603	-9.04793	-0.123517	-4.75014	-0.121805	-3.12045	-0.116301	-0.40305	-0.120148	-3.52855	-0.117427	-4.47848	-0.118505	-2.78364	-0.118471	-4.56168	-0.124595	-7.82622	-0.119562	-9.97471	-0.114372	-7.87005	-0.124868
0.1166	-13.1535	-0.122165	-8.92676	-0.122817	-4.34951	-0.121401	-3.03758	-0.116504	-0.384264	-0.119775	-3.29633	-0.117448	-4.36431	-0.118201	-2.98721	-0.118326	-4.63248	-0.124999	-7.79523	-0.118978	-10.0498	-0.114917	-7.9096	-0.125664
0.1167	-13.086	-0.121633	-8.8031	-0.122192	-4.03095	-0.120987	-2.96024	-0.116863	-0.43872	-0.119519	-3.04595	-0.117332	-4.23356	-0.117946	-3.17574	-0.118057	-4.65909	-0.12544	-7.82806	-0.118436	-10.1084	-0.115583	-7.93239	-0.126569
0.1168	-13.0257	-0.12103	-8.68096	-0.121671	-3.80062	-0.120588	-2.88682	-0.11738	-0.556997	-0.119355	-2.79049	-0.117068	-4.09507	-0.117727	-3.34278	-0.11769	-4.64623	-0.125897	-7.9239	-0.117953	-10.157	-0.116344	-7.93878	-0.127541
0.1169	-12.9661	-0.120388	-8.56667	-0.121267	-3.66429	-0.12023	-2.81764	-0.118049	-0.731004	-0.119252	-2.54152	-0.116657	-3.9625	-0.117523	-3.48485	-0.117255	-4.60366	-0.126355	-8.08254	-0.117538	-10.1987	-0.117174	-7.92997	-0.12854
0.117	-12.8983	-0.119752	-8.46762	-0.12098	-3.62217	-0.119941	-2.75298	-0.118854	-0.951508	-0.119177	-2.308	-0.11612	-3.85146	-0.11731	-3.59966	-0.116783	-4.54301	-0.126798	-8.29961	-0.117195	-10.2383	-0.118034	-7.90953	-0.129519
0.1171	-12.8194	-0.11917	-8.39169	-0.120797	-3.67121	-0.119743	-2.69139	-0.119771	-1.21298	-0.11911	-2.09374	-0.115487	-3.77794	-0.117058	-3.68749	-0.116307	-4.47971	-0.127211	-8.56567	-0.116927	-10.2775	-0.118886	-7.88045	-0.130439
0.1172	-12.7225	-0.118688	-8.34501	-0.120695	-3.80688	-0.119658	-2.63503	-0.120768	-1.50702	-0.119031	-1.90008	-0.114802	-3.75726	-0.116744	-3.75098	-0.115857	-4.42658	-0.12758	-8.87269	-0.116726	-10.3139	-0.119694	-7.85131	-0.131264
0.1173	-12.6073	-0.11835	-8.33083	-0.120645	-4.02224	-0.119693	-2.58554	-0.121805	-1.82755	-0.118938	-1.72439	-0.114106	-3.80045	-0.116346	-3.79444	-0.115456	-4.39694	-0.127895	-9.20534	-0.116586	-10.3455	-0.120426	-7.82644	-0.131972
0.1174	-12.4749	-0.118186	-8.35344	-0.120621	-4.30977	-0.119845	-2.5453	-0.122839	-2.16845	-0.118837	-1.56341	-0.113442	-3.9143	-0.11585	-3.82628	-0.115125	-4.39895	-0.128142	-9.5477	-0.116493	-10.367	-0.121064	-7.81372	-0.132546
0.1175	-12.3304	-0.118213	-8.40794	-0.120598	-4.66077	-0.120097	-2.51981	-0.12383	-2.52263	-0.118746	-1.41151	-0.112847	-4.10211	-0.115254	-3.85878	-0.114881	-4.43352	-0.128307	-9.88282	-0.116442	-10.3726	-0.121598	-7.81991	-0.132983
0.1176	-12.1793	-0.118434	-8.49006	-0.120561	-5.06617	-0.120428	-2.51391	-0.124737	-2.8869	-0.118688	-1.26376	-0.112347	-4.35947	-0.114565	-3.90207	-0.114733	-4.50073	-0.128379	-10.1915	-0.116425	-10.3561	-0.122029	-7.84944	-0.133286
0.1177	-12.0279	-0.118835	-8.59081	-0.120503	-5.51756	-0.120805	-2.53323	-0.125526	-3.25675	-0.118689	-1.12065	-0.111958	-4.68235	-0.113805	-3.97002	-0.114688	-4.59483	-0.128345	-10.459	-0.116441	-10.3114	-0.122369	-7.90558	-0.133467
0.1178	-11.8811	-0.119391	-8.70158	-0.120429	-6.00429	-0.121192	-2.5805	-0.12617	-3.62838	-0.118775	-0.983307	-0.111686	-5.0592	-0.113006	-4.0759	-0.114749	-4.70506	-0.128196	-10.6679	-0.116494	-10.234	-0.12264	-7.98918	-0.133538
0.1179	-11.7421	-0.120065	-8.80907	-0.120354	-6.5167	-0.121552	-2.65941	-0.12665	-4.00038	-0.118963	-0.856223	-0.111526	-5.47994	-0.112209	-4.22926	-0.114918	-4.82264	-0.127928	-10.8077	-0.116593	-10.1199	-0.122865	-8.09585	-0.133518
0.118	-11.6107	-0.120817	-8.90294	-0.120299	-7.04262	-0.121857	-2.76966	-0.126956	-4.37317	-0.119266	-0.750752	-0.111467	-5.93093	-0.111463	-4.44009	-0.115191	-4.93598	-0.127541	-10.8692	-0.11675	-9.9678	-0.123067	-8.21888	-0.133417
0.1181	-11.4823	-0.121605	-8.9744	-0.120291	-7.56885	-0.122083	-2.91046	-0.127089	-4.74479	-0.119679	-0.677277	-0.111496	-6.40351	-0.110816	-4.71023	-0.115563	-5.0379	-0.127041	-10.8471	-0.116978	-9.77669	-0.123267	-8.34948	-0.13325
0.1182	-11.3504	-0.122392	-9.01758	-0.120356	-8.0816	-0.122217	-3.07457	-0.127057	-5.11236	-0.120189	-0.649214	-0.111601	-6.88656	-0.110316	-5.04024	-0.116023	-5.12146	-0.126443	-10.7416	-0.117282	-9.54828	-0.123479	-8.47433	-0.133029
0.1183	-11.2058	-0.123145	-9.03236	-0.120515	-8.56388	-0.122255	-3.25281	-0.126876	-5.47318	-0.12077	-0.679374	-0.111767	-7.37194	-0.110004	-5.4238	-0.116558	-5.18588	-0.125769	-10.5571	-0.117666	-9.28499	-0.12371	-8.58035	-0.132759
0.1184	-11.0372	-0.123843	-9.0211	-0.12078	-9.00021	-0.122205	-3.43608	-0.126566	-5.82113	-0.121391	-0.778499	-0.111987	-7.85208	-0.10991	-5.85023	-0.117149	-5.23019	-0.125043	-10.3028	-0.11812	-8.99008	-0.123961	-8.65424	-0.132449
0.1185	-10.8365	-0.124474	-8.99255	-0.121157	-9.37761	-0.122081	-3.60926	-0.126157	-6.14621	-0.122016	-0.95238	-0.112251	-8.32104	-0.110052	-6.3044	-0.117775	-5.25924	-0.124299	-9.98956	-0.118628	-8.66762	-0.124227	-8.6827	-0.132107
0.1186	-10.5965	-0.12503	-8.95659	-0.121641	-9.67884	-0.121901	-3.76349	-0.125678	-6.43701	-0.122607	-1.20431	-0.112554	-8.77554	-0.110431	-6.76919	-0.118407	-5.28092	-0.123567	-9.63605	-0.119162	-8.32414	-0.124502	-8.65539	-0.131746
0.1187	-10.3151	-0.125517	-8.9267	-0.122212	-9.89501	-0.121687	-3.88864	-0.125163	-6.68129	-0.12313	-1.53104	-0.112888	-9.21118	-0.111039	-7.22583	-0.119021	-5.30078	-0.122876	-9.26159	-0.119688	-7.965	-0.124777	-8.56475	-0.131379
0.1188	-9.9933	-0.12594	-8.91606	-0.122843	-10.0192	-0.121458	-3.97662	-0.124639	-6.86406	-0.123564	-1.92298	-0.113248	-9.6251	-0.111846	-7.65167	-0.119589	-5.32857	-0.122252	-8.89017	-0.120169	-7.59746	-0.125045	-8.40897	-0.131026
0.1189	-9.63915	-0.126307	-8.93527	-0.123495	-10.0482	-0.121233	-4.02578	-0.124132	-6.97473	-0.123892	-2.36502	-0.113624	-10.0152	-0.112818	-8.0286	-0.120088	-5.37102	-0.121713	-8.54789	-0.120569	-7.22801	-0.125302	-8.18988	-0.130702
0.119	-9.2625	-0.126626	-8.9929	-0.124133	-9.98276	-0.121029	-4.03984	-0.123664	-7.00178	-0.124112	-2.84241	-0.114004	-10.3802	-0.113907	-8.33582	-0.120505	-5.43257	-0.121274	-8.26142	-0.120856	-6.8669	-0.125549	-7.91302	-0.130428
0.1191	-8.87846	-0.126898	-9.08889	-0.124716	-9.82734	-0.120854	-4.02272	-0.12325	-6.94141	-0.124231	-3.33369	-0.114379	-10.7155	-0.115066	-8.56033	-0.120827	-5.51508	-0.120937	-8.05505	-0.12101	-6.5218	-0.125788	-7.58841	-0.130215
0.1192	-8.50341	-0.12713	-9.22045	-0.125208	-9.58961	-0.120718	-3.98434	-0.122897	-6.79488	-0.124262	-3.81711	-0.114732	-11.0183	-0.116245	-8.69387	-0.121058	-5.61788	-0.120698	-7.94851	-0.121014	-6.20067	-0.126022	-7.2301	-0.130073
0.1193	-8.15336	-0.127321	-9.37587	-0.125579	-9.27947	-0.120625	-3.93675	-0.122607	-6.56778	-0.124224	-4.27233	-0.115056	-11.2834	-0.117399	-8.73176	-0.121208	-5.73605	-0.120546	-7.95622	-0.120875	-5.91114	-0.126256	-6.85197	-0.130001
0.1194	-7.84203	-0.12747	-9.53965	-0.125811	-8.90804	-0.120574	-3.8913	-0.122377	-6.27243	-0.124139	-4.68105	-0.115339	-11.5055	-0.118491	-8.67594	-0.121295	-5.86097	-0.120467	-8.08335	-0.120598	-5.66108	-0.126492	-6.46995	-0.129989
0.1195	-7.57951	-0.127579	-9.6917	-0.125893	-8.48789	-0.120562	-3.85829	-0.122201	-5.92717	-0.124025	-5.02646	-0.115581	-11.677	-0.119497	-8.53502	-0.121345	-5.98105	-0.120442	-8.3258	-0.120206	-5.45498	-0.12673	-6.1005	-0.130017
0.1196	-7.37228	-0.127647	-9.81233	-0.125825	-8.03345	-0.120584	-3.84663	-0.122073	-5.55141	-0.123899	-5.29728	-0.115782	-11.7899	-0.120397	-8.32354	-0.12138	-6.08453	-0.120454	-8.6691	-0.119728	-5.29591	-0.126969	-5.75736	-0.130061
0.1197	-7.22314	-0.127679	-9.88076	-0.125618	-7.5598	-0.120629	-3.86014	-0.121982	-5.16545	-0.123773	-5.48668	-0.115957	-11.838	-0.121185	-8.05883	-0.121426	-6.15781	-0.120485	-9.08825	-0.119201	-5.18628	-0.127197	-5.45243	-0.130092
0.1198	-7.12843	-0.127676	-9.87837	-0.125284	-7.08272	-0.120682	-3.90153	-0.121925	-4.79146	-0.123657	-5.5917	-0.116124	-11.8154	-0.121862	-7.75989	-0.121499	-6.18753	-0.120524	-9.55194	-0.118662	-5.12264	-0.127407	-5.19392	-0.130078
0.1199	-7.08064	-0.127642	-9.79197	-0.124847	-6.61861	-0.120728	-3.96785	-0.121898	-4.44671	-0.123551	-5.61567	-0.116312	-11.7185	-0.122436	-7.45085	-0.121613	-6.16608	-0.120558	-10.025	-0.118148	-5.10039	-0.127587	-4.98755	-0.129993
0.12	-7.06986	-0.127576	-9.6151	-0.124325	-6.18096	-0.120753	-4.05498	-0.121896	-4.14515	-0.123454	-5.56595	-0.11655	-11.5519	-0.122914	-7.1492	-0.121767	-6.08917	-0.120585	-10.469	-0.117699	-5.11138	-0.127726	-4.83406	-0.129814
0.1201	-7.08427	-0.127474	-9.34365	-0.123736	-5.78396	-0.12074	-4.15845	-0.121914	-3.89433	-0.12337	-5.45232	-0.116877	-11.3197	-0.123307	-6.87401	-0.121955	-5.95639	-0.12061	-10.8498	-0.11735	-5.14324	-0.127813	-4.7329	-0.129531
0.1202	-7.11147	-0.12733	-8.98485	-0.123097	-5.43706	-0.120678	-4.27073	-0.121953	-3.69862	-0.123291	-5.28851	-0.117323	-11.0358	-0.123624	-6.64104	-0.122162	-5.77407	-0.120637	-11.1415	-0.11713	-5.18483	-0.127846	-4.67764	-0.129142
0.1203	-7.13968	-0.127128	-8.54699	-0.122414	-5.14438	-0.120561	-4.38777	-0.122006	-3.55753	-0.123218	-5.08857	-0.117921	-10.7152	-0.123861	-6.45679	-0.12237	-5.55403	-0.120683	-11.3275	-0.117064	-5.22243	-0.127824	-4.66153	-0.128655
0.1204	-7.15966	-0.126849	-8.04502	-0.12169	-4.90771	-0.120387	-4.50476	-0.122071	-3.46325	-0.123147	-4.86656	-0.118688	-10.3788	-0.124019	-6.32679	-0.122563	-5.31097	-0.120766	-11.3998	-0.117169	-5.24095	-0.127756	-4.67395	-0.128093
0.1205	-7.16129	-0.126477	-7.49503	-0.120926	-4.72119	-0.120162	-4.619	-0.122137	-3.40792	-0.123076	-4.63619	-0.119632	-10.0479	-0.124093	-6.25205	-0.122718	-5.06323	-0.120906	-11.3636	-0.117447	-5.2305	-0.127655	-4.70657	-0.127484
0.1206	-7.13957	-0.125993	-6.91453	-0.120121	-4.5741	-0.119894	-4.73149	-0.122199	-3.38193	-0.123005	-4.40956	-0.120743	-9.74293	-0.124074	-6.22636	-0.122827	-4.83005	-0.121121	-11.2336	-0.117898	-5.1849	-0.12754	-4.74955	-0.126861
0.1207	-7.09009	-0.125385	-6.32132	-0.119274	-4.45429	-0.119598	-4.84239	-0.122253	-3.37657	-0.122932	-4.19568	-0.121996	-9.48164	-0.123957	-6.24314	-0.122878	-4.62798	-0.121422	-11.029	-0.118509	-5.09868	-0.127434	-4.79297	-0.126255
0.1208	-7.0123	-0.124649	-5.73137	-0.11839	-4.349	-0.119283	-4.95342	-0.122298	-3.38572	-0.122853	-4.0025	-0.123352	-9.27706	-0.123743	-6.29209	-0.122873	-4.46973	-0.121816	-10.7741	-0.119253	-4.97417	-0.127361	-4.83105	-0.1257
0.1209	-6.90704	-0.12379	-5.15983	-0.11748	-4.24547	-0.118961	-5.06648	-0.122339	-3.40347	-0.122771	-3.83321	-0.124763	-9.13854	-0.123435	-6.36265	-0.122816	-4.36415	-0.122299	-10.494	-0.120101	-4.81788	-0.127341	-4.85736	-0.125219
0.121	-6.7762	-0.122826	-4.62043	-0.116558	-4.13273	-0.118638	-5.18365	-0.122382	-3.42761	-0.122683	-3.69298	-0.126166	-9.06966	-0.123046	-6.44772	-0.122716	-4.3155	-0.122853	-10.2068	-0.121015	-4.64206	-0.127388	-4.87032	-0.124826
0.1211	-6.62491	-0.121788	-4.12479	-0.115653	-4.00541	-0.118315	-5.30228	-0.122445	-3.461	-0.122593	-3.58537	-0.127504	-9.06999	-0.122599	-6.53679	-0.122587	-4.32178	-0.123457	-9.92961	-0.12195	-4.46163	-0.127507	-4.86755	-0.124524
0.1212	-6.45934	-0.120717	-3.68418	-0.114794	-3.86351	-0.117994	-5.42083	-0.12255	-3.50671	-0.122506	-3.51265	-0.12872	-9.13281	-0.122122	-6.62774	-0.122444	-4.37924	-0.124074	-9.66813	-0.122864	-4.29428	-0.127693	-4.84965	-0.124303
0.1213	-6.28864	-0.119657	-3.31045	-0.114014	-3.70971	-0.11767	-5.53384	-0.122715	-3.57052	-0.122428	-3.47844	-0.129764	-9.25175	-0.121645	-6.71931	-0.122305	-4.47934	-0.124668	-9.4213	-0.123716	-4.15611	-0.127929	-4.81677	-0.124146
0.1214	-6.12214	-0.118659	-3.01444	-0.113345	-3.54935	-0.117342	-5.63435	-0.122967	-3.6592	-0.122373	-3.48854	-0.130597	-9.42103	-0.121205	-6.8153	-0.122184	-4.61299	-0.125198	-9.18263	-0.124467	-4.06455	-0.128185	-4.77016	-0.124026
0.1215	-5.97046	-0.117768	-2.80787	-0.112814	-3.39141	-0.117006	-5.71723	-0.123326	-3.77992	-0.122352	-3.54741	-0.131197	-9.63179	-0.120831	-6.92141	-0.122095	-4.77283	-0.125627	-8.94205	-0.125088	-4.02878	-0.128426	-4.70865	-0.123919
0.1216	-5.84267	-0.117026	-2.70077	-0.112439	-3.243	-0.116665	-5.77658	-0.123805	-3.93672	-0.122378	-3.6604	-0.131549	-9.87885	-0.12055	-7.04749	-0.122047	-4.95149	-0.125922	-8.68267	-0.125558	-4.05837	-0.128609	-4.6309	-0.123798
0.1217	-5.74989	-0.116463	-2.70126	-0.112226	-3.11177	-0.116325	-5.80646	-0.124407	-4.13289	-0.122466	-3.83098	-0.131657	-10.1594	-0.120377	-7.20467	-0.122049	-5.14591	-0.126063	-8.39021	-0.125868	-4.15456	-0.128693	-4.53541	-0.123647
0.1218	-5.69873	-0.116096	-2.81545	-0.112168	-3.00358	-0.115995	-5.80692	-0.125126	-4.36746	-0.122626	-4.06195	-0.131529	-10.4696	-0.120319	-7.4043	-0.122102	-5.35381	-0.126039	-8.05483	-0.126019	-4.31299	-0.128646	-4.41843	-0.123457
0.1219	-5.693	-0.115923	-3.04297	-0.112242	-2.92106	-0.115686	-5.77965	-0.125945	-4.63516	-0.122869	-4.35089	-0.131185	-10.8053	-0.120372	-7.65701	-0.122205	-5.57404	-0.125852	-7.66781	-0.126024	-4.52491	-0.12844	-4.2764	-0.123231
0.122	-5.73166	-0.115932	-3.37851	-0.11241	-2.86543	-0.115411	-5.72785	-0.126831	-4.92911	-0.123197	-4.69308	-0.130651	-11.1641	-0.120523	-7.96999	-0.122354	-5.80763	-0.125511	-7.22938	-0.125904	-4.7755	-0.128069	-4.10881	-0.122987
0.1221	-5.80921	-0.116095	-3.81249	-0.112629	-2.83895	-0.115178	-5.66244	-0.127747	-5.23686	-0.123604	-5.079	-0.129953	-11.5391	-0.120752	-8.34605	-0.122538	-6.05365	-0.125042	-6.74662	-0.125687	-5.04959	-0.127538	-3.91308	-0.122743
0.1222	-5.91612	-0.116374	-4.32666	-0.112849	-2.83841	-0.114993	-5.59336	-0.128647	-5.54586	-0.124083	-5.49458	-0.129118	-11.9207	-0.121038	-8.78471	-0.122746	-6.30954	-0.124478	-6.23148	-0.125404	-5.32889	-0.126871	-3.68994	-0.122534
0.1223	-6.03695	-0.116721	-4.9005	-0.113018	-2.86238	-0.114856	-5.5324	-0.129487	-5.84184	-0.124619	-5.92516	-0.128179	-12.299	-0.121356	-9.27757	-0.122963	-6.571	-0.123852	-5.70424	-0.12509	-5.59473	-0.126105	-3.44452	-0.122388
0.1224	-6.15634	-0.117093	-5.50671	-0.113089	-2.90988	-0.114759	-5.49062	-0.130224	-6.11065	-0.125185	-6.35326	-0.127167	-12.659	-0.121689	-9.81038	-0.123175	-6.83297	-0.123207	-5.18919	-0.124771	-5.83062	-0.125288	-3.18045	-0.122331
0.1225	-6.25635	-0.117445	-6.11895	-0.113028	-2.97945	-0.114694	-5.47917	-0.130826	-6.34107	-0.125759	-6.762	-0.126116	-12.9856	-0.122026	-10.3632	-0.123367	-7.08591	-0.122585	-4.70926	-0.12447	-6.02265	-0.12447	-2.9038	-0.122383
0.1226	-6.32314	-0.117743	-6.7096	-0.112811	-3.06974	-0.114642	-5.50587	-0.131273	-6.52376	-0.126312	-7.13741	-0.125062	-13.2632	-0.122359	-10.9117	-0.123532	-7.32218	-0.122023	-4.29026	-0.124203	-6.15807	-0.123704	-2.62356	-0.122554
0.1227	-6.34466	-0.117963	-7.25367	-0.112433	-3.18006	-0.114589	-5.57391	-0.131558	-6.65533	-0.126815	-7.46789	-0.124044	-13.4774	-0.12269	-11.4271	-0.123661	-7.53202	-0.121556	-3.95083	-0.123977	-6.23087	-0.123035	-2.34809	-0.122842
0.1228	-6.31395	-0.118097	-7.72815	-0.111905	-3.3088	-0.114522	-5.68381	-0.13169	-6.73525	-0.127246	-7.74508	-0.123097	-13.6167	-0.123022	-11.8786	-0.123755	-7.70786	-0.121208	-3.70728	-0.123792	-6.23597	-0.122499	-2.08528	-0.123236
0.1229	-6.22874	-0.118154	-8.11728	-0.111254	-3.4579	-0.114434	-5.83054	-0.131691	-6.7693	-0.127585	-7.96767	-0.122262	-13.6739	-0.123359	-12.2406	-0.123816	-7.84261	-0.120998	-3.56466	-0.123632	-6.17177	-0.122118	-1.84226	-0.123714
0.123	-6.09541	-0.118149	-8.41095	-0.110515	-3.6251	-0.114321	-6.00707	-0.131594	-6.76564	-0.127823	-8.13632	-0.121572	-13.6465	-0.123709	-12.4864	-0.123856	-7.93133	-0.120935	-3.5218	-0.123485	-6.04089	-0.121898	-1.62717	-0.124252
0.1231	-5.91902	-0.118116	-8.60654	-0.109736	-3.81125	-0.114193	-6.20285	-0.131431	-6.73972	-0.12796	-8.2571	-0.121053	-13.5352	-0.12407	-12.5991	-0.123883	-7.96994	-0.121016	-3.56995	-0.123327	-5.848	-0.121835	-1.44247	-0.124817
0.1232	-5.70989	-0.118092	-8.70583	-0.108964	-4.01418	-0.114062	-6.40561	-0.131243	-6.70646	-0.128006	-8.33677	-0.120725	-13.3468	-0.124433	-12.57	-0.123914	-7.95783	-0.121235	-3.69464	-0.123133	-5.60087	-0.121909	-1.29428	-0.125385
0.1233	-5.47854	-0.118117	-8.72176	-0.108247	-4.23614	-0.113947	-6.60385	-0.131063	-6.68115	-0.127978	-8.38652	-0.120596	-13.0911	-0.124786	-12.3982	-0.123962	-7.89496	-0.121574	-3.87599	-0.122878	-5.30888	-0.122091	-1.18466	-0.125927
0.1234	-5.23511	-0.118229	-8.6701	-0.107628	-4.47475	-0.113868	-6.786	-0.130917	-6.68245	-0.127898	-8.41557	-0.120659	-12.7803	-0.125106	-12.093	-0.124037	-7.78688	-0.122014	-4.09277	-0.122537	-4.98417	-0.122353	-1.11701	-0.126422
0.1235	-4.98748	-0.118457	-8.57197	-0.107139	-4.72899	-0.113845	-6.94565	-0.130823	-6.72691	-0.12779	-8.43187	-0.120894	-12.424	-0.125369	-11.6715	-0.124146	-7.63793	-0.122526	-4.32427	-0.122089	-4.63848	-0.12266	-1.09238	-0.126854
0.1236	-4.74237	-0.11882	-8.45335	-0.106803	-4.99953	-0.113894	-7.07666	-0.130788	-6.82797	-0.127683	-8.44532	-0.121274	-12.0317	-0.125549	-11.1579	-0.124291	-7.45624	-0.123083	-4.55322	-0.121514	-4.28571	-0.122978	-1.11232	-0.127212
0.1237	-4.50101	-0.119321	-8.33725	-0.106634	-5.28472	-0.114024	-7.18025	-0.130815	-6.99422	-0.127594	-8.46067	-0.121763	-11.611	-0.125624	-10.5804	-0.124464	-7.25424	-0.123653	-4.76307	-0.120803	-3.93872	-0.123283	-1.17743	-0.127493
0.1238	-4.26941	-0.119951	-8.24797	-0.106639	-5.58464	-0.114236	-7.25976	-0.130901	-7.23435	-0.127538	-8.48258	-0.122317	-11.1659	-0.12558	-9.96886	-0.12466	-7.04371	-0.124205	-4.94452	-0.119952	-3.61027	-0.123549	-1.28544	-0.127699
0.1239	-4.04867	-0.120686	-8.2057	-0.106816	-5.90006	-0.114528	-7.32119	-0.131035	-7.55016	-0.127519	-8.51191	-0.122894	-10.6992	-0.12541	-9.352	-0.124863	-6.84106	-0.124709	-5.09011	-0.118965	-3.30999	-0.123768	-1.43617	-0.127834
0.124	-3.84034	-0.121489	-8.22565	-0.107156	-6.23282	-0.114886	-7.37211	-0.131205	-7.94063	-0.127537	-8.54808	-0.123455	-10.2112	-0.125122	-8.75952	-0.125062	-6.6589	-0.125136	-5.19557	-0.117861	-3.04681	-0.123929	-1.62487	-0.127908
0.1241	-3.65086	-0.12232	-8.31481	-0.107645	-6.58389	-0.115298	-7.42493	-0.131398	-8.39898	-0.127582	-8.58965	-0.123968	-9.70403	-0.124733	-8.2121	-0.125242	-6.51007	-0.125466	-5.26263	-0.116669	-2.82616	-0.124029	-1.8464	-0.127931
0.1242	-3.48609	-0.123129	-8.47798	-0.10827	-6.9553	-0.115747	-7.48665	-0.131605	-8.91642	-0.127641	-8.63407	-0.124413	-9.18193	-0.124271	-7.7269	-0.125398	-6.40238	-0.125684	-5.29525	-0.115431	-2.64988	-0.124075	-2.09364	-0.12791
0.1243	-3.35395	-0.123872	-8.71283	-0.109008	-7.35028	-0.116217	-7.56328	-0.131808	-9.47977	-0.127698	-8.67635	-0.12478	-8.65162	-0.123771	-7.3196	-0.125521	-6.33927	-0.125779	-5.29766	-0.114201	-2.51751	-0.124071	-2.3588	-0.127853
0.1244	-3.26173	-0.124509	-9.01084	-0.109836	-7.76904	-0.116697	-7.65884	-0.131995	-10.0738	-0.127738	-8.71313	-0.125068	-8.12541	-0.123272	-6.99808	-0.125607	-6.3184	-0.125752	-5.2794	-0.113043	-2.42722	-0.124027	-2.63403	-0.127763
0.1245	-3.21926	-0.125011	-9.36137	-0.110728	-8.21206	-0.117179	-7.77465	-0.132147	-10.6807	-0.127747	-8.74214	-0.125285	-7.62192	-0.122811	-6.76578	-0.125661	-6.333	-0.125615	-5.25006	-0.112024	-2.37272	-0.123951	-2.90997	-0.127639
0.1246	-3.23168	-0.125362	-9.75148	-0.111656	-8.67613	-0.117658	-7.90935	-0.132246	-11.2809	-0.127714	-8.7619	-0.125452	-7.16058	-0.122422	-6.62322	-0.125685	-6.3692	-0.12538	-5.22143	-0.11121	-2.34923	-0.123847	-3.18023	-0.127476
0.1247	-3.30404	-0.12556	-10.1705	-0.112594	-9.15597	-0.118135	-8.05988	-0.132276	-11.8559	-0.127629	-8.77254	-0.125583	-6.76235	-0.122124	-6.56701	-0.125687	-6.41269	-0.12507	-5.20568	-0.110658	-2.34613	-0.123726	-3.43814	-0.127264
0.1248	-3.44075	-0.12562	-10.6061	-0.113515	-9.64419	-0.118615	-8.22414	-0.132216	-12.3853	-0.127489	-8.77517	-0.125702	-6.45214	-0.121928	-6.59131	-0.125675	-6.44683	-0.124703	-5.21574	-0.110411	-2.35802	-0.123591	-3.68048	-0.126991
0.1249	-3.6392	-0.125568	-11.0481	-0.114398	-10.1315	-0.119105	-8.39866	-0.132049	-12.8493	-0.127292	-8.7734	-0.125826	-6.24787	-0.12183	-6.68608	-0.125655	-6.45488	-0.124303	-5.26246	-0.110493	-2.37558	-0.12345	-3.9036	-0.12665
0.125	-3.89584	-0.125441	-11.4881	-0.115233	-10.6071	-0.119611	-8.58254	-0.131762	-13.2301	-0.127042	-8.77169	-0.125965	-6.16423	-0.121813	-6.84177	-0.125639	-6.42326	-0.12388	-5.35513	-0.110903	-2.39222	-0.123306	-4.10437	-0.126231
0.1251	-4.20569	-0.125283	-11.9185	-0.11601	-11.0604	-0.120143	-8.77492	-0.131346	-13.5116	-0.126742	-8.77386	-0.126123	-6.20973	-0.121849	-7.04289	-0.125634	-6.34281	-0.123443	-5.49837	-0.111617	-2.40179	-0.123162	-4.28053	-0.125729
0.1252	-4.56197	-0.125137	-12.3311	-0.116737	-11.479	-0.120708	-8.9778	-0.130804	-13.6827	-0.126403	-8.78599	-0.126293	-6.38513	-0.121901	-7.27674	-0.125655	-6.2058	-0.122991	-5.69035	-0.112594	-2.39593	-0.123021	-4.42958	-0.125149
0.1253	-4.95833	-0.125046	-12.7231	-0.117429	-11.8561	-0.121306	-9.19096	-0.130146	-13.732	-0.126034	-8.81141	-0.126458	-6.6857	-0.121936	-7.52959	-0.12571	-6.00993	-0.122516	-5.92647	-0.113773	-2.37084	-0.122884	-4.54552	-0.124502
0.1254	-5.38666	-0.125038	-13.0866	-0.11811	-12.1833	-0.121937	-9.41774	-0.129394	-13.6578	-0.125649	-8.85297	-0.126596	-7.10086	-0.121917	-7.78495	-0.125815	-5.75619	-0.122006	-6.19502	-0.115089	-2.32407	-0.122752	-4.62386	-0.123807
0.1255	-5.84406	-0.125131	-13.4166	-0.118809	-12.4565	-0.122595	-9.65541	-0.128584	-13.463	-0.125258	-8.91103	-0.12668	-7.61357	-0.121824	-8.02767	-0.125985	-5.44728	-0.121445	-6.48012	-0.116476	-2.25136	-0.12262	-4.65661	-0.123088
0.1256	-6.32484	-0.125332	-13.7091	-0.119554	-12.6751	-0.123267	-9.90118	-0.127758	-13.1552	-0.124871	-8.98441	-0.126683	-8.2037	-0.121645	-8.2431	-0.126233	-5.08991	-0.120825	-6.76345	-0.117868	-2.15323	-0.122484	-4.63522	-0.122379
0.1257	-6.82631	-0.125627	-13.9587	-0.120371	-12.8404	-0.123936	-10.1525	-0.126968	-12.7466	-0.124495	-9.06997	-0.126582	-8.85187	-0.121381	-8.4155	-0.12657	-4.69072	-0.12014	-7.02619	-0.119218	-2.03056	-0.122332	-4.55101	-0.121713
0.1258	-7.3468	-0.125995	-14.1621	-0.121276	-12.9556	-0.124581	-10.4024	-0.126267	-12.2574	-0.124131	-9.16039	-0.126362	-9.53421	-0.121052	-8.53163	-0.127005	-4.2612	-0.119393	-7.25147	-0.120488	-1.88728	-0.122154	-4.39552	-0.121123
0.1259	-7.88303	-0.126405	-14.3181	-0.122277	-13.0261	-0.125179	-10.6434	-0.125708	-11.7084	-0.123776	-9.2492	-0.12602	-10.229	-0.120693	-8.58016	-0.127539	-3.81327	-0.118598	-7.42188	-0.121657	-1.72654	-0.121936	-4.164	-0.12064
0.126	-8.43281	-0.126822	-14.4279	-0.12336	-13.0593	-0.125704	-10.8681	-0.125335	-11.1249	-0.123421	-9.3281	-0.125563	-10.912	-0.120343	-8.55119	-0.128167	-3.36316	-0.117778	-7.52778	-0.122715	-1.55582	-0.121667	-3.85236	-0.120291
0.1261	-8.99296	-0.127211	-14.494	-0.1245	-13.0606	-0.126137	-11.0748	-0.125175	-10.5311	-0.123058	-9.38736	-0.125012	-11.5621	-0.12005	-8.44035	-0.128872	-2.92963	-0.116967	-7.5628	-0.123658	-1.38259	-0.121337	-3.46407	-0.12009
0.1262	-9.55567	-0.127546	-14.5213	-0.125658	-13.0329	-0.126458	-11.2606	-0.125237	-9.95025	-0.122674	-9.41962	-0.124398	-12.1593	-0.119863	-8.24454	-0.129633	-2.53366	-0.116203	-7.52575	-0.124489	-1.2167	-0.120943	-3.00372	-0.120048
0.1263	-10.1113	-0.127808	-14.5161	-0.126776	-12.9827	-0.126656	-11.429	-0.125512	-9.40469	-0.122258	-9.4159	-0.123757	-12.6833	-0.119821	-7.97095	-0.130417	-2.19796	-0.115524	-7.41918	-0.125207	-1.06817	-0.120487	-2.48252	-0.120161
0.1264	-10.6504	-0.127988	-14.4864	-0.127801	-12.9126	-0.126724	-11.5878	-0.125967	-8.91163	-0.121802	-9.37079	-0.123123	-13.1145	-0.119952	-7.62752	-0.131188	-1.94442	-0.114971	-7.24974	-0.125811	-0.945397	-0.119984	-1.91398	-0.120411
0.1265	-11.1627	-0.128088	-14.4369	-0.128673	-12.8223	-0.12666	-11.7482	-0.12655	-8.48311	-0.121309	-9.28069	-0.122529	-13.439	-0.120271	-7.2316	-0.1319	-1.79206	-0.114571	-7.02536	-0.126294	-0.860756	-0.119457	-1.31702	-0.120775
0.1266	-11.6334	-0.128121	-14.3751	-0.129338	-12.7152	-0.126472	-11.925	-0.127199	-8.12885	-0.120782	-9.1453	-0.122001	-13.6442	-0.120778	-6.80293	-0.132508	-1.75596	-0.114346	-6.75614	-0.126647	-0.822074	-0.118937	-0.709911	-0.121218
0.1267	-12.0517	-0.128102	-14.3033	-0.12976	-12.5888	-0.12617	-12.1345	-0.127845	-7.8518	-0.120237	-8.96617	-0.121552	-13.7229	-0.12145	-6.36468	-0.132962	-1.84231	-0.114304	-6.45045	-0.126859	-0.837144	-0.118457	-0.115617	-0.121698
0.1268	-12.409	-0.12805	-14.224	-0.129916	-12.4449	-0.125767	-12.3901	-0.128418	-7.65028	-0.119694	-8.74967	-0.121187	-13.6747	-0.12226	-5.94108	-0.133217	-2.04912	-0.114437	-6.11599	-0.126918	-0.911703	-0.118056	0.448284	-0.122171
0.1269	-12.6974	-0.127983	-14.1373	-0.129805	-12.2843	-0.125278	-12.7025	-0.128861	-7.51964	-0.119174	-8.50427	-0.120901	-13.5045	-0.123161	-5.55239	-0.133233	-2.36773	-0.114727	-5.76097	-0.126823	-1.04795	-0.117768	0.96453	-0.122589
0.127	-12.9137	-0.127912	-14.0413	-0.129445	-12.1079	-0.124719	-13.0796	-0.129132	-7.45029	-0.118704	-8.24218	-0.120686	-13.2244	-0.124106	-5.21791	-0.132976	-2.77521	-0.115147	-5.3934	-0.126575	-1.24508	-0.117617	1.41865	-0.122909
0.1271	-13.0559	-0.127848	-13.9333	-0.128871	-11.9187	-0.124103	-13.5152	-0.129205	-7.43178	-0.118305	-7.97915	-0.120529	-12.8537	-0.125046	-4.95075	-0.132426	-3.24319	-0.11566	-5.02269	-0.126188	-1.4977	-0.11762	1.80018	-0.123095
0.1272	-13.128	-0.12779	-13.8109	-0.12813	-11.7172	-0.123444	-13.9998	-0.12908	-7.45179	-0.117997	-7.73209	-0.120418	-12.418	-0.125936	-4.7551	-0.131572	-3.73637	-0.116229	-4.65516	-0.125688	-1.79709	-0.117778	2.10439	-0.123119
0.1273	-13.1342	-0.127734	-13.673	-0.12728	-11.5068	-0.122752	-14.5165	-0.128775	-7.49742	-0.117789	-7.51861	-0.120345	-11.9464	-0.126741	-4.63197	-0.130422	-4.21631	-0.11682	-4.30386	-0.125107	-2.13068	-0.118074	2.32854	-0.122964
0.1274	-13.0817	-0.127671	-13.5212	-0.126378	-11.2879	-0.12204	-15.0367	-0.128324	-7.55733	-0.117684	-7.35927	-0.120309	-11.47	-0.127435	-4.57593	-0.128998	-4.64433	-0.117404	-3.9788	-0.124486	-2.48258	-0.118477	2.47488	-0.122629
0.1275	-12.979	-0.12759	-13.3585	-0.125477	-11.0611	-0.121315	-15.5299	-0.127775	-7.62167	-0.117678	-7.27142	-0.120307	-11.0206	-0.128003	-4.5751	-0.127337	-4.9863	-0.117961	-3.69249	-0.123867	-2.83691	-0.118949	2.54923	-0.122122
0.1276	-12.8335	-0.127484	-13.1902	-0.124622	-10.8293	-0.120594	-15.9647	-0.127178	-7.68339	-0.117758	-7.27071	-0.120346	-10.627	-0.128447	-4.61928	-0.125493	-5.21392	-0.118479	-3.45477	-0.123292	-3.17793	-0.119436	2.56315	-0.121465
0.1277	-12.6549	-0.127344	-13.0227	-0.123846	-10.5937	-0.119887	-16.3113	-0.126588	-7.73797	-0.11791	-7.36724	-0.120425	-10.3113	-0.128772	-4.69377	-0.123528	-5.30932	-0.118956	-3.27383	-0.122793	-3.49127	-0.119885	2.52605	-0.120691
0.1278	-12.4498	-0.127164	-12.8675	-0.123172	-10.3603	-0.119211	-16.5437	-0.126051	-7.78424	-0.118111	-7.56451	-0.12055	-10.0891	-0.128992	-4.78569	-0.121513	-5.26282	-0.119393	-3.15737	-0.122393	-3.76873	-0.120245	2.45263	-0.119843
0.1279	-12.2248	-0.126946	-12.733	-0.122608	-10.1334	-0.118581	-16.6446	-0.125612	-7.82156	-0.118341	-7.85795	-0.12071	-9.96759	-0.129124	-4.8832	-0.119524	-5.07882	-0.119797	-3.10851	-0.122106	-4.00477	-0.12047	2.35556	-0.118964
0.128	-11.9857	-0.126695	-12.6267	-0.122155	-9.92691	-0.118014	-16.6077	-0.1253	-7.85176	-0.118582	-8.23427	-0.1209	-9.94319	-0.129179	-4.97531	-0.117631	-4.772	-0.120171	-3.1276	-0.121924	-4.19852	-0.120531	2.25247	-0.118103
0.1281	-11.74	-0.126414	-12.5572	-0.121802	-9.75153	-0.117526	-16.4362	-0.125136	-7.87783	-0.118815	-8.67156	-0.121101	-10.0055	-0.12917	-5.05321	-0.115902	-4.36593	-0.120516	-3.20949	-0.121831	-4.35535	-0.120413	2.15562	-0.117306
0.1282	-11.4933	-0.12611	-12.5305	-0.121537	-9.62347	-0.117131	-16.1441	-0.12513	-7.90256	-0.119025	-9.13913	-0.121291	-10.1349	-0.129105	-5.10875	-0.114391	-3.89119	-0.120829	-3.34771	-0.1218	-4.48114	-0.120118	2.07884	-0.116613
0.1283	-11.2506	-0.125792	-12.5491	-0.121344	-9.55815	-0.116838	-15.7497	-0.125278	-7.92969	-0.119199	-9.60082	-0.121449	-10.3077	-0.128985	-5.13658	-0.113145	-3.38199	-0.121099	-3.53315	-0.121798	-4.58434	-0.119666	2.03241	-0.116058
0.1284	-11.019	-0.125465	-12.6173	-0.121208	-9.56993	-0.116653	-15.279	-0.12557	-7.96066	-0.119329	-10.0159	-0.121552	-10.4951	-0.128812	-5.13013	-0.112194	-2.875	-0.121314	-3.75318	-0.121789	-4.67046	-0.119092	2.02405	-0.115664
0.1285	-10.8068	-0.125131	-12.7327	-0.121115	-9.66797	-0.116575	-14.7594	-0.125983	-8.00047	-0.119405	-10.3447	-0.121584	-10.6716	-0.128582	-5.08312	-0.111555	-2.40062	-0.12146	-3.99537	-0.121744	-4.7475	-0.118439	2.05722	-0.115441
0.1286	-10.6199	-0.124793	-12.8929	-0.121057	-9.85859	-0.116599	-14.2167	-0.126494	-8.05126	-0.119419	-10.5499	-0.121536	-10.8117	-0.128294	-4.99216	-0.111231	-1.98648	-0.121524	-4.24313	-0.12164	-4.81366	-0.117756	2.13002	-0.115388
0.1287	-10.4692	-0.124451	-13.0951	-0.121028	-10.1381	-0.116716	-13.6729	-0.12707	-8.11854	-0.119366	-10.6027	-0.121404	-10.8961	-0.127943	-4.85567	-0.111211	-1.64906	-0.121496	-4.48166	-0.121466	-4.86401	-0.117092	2.23694	-0.115493
0.1288	-10.3584	-0.124109	-13.3317	-0.121024	-10.4965	-0.116912	-13.1449	-0.127677	-8.2061	-0.119243	-10.484	-0.121194	-10.9109	-0.127537	-4.67345	-0.111481	-1.39763	-0.121376	-4.69148	-0.121223	-4.88955	-0.116487	2.36758	-0.115733
0.1289	-10.2957	-0.123767	-13.5934	-0.121048	-10.9174	-0.117174	-12.6467	-0.128282	-8.31816	-0.119049	-10.1878	-0.120927	-10.8496	-0.12708	-4.44966	-0.112015	-1.23135	-0.121166	-4.85571	-0.120927	-4.87841	-0.115974	2.50714	-0.116074
0.129	-10.2851	-0.123437	-13.8719	-0.121099	-11.3771	-0.117487	-12.1846	-0.128849	-8.46007	-0.118791	-9.72053	-0.120622	-10.7136	-0.126585	-4.19163	-0.112779	-1.14104	-0.120885	-4.95673	-0.120602	-4.81266	-0.115567	2.63709	-0.11648
0.1291	-10.3266	-0.123128	-14.1563	-0.121183	-11.8504	-0.117837	-11.7629	-0.129348	-8.63432	-0.118477	-9.10218	-0.120302	-10.5106	-0.126071	-3.9096	-0.113739	-1.1119	-0.120553	-4.97989	-0.12028	-4.67498	-0.115274	2.73863	-0.116917
0.1292	-10.4195	-0.122854	-14.431	-0.121298	-12.3094	-0.118213	-11.3827	-0.129747	-8.8428	-0.118121	-8.36544	-0.119994	-10.2537	-0.125556	-3.61708	-0.114852	-1.12357	-0.120198	-4.91131	-0.119998	-4.45149	-0.115085	2.79195	-0.117348
0.1293	-10.5588	-0.122632	-14.6859	-0.121449	-12.7257	-0.118611	-11.0456	-0.130026	-9.08326	-0.117749	-7.54999	-0.119718	-9.96061	-0.12507	-3.32845	-0.116081	-1.15577	-0.119854	-4.74834	-0.119786	-4.12857	-0.114985	2.77635	-0.117744
0.1294	-10.7367	-0.122476	-14.9071	-0.121631	-13.0768	-0.119025	-10.7502	-0.130167	-9.35201	-0.11738	-6.70176	-0.119491	-9.64923	-0.124636	-3.05703	-0.117384	-1.1915	-0.119552	-4.49081	-0.119674	-3.6987	-0.114952	2.6787	-0.118086
0.1295	-10.94	-0.122401	-15.0851	-0.121843	-13.3439	-0.119453	-10.4984	-0.130156	-9.64007	-0.117048	-5.86627	-0.119326	-9.33892	-0.12428	-2.81609	-0.118717	-1.2135	-0.11932	-4.14982	-0.119678	-3.1632	-0.114969	2.48901	-0.118366
0.1296	-11.1561	-0.122413	-15.2097	-0.122079	-13.5151	-0.119896	-10.2901	-0.129988	-9.93522	-0.116777	-5.08587	-0.119223	-9.04659	-0.12403	-2.6126	-0.120042	-1.21212	-0.119179	-3.74369	-0.119805	-2.5274	-0.115019	2.2045	-0.118585
0.1297	-11.3692	-0.122509	-15.2728	-0.122331	-13.5868	-0.120349	-10.1287	-0.12966	-10.2237	-0.116597	-4.39738	-0.119181	-8.78635	-0.123904	-2.45168	-0.12132	-1.18017	-0.119141	-3.29902	-0.120051	-1.80853	-0.115097	1.8285	-0.118752
0.1298	-11.5624	-0.122682	-15.2741	-0.122592	-13.5614	-0.120812	-10.0124	-0.12918	-10.4899	-0.116527	-3.82705	-0.119187	-8.56607	-0.123917	-2.33361	-0.122518	-1.11499	-0.119207	-2.84501	-0.120401	-1.02846	-0.1152	1.37415	-0.118884
0.1299	-11.7227	-0.122917	-15.2109	-0.122854	-13.4515	-0.121275	-9.94121	-0.12856	-10.7162	-0.116581	-3.39023	-0.119223	-8.39187	-0.124073	-2.25711	-0.123608	-1.01779	-0.119367	-2.41609	-0.12083	-0.216358	-0.115334	0.86029	-0.118999
0.13	-11.8355	-0.12319	-15.0861	-0.12311	-13.276	-0.121727	-9.91035	-0.127819	-10.8879	-0.116763	-3.09034	-0.11927	-8.2634	-0.124374	-2.21667	-0.124568	-0.889162	-0.119602	-2.0447	-0.121308	0.596362	-0.115512	0.312648	-0.119121
0.1301	-11.8898	-0.123475	-14.9058	-0.123359	-13.056	-0.122152	-9.91343	-0.126982	-10.9926	-0.117069	-2.92013	-0.119304	-8.17624	-0.124807	-2.2071	-0.125379	-0.732009	-0.119882	-1.75965	-0.121806	1.37518	-0.115747	-0.241286	-0.11927
0.1302	-11.8805	-0.123745	-14.6762	-0.123596	-12.82	-0.122534	-9.93927	-0.126078	-11.0196	-0.117482	-2.86194	-0.119305	-8.12249	-0.125352	-2.22502	-0.126034	-0.551789	-0.120176	-1.58175	-0.122289	2.0876	-0.116054	-0.773382	-0.11946
0.1303	-11.8019	-0.123976	-14.4077	-0.123823	-12.5941	-0.122858	-9.97426	-0.125146	-10.9665	-0.11798	-2.89259	-0.119251	-8.09151	-0.125979	-2.271	-0.126528	-0.350555	-0.120448	-1.52393	-0.122735	2.70488	-0.116438	-1.25638	-0.119699
0.1304	-11.6567	-0.12415	-14.1109	-0.12404	-12.4062	-0.123111	-10.002	-0.124224	-10.834	-0.118527	-2.98306	-0.119126	-8.06984	-0.126652	-2.34799	-0.12686	-0.134645	-0.120668	-1.59217	-0.12312	3.20509	-0.116899	-1.66705	-0.119995
0.1305	-11.4491	-0.124254	-13.8002	-0.124252	-12.2803	-0.123288	-10.0092	-0.123359	-10.6279	-0.119089	-3.10289	-0.118923	-8.04665	-0.127329	-2.46399	-0.127035	0.0875633	-0.120814	-1.77911	-0.123436	3.57201	-0.117431	-1.99166	-0.120346
0.1306	-11.1856	-0.124281	-13.4863	-0.124461	-12.2312	-0.123387	-9.98092	-0.122594	-10.3603	-0.119626	-3.22578	-0.118637	-8.00899	-0.127965	-2.62867	-0.127061	0.310871	-0.120869	-2.07054	-0.123678	3.79792	-0.118016	-2.22117	-0.120749
0.1307	-10.8765	-0.124237	-13.1863	-0.124664	-12.27	-0.123421	-9.90429	-0.121972	-10.0441	-0.120103	-3.32559	-0.118275	-7.94304	-0.128521	-2.85503	-0.126948	0.524498	-0.120833	-2.447	-0.123847	3.88198	-0.11863	-2.35683	-0.1212
0.1308	-10.5293	-0.12413	-12.9127	-0.124859	-12.3987	-0.123406	-9.77516	-0.121529	-9.69381	-0.120494	-3.38492	-0.117847	-7.84211	-0.128958	-3.15322	-0.126709	0.720725	-0.120713	-2.88448	-0.123952	3.82994	-0.119243	-2.40558	-0.12169
0.1309	-10.1561	-0.123973	-12.6789	-0.125034	-12.6115	-0.123364	-9.59326	-0.121291	-9.32814	-0.120777	-3.39175	-0.117369	-7.69529	-0.129247	-3.53191	-0.12636	0.888152	-0.120529	-3.35937	-0.124001	3.6515	-0.119823	-2.38374	-0.122212
0.131	-9.76366	-0.123783	-12.497	-0.12518	-12.8941	-0.123326	-9.36426	-0.121274	-8.96054	-0.120946	-3.34166	-0.116862	-7.50119	-0.12937	-3.99373	-0.125916	1.01973	-0.120307	-3.84746	-0.124006	3.36068	-0.120343	-2.30895	-0.122754
0.1311	-9.36067	-0.12358	-12.3755	-0.125282	-13.2314	-0.123317	-9.09793	-0.121486	-8.60409	-0.121001	-3.23957	-0.116347	-7.25653	-0.129319	-4.53506	-0.125396	1.11091	-0.120072	-4.32686	-0.123974	2.97072	-0.120781	-2.20287	-0.123304
0.1312	-8.9564	-0.123383	-12.3218	-0.12533	-13.6012	-0.123361	-8.80947	-0.121916	-8.26994	-0.120958	-3.09564	-0.115845	-6.96358	-0.129102	-5.14427	-0.124823	1.15703	-0.119853	-4.78222	-0.123908	2.49929	-0.121121	-2.08949	-0.123849
0.1313	-8.55828	-0.123209	-12.3364	-0.125311	-13.9809	-0.123476	-8.51446	-0.122541	-7.96225	-0.120835	-2.92463	-0.115372	-6.62849	-0.128737	-5.80112	-0.124214	1.1574	-0.119672	-5.19931	-0.123808	1.95972	-0.121363	-1.99152	-0.124373
0.1314	-8.17166	-0.123077	-12.4189	-0.12522	-14.3512	-0.123673	-8.22689	-0.123327	-7.68768	-0.120655	-2.74384	-0.114945	-6.25929	-0.128256	-6.48169	-0.123595	1.11251	-0.119544	-5.56669	-0.123671	1.36765	-0.121514	-1.93175	-0.12486
0.1315	-7.8046	-0.123004	-12.5636	-0.125059	-14.6947	-0.123956	-7.96074	-0.124236	-7.44671	-0.120441	-2.571	-0.114571	-5.86563	-0.127692	-7.15337	-0.12299	1.02541	-0.119478	-5.88019	-0.123492	0.737694	-0.121592	-1.92695	-0.125291
0.1316	-7.46544	-0.123003	-12.7605	-0.124837	-14.9987	-0.124318	-7.72321	-0.125218	-7.23818	-0.120214	-2.42155	-0.114258	-5.4604	-0.127084	-7.78362	-0.12242	0.896565	-0.119469	-6.13541	-0.123263	0.0867053	-0.121625	-1.99357	-0.12565
0.1317	-7.16047	-0.123092	-12.9975	-0.124572	-15.2549	-0.124749	-7.5183	-0.12623	-7.06098	-0.119986	-2.30854	-0.114008	-5.05686	-0.126471	-8.3377	-0.121907	0.727501	-0.119507	-6.33153	-0.122981	-0.571483	-0.121639	-2.14049	-0.125924
0.1318	-6.89606	-0.123285	-13.2601	-0.124284	-15.4591	-0.12523	-7.34559	-0.127223	-6.91302	-0.119766	-2.2397	-0.113818	-4.66795	-0.125887	-8.78546	-0.121469	0.518341	-0.119571	-6.47011	-0.122643	-1.21922	-0.121661	-2.376	-0.126106
0.1319	-6.67694	-0.123597	-13.5349	-0.123997	-15.6102	-0.125746	-7.20042	-0.128159	-6.79068	-0.119555	-2.21865	-0.113691	-4.30611	-0.125361	-9.09963	-0.121123	0.267891	-0.119636	-6.55376	-0.122254	-1.84013	-0.121716	-2.69793	-0.126192
0.132	-6.50812	-0.124046	-13.8111	-0.123742	-15.7112	-0.126276	-7.07762	-0.129004	-6.69081	-0.119352	-2.2411	-0.113618	-3.98138	-0.124909	-9.25765	-0.120882	-0.024898	-0.119679	-6.58819	-0.121825	-2.41868	-0.121814	-3.09904	-0.126183
0.1321	-6.39079	-0.124641	-14.0783	-0.123538	-15.7629	-0.126802	-6.96977	-0.129738	-6.60951	-0.119151	-2.30277	-0.113604	-3.70232	-0.124541	-9.24899	-0.120755	-0.359394	-0.119673	-6.58035	-0.121372	-2.94071	-0.121963	-3.56631	-0.126087
0.1322	-6.32436	-0.125394	-14.3321	-0.123404	-15.7684	-0.12731	-6.87047	-0.130348	-6.54185	-0.118954	-2.39458	-0.113647	-3.4727	-0.124255	-9.06895	-0.12075	-0.733493	-0.119594	-6.53987	-0.120914	-3.39509	-0.122159	-4.08066	-0.125915
0.1323	-6.30804	-0.126309	-14.5721	-0.123352	-15.729	-0.127789	-6.77499	-0.130828	-6.48362	-0.118758	-2.50764	-0.113746	-3.29583	-0.124045	-8.72111	-0.120867	-1.14007	-0.119427	-6.47667	-0.120477	-3.7765	-0.122394	-4.61376	-0.125684
0.1324	-6.3396	-0.127383	-14.8013	-0.123385	-15.6443	-0.128231	-6.68349	-0.131182	-6.42981	-0.118568	-2.62915	-0.113906	-3.16953	-0.123899	-8.21786	-0.121103	-1.57028	-0.119163	-6.3997	-0.120082	-4.08253	-0.122653	-5.13787	-0.125408
0.1325	-6.41525	-0.128605	-15.0269	-0.123498	-15.5126	-0.128626	-6.59503	-0.131421	-6.37596	-0.11839	-2.75098	-0.114129	-3.08595	-0.123798	-7.58046	-0.121446	-2.01221	-0.118803	-6.32085	-0.119751	-4.31648	-0.122923	-5.62415	-0.125103
0.1326	-6.53552	-0.12995	-15.2574	-0.123675	-15.3313	-0.12897	-6.51182	-0.131556	-6.31846	-0.118236	-2.86127	-0.114416	-3.03941	-0.123726	-6.83418	-0.121876	-2.45021	-0.118356	-6.24565	-0.119497	-4.48708	-0.123196	-6.0438	-0.124784
0.1327	-6.69886	-0.131388	-15.5006	-0.123896	-15.0973	-0.129256	-6.43758	-0.131601	-6.25384	-0.118115	-2.95389	-0.114769	-3.01807	-0.123667	-6.0102	-0.122375	-2.87049	-0.117844	-6.18025	-0.119329	-4.60685	-0.123468	-6.37246	-0.124462
0.1328	-6.90618	-0.132874	-15.7618	-0.124137	-14.8057	-0.129471	-6.3758	-0.131565	-6.18017	-0.118037	-3.01998	-0.115185	-3.01209	-0.12361	-5.1421	-0.122908	-3.26066	-0.11729	-6.12493	-0.119252	-4.69232	-0.123741	-6.59667	-0.124149
0.1329	-7.16135	-0.13436	-16.0455	-0.124369	-14.4573	-0.129605	-6.33115	-0.131456	-6.09699	-0.118016	-3.05152	-0.115663	-3.00755	-0.123546	-4.26263	-0.123444	-3.61193	-0.116727	-6.07877	-0.119261	-4.76041	-0.124022	-6.70701	-0.123853
0.133	-7.4627	-0.135789	-16.3511	-0.124565	-14.0504	-0.129639	-6.30625	-0.13128	-6.00418	-0.118057	-3.04368	-0.116193	-2.99569	-0.123472	-3.40331	-0.123946	-3.91838	-0.116185	-6.03729	-0.119351	-4.82826	-0.124323	-6.71003	-0.123581
0.1331	-7.81119	-0.137103	-16.6702	-0.124702	-13.589	-0.129556	-6.30369	-0.131037	-5.89942	-0.118167	-2.99252	-0.116762	-2.9653	-0.123388	-2.58889	-0.124379	-4.18046	-0.115698	-5.99614	-0.119514	-4.90952	-0.124655	-6.61749	-0.123339
0.1332	-8.20671	-0.13825	-16.9949	-0.124763	-13.0802	-0.129336	-6.32701	-0.130727	-5.78167	-0.11835	-2.89538	-0.117357	-2.91188	-0.123298	-1.84134	-0.124716	-4.40214	-0.115292	-5.94987	-0.119742	-5.01403	-0.125025	-6.45161	-0.123131
0.1333	-8.64215	-0.139177	-17.3103	-0.124737	-12.5304	-0.128965	-6.37965	-0.130352	-5.64602	-0.118606	-2.75362	-0.117961	-2.83258	-0.12321	-1.17401	-0.124931	-4.58854	-0.114984	-5.89584	-0.12003	-5.14796	-0.125435	-6.23858	-0.122964
0.1334	-9.10873	-0.139849	-17.601	-0.124628	-11.954	-0.128429	-6.46261	-0.129915	-5.48678	-0.118936	-2.57286	-0.118554	-2.73134	-0.123129	-0.592519	-0.125019	-4.74699	-0.114791	-5.83448	-0.120378	-5.31038	-0.125878	-6.00862	-0.122837
0.1335	-9.59331	-0.140242	-17.8523	-0.124443	-11.3659	-0.127728	-6.57643	-0.129424	-5.29471	-0.119333	-2.36282	-0.119121	-2.61302	-0.12306	-0.0987102	-0.124973	-4.88328	-0.114717	-5.76836	-0.120786	-5.49425	-0.126338	-5.78931	-0.122752
0.1336	-10.0808	-0.140347	-18.0465	-0.1242	-10.7813	-0.12687	-6.72272	-0.128892	-5.06285	-0.119792	-2.13674	-0.119648	-2.48817	-0.123003	0.312042	-0.12481	-4.99856	-0.11476	-5.70262	-0.121256	-5.68951	-0.126791	-5.60322	-0.122708
0.1337	-10.5538	-0.140175	-18.1695	-0.123922	-10.218	-0.125873	-6.89981	-0.128338	-4.78271	-0.120298	-1.91335	-0.120123	-2.37129	-0.122958	0.646803	-0.124551	-5.09028	-0.114914	-5.64498	-0.121792	-5.88391	-0.127207	-5.46998	-0.1227
0.1338	-10.9963	-0.139754	-18.2094	-0.123637	-9.69301	-0.12477	-7.10657	-0.127786	-4.45043	-0.120833	-1.71291	-0.120542	-2.27812	-0.122912	0.911429	-0.124222	-5.15243	-0.11517	-5.60384	-0.12239	-6.06195	-0.12755	-5.39948	-0.122724
0.1339	-11.3938	-0.139127	-18.1577	-0.12337	-9.21864	-0.123598	-7.33694	-0.127261	-4.06677	-0.121378	-1.55932	-0.120901	-2.22327	-0.12285	1.11152	-0.123858	-5.17185	-0.115519	-5.58727	-0.123049	-6.21144	-0.127788	-5.39344	-0.122777
0.134	-11.7372	-0.138349	-18.0051	-0.123143	-8.80802	-0.122404	-7.58644	-0.126792	-3.63954	-0.121905	-1.47532	-0.121204	-2.22182	-0.122751	1.24963	-0.123492	-5.13841	-0.11595	-5.60112	-0.123751	-6.32387	-0.12789	-5.44965	-0.122851
0.1341	-12.0217	-0.137483	-17.751	-0.12297	-8.46944	-0.121235	-7.84499	-0.126402	-3.18224	-0.122393	-1.48232	-0.121461	-2.28485	-0.122588	1.32254	-0.123154	-5.0392	-0.116461	-5.64867	-0.124477	-6.39493	-0.127835	-5.55752	-0.122947
0.1342	-12.2489	-0.136591	-17.3933	-0.122855	-8.20443	-0.12014	-8.10435	-0.126107	-2.71645	-0.122813	-1.59693	-0.121676	-2.41822	-0.122333	1.32655	-0.122867	-4.86423	-0.117046	-5.73231	-0.125198	-6.42713	-0.127608	-5.70577	-0.123066
0.1343	-12.4251	-0.135729	-16.9353	-0.122795	-8.01338	-0.119158	-8.35397	-0.125922	-2.26704	-0.123148	-1.83169	-0.121864	-2.62339	-0.121964	1.25568	-0.122645	-4.60866	-0.1177	-5.84885	-0.125881	-6.42783	-0.127208	-5.88102	-0.123212
0.1344	-12.5639	-0.134947	-16.3867	-0.122779	-7.8907	-0.118322	-8.58283	-0.125845	-1.86042	-0.123381	-2.19173	-0.122033	-2.89305	-0.121464	1.10207	-0.122497	-4.27301	-0.118417	-5.99522	-0.126493	-6.40997	-0.126646	-6.07028	-0.123392
0.1345	-12.6772	-0.134274	-15.7586	-0.12279	-7.82921	-0.11765	-8.78056	-0.125871	-1.52306	-0.123506	-2.67634	-0.122186	-3.21391	-0.120826	0.85941	-0.122417	-3.86709	-0.119187	-6.16664	-0.127	-6.39026	-0.125936	-6.26513	-0.123618
0.1346	-12.7794	-0.133726	-15.0688	-0.122804	-7.81705	-0.117153	-8.9396	-0.125986	-1.2749	-0.123524	-3.27792	-0.122332	-3.56868	-0.120056	0.525317	-0.122399	-3.40239	-0.120003	-6.35969	-0.127378	-6.38603	-0.125107	-6.45619	-0.123903
0.1347	-12.8828	-0.1333	-14.3386	-0.122805	-7.84197	-0.116828	-9.05142	-0.126168	-1.12921	-0.123442	-3.98248	-0.122466	-3.93423	-0.119174	0.100416	-0.122425	-2.89812	-0.120842	-6.56848	-0.127609	-6.41313	-0.124189	-6.64165	-0.124254
0.1348	-12.9952	-0.132978	-13.5911	-0.122777	-7.89011	-0.116655	-9.11259	-0.12639	-1.0895	-0.123272	-4.77046	-0.122587	-4.28542	-0.118216	-0.410227	-0.122482	-2.37729	-0.121682	-6.79104	-0.127691	-6.48403	-0.123219	-6.82052	-0.12468
0.1349	-13.1191	-0.132733	-12.8538	-0.122711	-7.94772	-0.116611	-9.11905	-0.12663	-1.151	-0.123025	-5.61813	-0.122688	-4.59648	-0.117225	-0.995554	-0.122554	-1.86102	-0.122497	-7.02542	-0.127633	-6.60592	-0.122231	-6.99372	-0.125181
0.135	-13.2545	-0.132532	-12.1534	-0.122605	-8.0034	-0.11666	-9.06963	-0.126862	-1.3001	-0.122719	-6.49912	-0.122763	-4.84465	-0.116252	-1.64189	-0.122629	-1.37193	-0.123257	-7.27136	-0.127453	-6.77877	-0.121257	-7.16519	-0.125752
0.1351	-13.3935	-0.132344	-11.5124	-0.122462	-8.04655	-0.116762	-8.96433	-0.127068	-1.5173	-0.122361	-7.38466	-0.122804	-5.01135	-0.11535	-2.33174	-0.122699	-0.92645	-0.123937	-7.52896	-0.127184	-6.9962	-0.120328	-7.33612	-0.126378
0.1352	-13.5246	-0.13214	-10.9512	-0.122294	-8.06847	-0.116876	-8.80555	-0.127235	-1.78135	-0.12196	-8.24373	-0.122807	-5.08493	-0.114566	-3.04403	-0.122761	-0.536548	-0.124515	-7.79917	-0.126863	-7.24818	-0.119467	-7.50927	-0.12704
0.1353	-13.6354	-0.131907	-10.4817	-0.122112	-8.06379	-0.116964	-8.59484	-0.127357	-2.07024	-0.121515	-9.04459	-0.122773	-5.06074	-0.113939	-3.7585	-0.122817	-0.208855	-0.124978	-8.08195	-0.126524	-7.51694	-0.118696	-7.68533	-0.127715
0.1354	-13.7108	-0.131638	-10.1112	-0.121923	-8.02917	-0.116989	-8.33303	-0.127436	-2.36576	-0.121025	-9.75863	-0.122704	-4.94022	-0.113494	-4.45372	-0.122869	0.0555278	-0.125315	-8.37755	-0.1262	-7.78266	-0.118027	-7.86171	-0.128376
0.1355	-13.7376	-0.131337	-9.83627	-0.121732	-7.9622	-0.116929	-8.02324	-0.127475	-2.65431	-0.12049	-10.3526	-0.122605	-4.73525	-0.113243	-5.10885	-0.122918	0.261936	-0.12553	-8.68419	-0.125913	-8.031	-0.117472	-8.03534	-0.128999
0.1356	-13.7054	-0.13102	-9.64949	-0.121536	-7.8662	-0.116769	-7.6694	-0.12748	-2.92917	-0.119906	-10.7995	-0.122484	-4.46296	-0.113184	-5.70582	-0.122964	0.415404	-0.125634	-8.99888	-0.125675	-8.2435	-0.117032	-8.20137	-0.129563
0.1357	-13.608	-0.130704	-9.53559	-0.121322	-7.74425	-0.116509	-7.27647	-0.127458	-3.19002	-0.119275	-11.0752	-0.122348	-4.14744	-0.1133	-6.22893	-0.122998	0.525656	-0.125643	-9.31455	-0.125481	-8.40773	-0.116705	-8.35697	-0.130055
0.1358	-13.4425	-0.13041	-9.47844	-0.121074	-7.60157	-0.116161	-6.85058	-0.127413	-3.44062	-0.118603	-11.1602	-0.1222	-3.81163	-0.11357	-6.66516	-0.123011	0.601075	-0.12558	-9.62602	-0.125315	-8.51657	-0.116486	-8.49932	-0.130466
0.1359	-13.2113	-0.130157	-9.45861	-0.120766	-7.4439	-0.11575	-6.39804	-0.127342	-3.68885	-0.117902	-11.0433	-0.122044	-3.48426	-0.11396	-7.00693	-0.122987	0.649989	-0.125467	-9.9242	-0.12515	-8.56826	-0.116365	-8.62643	-0.130798
0.136	-12.9226	-0.129958	-9.45827	-0.120373	-7.27864	-0.11531	-5.93097	-0.127242	-3.941	-0.117193	-10.7215	-0.121877	-3.18875	-0.114438	-7.25216	-0.122908	0.677199	-0.125329	-10.1991	-0.124951	-8.5647	-0.116326	-8.74251	-0.131057
0.1361	-12.5863	-0.12982	-9.46207	-0.119874	-7.11085	-0.114876	-5.45947	-0.127101	-4.20461	-0.116497	-10.2034	-0.121688	-2.94652	-0.114973	-7.40282	-0.122756	0.682786	-0.125183	-10.4414	-0.124683	-8.51345	-0.11636	-8.85193	-0.131253
0.1362	-12.2169	-0.129741	-9.45908	-0.119258	-6.94799	-0.114486	-4.99573	-0.126907	-4.48163	-0.115844	-9.50641	-0.121465	-2.773	-0.115534	-7.46477	-0.122518	0.665921	-0.125046	-10.6408	-0.124315	-8.42242	-0.116453	-8.96302	-0.1314
0.1363	-11.8282	-0.129716	-9.43992	-0.11853	-6.7955	-0.114172	-4.55406	-0.126653	-4.77048	-0.115254	-8.66138	-0.121195	-2.67741	-0.116097	-7.44924	-0.122188	0.620361	-0.124921	-10.789	-0.123822	-8.29949	-0.11659	-9.08327	-0.131506
0.1364	-11.4375	-0.129735	-9.4016	-0.117703	-6.65795	-0.113952	-4.14682	-0.126331	-5.06507	-0.114752	-7.7046	-0.120862	-2.66257	-0.116641	-7.36952	-0.121768	0.535945	-0.124809	-10.8815	-0.123199	-8.15538	-0.116767	-9.22065	-0.131581
0.1365	-11.0572	-0.129783	-9.34271	-0.116813	-6.53926	-0.113839	-3.78393	-0.125941	-5.35363	-0.114352	-6.68228	-0.120458	-2.72476	-0.117154	-7.23991	-0.121269	0.402041	-0.124705	-10.9112	-0.122452	-7.99375	-0.116977	-9.38285	-0.131627
0.1366	-10.6995	-0.129848	-9.26428	-0.115906	-6.44001	-0.11383	-3.47784	-0.125495	-5.62393	-0.114061	-5.64256	-0.119975	-2.85593	-0.117624	-7.07392	-0.120716	0.207167	-0.124597	-10.8818	-0.121604	-7.81903	-0.11722	-9.57199	-0.131643
0.1367	-10.7823	-0.133565	-9.57874	-0.118683	-6.77039	-0.117562	-3.64413	-0.128655	-6.26995	-0.117525	-5.0431	-0.12307	-3.45164	-0.121693	-7.29156	-0.123781	-0.467412	-0.128123	-11.2024	-0.124342	-8.03815	-0.121147	-10.1956	-0.13527
0.1368	-11.0448	-0.140214	-10.0219	-0.124491	-7.26321	-0.124304	-4.02394	-0.134733	-7.0134	-0.124023	-4.66307	-0.12904	-4.2384	-0.128645	-7.63912	-0.129781	-1.36703	-0.134556	-11.618	-0.130004	-8.38509	-0.128045	-10.9831	-0.141788
0.1369	-11.6664	-0.151848	-10.7741	-0.135447	-8.09395	-0.1361	-4.79569	-0.145822	-8.02298	-0.135607	-4.71878	-0.139971	-5.37758	-0.140544	-8.29896	-0.14081	-2.6709	-0.145957	-12.3174	-0.140707	-9.03289	-0.139984	-12.1026	-0.153257
0.137	-12.8787	-0.171758	-12.0713	-0.154886	-9.49246	-0.156223	-6.19411	-0.165238	-9.5311	-0.15555	-5.47152	-0.159192	-7.09308	-0.160688	-9.51111	-0.160185	-4.61587	-0.165614	-13.5462	-0.159799	-10.2099	-0.160257	-13.7729	-0.172966
0.1371	-15.0148	-0.205031	-14.2531	-0.187926	-11.7917	-0.189754	-8.55489	-0.198095	-11.8764	-0.188928	-7.27288	-0.191828	-9.71104	-0.194173	-11.6143	-0.193014	-7.53235	-0.198626	-15.6577	-0.192419	-12.2517	-0.193953	-16.3152	-0.206006
0.1372	-18.5479	-0.259298	-17.8019	-0.24221	-15.4701	-0.244317	-12.3535	-0.252038	-15.5523	-0.243358	-10.6074	-0.245554	-13.7062	-0.248639	-15.0941	-0.246938	-11.8925	-0.252638	-19.1496	-0.24624	-15.6412	-0.248701	-20.1942	-0.260017
0.1373	-24.1363	-0.34564	-23.386	-0.32881	-21.1923	-0.331001	-18.2549	-0.338155	-21.2418	-0.329921	-16.1357	-0.331494	-19.7408	-0.335177	-20.6259	-0.333045	-18.3567	-0.338759	-24.7088	-0.332368	-21.0532	-0.33558	-26.0652	-0.346091
0.1374	-32.6627	-0.479634	-31.9046	-0.463276	-29.8575	-0.465393	-27.1504	-0.472015	-29.8641	-0.464192	-24.7394	-0.465263	-28.7111	-0.469376	-29.121	-0.466909	-27.8109	-0.47259	-33.2529	-0.46639	-29.404	-0.470157	-34.8161	-0.479824
0.1375	-45.2666	-0.682441	-44.5137	-0.666729	-42.6263	-0.668668	-40.192	-0.67476	-42.6003	-0.667339	-37.5532	-0.668053	-41.7782	-0.672404	-41.755	-0.669687	-41.4049	-0.675321	-45.9589	-0.669461	-41.878	-0.673585	-47.603	-0.68239
0.1376	-63.3513	-0.981795	-62.639	-0.966858	-60.931	-0.968574	-58.8023	-0.974103	-60.8994	-0.967113	-55.9791	-0.967619	-60.3708	-0.972005	-59.9847	-0.969103	-60.569	-0.974711	-64.2805	-0.969296	-59.9416	-0.97359	-65.861	-0.981543
0.1377	-88.559	-1.4127	-87.9492	-1.39863	-86.4518	-1.40013	-84.6514	-1.40503	-86.4525	-1.39854	-81.669	-1.39898	-86.1719	-1.4032	-85.5213	-1.40016	-86.9871	-1.40579	-89.9205	-1.40087	-85.3172	-1.40518	-91.2837	-1.41231
0.1378	-122.702	-2.01759	-122.285	-2.00443	-121.043	-2.00576	-119.585	-2.00994	-121.123	-2.00408	-116.455	-2.00457	-121.043	-2.00841	-120.259	-2.00528	-122.529	-2.01101	-124.761	-2.00657	-119.915	-2.01077	-125.751	-2.01712
0.1379	-167.627	-2.84565	-167.527	-2.83343	-166.602	-2.83464	-165.501	-2.838	-166.815	-2.83293	-162.225	-2.83355	-166.9	-2.83684	-166.145	-2.83366	-169.129	-2.83954	-170.742	-2.83555	-165.701	-2.83955	-171.204	-2.84519
0.138	-225.036	-3.95109	-225.412	-3.93982	-224.882	-3.94097	-224.154	-3.94342	-225.287	-3.93932	-220.735	-3.94011	-225.524	-3.9427	-224.991	-3.93949	-228.596	-3.9456	-229.67	-3.94197	-224.51	-3.94572	-229.453	-3.95072
0.1381	-296.24	-5.39022	-297.288	-5.3799	-297.245	-5.38103	-296.922	-5.38252	-297.91	-5.37955	-293.374	-5.38053	-298.323	-5.38229	-298.232	-5.37908	-302.366	-5.38546	-302.978	-5.38211	-297.802	-5.38559	-301.939	-5.39002
0.1382	-381.889	-7.21727	-383.833	-7.20794	-384.385	-7.20902	-384.527	-7.20954	-385.396	-7.20787	-380.884	-7.209	-386.055	-7.20988	-386.642	-7.20667	-391.235	-7.21334	-391.452	-7.21017	-386.381	-7.21339	-389.451	-7.21734
0.1383	-481.7	-9.47929	-484.795	-9.47097	-486.057	-9.47194	-486.763	-9.47153	-487.528	-9.47126	-483.08	-9.47252	-488.554	-9.47249	-490.065	-9.46928	-495.073	-9.47622	-494.954	-9.47315	-490.119	-9.47614	-491.848	-9.47969
0.1384	-594.232	-12.2103	-598.757	-12.2031	-600.847	-12.2038	-602.264	-12.2026	-602.932	-12.2038	-598.626	-12.2051	-604.499	-12.2042	-607.18	-12.2009	-612.591	-12.2081	-612.186	-12.2051	-607.724	-12.2079	-607.831	-12.2111
0.1385	-716.759	-15.4259	-723.003	-15.4197	-726.042	-15.4201	-728.372	-15.4182	-728.938	-15.4208	-724.891	-15.4221	-731.277	-15.4205	-735.357	-15.4171	-741.195	-15.4244	-740.554	-15.4215	-736.592	-15.4241	-734.79	-15.4271
0.1386	-845.269	-19.1179	-853.527	-19.1129	-857.629	-19.1128	-861.127	-19.1105	-861.583	-19.1143	-857.942	-19.1156	-864.972	-19.1133	-870.661	-19.1098	-876.987	-19.1172	-876.156	-19.1143	-872.803	-19.1167	-868.81	-19.1197
0.1387	-974.641	-23.2519	-985.201	-23.2481	-990.473	-23.2472	-995.443	-23.2449	-995.776	-23.2497	-992.712	-23.251	-1000.53	-23.2482	-1008.01	-23.2444	-1014.91	-23.2517	-1013.94	-23.2491	-1011.28	-23.2511	-1004.82	-23.2543
0.1388	-1098.99	-27.766	-1112.11	-27.7634	-1118.65	-27.7616	-1125.44	-27.7594	-1125.63	-27.7649	-1123.33	-27.7662	-1132.09	-27.7631	-1141.5	-27.7589	-1149.09	-27.7661	-1148.05	-27.7637	-1146.13	-27.7655	-1136.93	-27.7689
0.1389	-1212.13	-32.5727	-1228.06	-32.5713	-1235.96	-32.5686	-1244.91	-32.5668	-1244.96	-32.5727	-1243.59	-32.574	-1253.46	-32.5709	-1264.92	-32.5661	-1273.31	-32.573	-1272.26	-32.5711	-1271.1	-32.5724	-1258.93	-32.5762
0.139	-1308.2	-37.5643	-1327.13	-37.5639	-1336.44	-37.5601	-1347.93	-37.5591	-1347.8	-37.565	-1347.55	-37.5663	-1358.69	-37.5634	-1372.25	-37.5579	-1381.57	-37.5644	-1380.6	-37.563	-1380.16	-37.5639	-1364.81	-37.5681
0.1391	-1382.2	-42.619	-1404.26	-42.6195	-1415.06	-42.6148	-1429.41	-42.6149	-1429.08	-42.6202	-1430.1	-42.6217	-1442.65	-42.6192	-1458.35	-42.6128	-1468.7	-42.6189	-1467.9	-42.6181	-1468.1	-42.6184	-1449.42	-42.6233
0.1392	-1430.53	-47.6109	-1455.81	-47.612	-1468.14	-47.6063	-1485.63	-47.6078	-1485.07	-47.6123	-1487.5	-47.6139	-1501.58	-47.612	-1519.4	-47.6047	-1530.86	-47.6103	-1530.34	-47.6103	-1531.05	-47.6099	-1508.96	-47.6155
0.1393	-1451.38	-52.4183	-1479.9	-52.4199	-1493.78	-52.4134	-1514.63	-52.4165	-1513.8	-52.4198	-1517.76	-52.4214	-1533.43	-52.4204	-1553.33	-52.4121	-1565.96	-52.4171	-1565.83	-52.4179	-1566.88	-52.4167	-1541.37	-52.4231
0.1394	-1444.87	-56.9333	-1476.58	-56.935	-1492.05	-56.9279	-1516.37	-56.9328	-1515.21	-56.9346	-1520.78	-56.9364	-1538.07	-56.9362	-1559.99	-56.9269	-1573.82	-56.9313	-1574.17	-56.9329	-1575.37	-56.931	-1546.49	-56.9381
0.1395	-1413.01	-61.0684	-1447.8	-61.07	-1464.85	-61.0625	-1492.7	-61.0693	-1491.15	-61.0694	-1498.39	-61.0713	-1517.25	-61.0722	-1541.09	-61.0618	-1556.11	-61.0657	-1557.06	-61.068	-1558.17	-61.0653	-1526.08	-61.0732
0.1396	-1359.41	-64.7617	-1397.1	-64.7629	-1415.72	-64.7551	-1447.04	-64.764	-1445.06	-64.7622	-1453.99	-64.7644	-1474.32	-64.7662	-1499.97	-64.7549	-1516.16	-64.7583	-1517.78	-64.7613	-1518.56	-64.7576	-1483.49	-64.7663
0.1397	-1288.84	-67.9786	-1329.21	-67.9792	-1349.37	-67.9713	-1384.03	-67.9823	-1381.55	-67.9785	-1392.18	-67.9809	-1413.81	-67.9837	-1441.14	-67.9715	-1458.46	-67.9744	-1460.81	-67.978	-1461.02	-67.9734	-1423.27	-67.9828
0.1398	-1206.72	-70.7109	-1249.48	-70.7107	-1271.13	-70.7028	-1308.95	-70.716	-1305.92	-70.7102	-1318.2	-70.713	-1340.94	-70.7166	-1369.79	-70.7037	-1388.18	-70.7062	-1391.33	-70.7101	-1390.72	-70.7047	-1350.64	-70.7147
0.1399	-1118.52	-72.9741	-1163.36	-72.973	-1186.44	-72.9653	-1227.17	-72.9806	-1223.55	-72.9727	-1237.44	-72.9761	-1261.03	-72.9802	-1291.26	-72.9668	-1310.65	-72.969	-1314.62	-72.9731	-1312.97	-72.9668	-1270.97	-72.9773
0.14	-1029.32	-74.8023	-1075.91	-74.8001	-1100.31	-74.7926	-1143.71	-74.8099	-1139.46	-74.8001	-1154.88	-74.8042	-1179.07	-74.8087	-1210.49	-74.795	-1230.81	-74.7968	-1235.63	-74.801	-1232.75	-74.7939	-1189.24	-74.8048
0.1401	-943.408	-76.2423	-991.396	-76.2391	-1017.02	-76.2319	-1062.8	-76.2511	-1057.93	-76.2393	-1074.77	-76.2444	-1099.3	-76.2491	-1131.75	-76.2351	-1152.91	-76.2368	-1158.59	-76.2409	-1154.33	-76.2329	-1109.72	-76.2442
0.1402	-864.061	-77.3485	-913.103	-77.3442	-939.808	-77.3373	-987.717	-77.3582	-982.246	-77.3445	-1000.36	-77.351	-1025	-77.3554	-1058.29	-77.3415	-1080.23	-77.3432	-1086.76	-77.3468	-1081.02	-77.3381	-1035.7	-77.3497
0.1403	-793.456	-78.1771	-843.227	-78.1719	-870.861	-78.1652	-920.663	-78.1876	-914.614	-78.1722	-933.861	-78.1801	-958.422	-78.1842	-992.35	-78.1704	-1014.99	-78.1722	-1022.39	-78.1753	-1015.09	-78.1658	-969.443	-78.1776
0.1404	-732.725	-78.7824	-782.936	-78.7762	-811.326	-78.7697	-862.811	-78.7934	-856.234	-78.7765	-876.441	-78.786	-900.792	-78.7894	-935.161	-78.776	-958.417	-78.7781	-966.683	-78.7804	-957.818	-78.7703	-912.165	-78.7821
0.1405	-682.098	-79.2135	-732.508	-79.2066	-761.471	-79.2003	-814.453	-79.225	-807.42	-79.2066	-828.401	-79.2179	-852.469	-79.2205	-887.08	-79.2074	-910.868	-79.21	-919.997	-79.2115	-909.604	-79.2007	-864.226	-79.2126
0.1406	-641.109	-79.513	-691.537	-79.5054	-720.881	-79.4992	-775.2	-79.5247	-767.795	-79.5051	-789.35	-79.5182	-813.134	-79.5197	-847.789	-79.5072	-872.025	-79.5104	-882.004	-79.5109	-870.166	-79.4996	-825.296	-79.5115
0.1407	-608.819	-79.7158	-659.151	-79.7077	-688.679	-79.7017	-744.189	-79.7276	-736.513	-79.7071	-758.434	-79.7219	-781.998	-79.7221	-816.505	-79.7101	-841.103	-79.7143	-851.905	-79.7138	-838.747	-79.702	-794.573	-79.7138
0.1408	-584.018	-79.8498	-634.208	-79.8412	-663.729	-79.8354	-720.293	-79.8615	-712.459	-79.8403	-734.53	-79.8567	-758.002	-79.8555	-792.179	-79.8441	-817.055	-79.8493	-828.628	-79.8479	-814.31	-79.8357	-770.98	-79.8472
0.1409	-565.405	-79.9361	-615.477	-79.9272	-644.809	-79.9216	-702.293	-79.9475	-694.417	-79.9259	-716.419	-79.9436	-739.981	-79.941	-773.662	-79.9303	-798.739	-79.9367	-811.002	-79.9343	-795.706	-79.9219	-753.336	-79.9331
0.141	-551.715	-79.9902	-601.755	-79.9812	-630.728	-79.9759	-689	-80.0013	-681.195	-79.9796	-702.918	-79.9983	-726.794	-79.9942	-759.826	-79.9843	-785.041	-79.9918	-797.877	-79.9888	-781.804	-79.9762	-740.476	-79.9869
0.1411	-541.804	-80.0233	-591.952	-80.0144	-620.415	-80.0094	-679.345	-80.034	-671.713	-80.0125	-692.954	-80.0319	-717.396	-80.0264	-749.645	-80.0171	-774.957	-80.0259	-788.213	-80.0222	-771.565	-80.0096	-731.337	-80.0198
0.1412	-534.701	-80.0431	-585.129	-80.0343	-612.96	-80.0296	-672.422	-80.0532	-665.04	-80.0322	-685.616	-80.0519	-710.891	-80.045	-742.243	-80.0365	-767.633	-80.0464	-781.124	-80.0424	-764.099	-80.0298	-725.001	-80.0394
0.1413	-529.618	-80.0545	-580.518	-80.046	-607.621	-80.0418	-667.501	-80.064	-660.415	-80.0438	-680.168	-80.0635	-706.535	-80.0554	-736.897	-80.0477	-762.377	-80.0584	-775.892	-80.0544	-758.675	-80.0418	-720.713	-80.0508
0.1414	-525.94	-80.061	-577.502	-80.0528	-603.816	-80.049	-664.019	-80.0698	-657.234	-80.0506	-676.041	-80.0699	-703.738	-80.0609	-733.039	-80.0538	-758.653	-80.0653	-771.964	-80.0614	-754.717	-80.049	-717.871	-80.0572
0.1415	-523.213	-80.0645	-575.604	-80.0567	-601.109	-80.0534	-661.561	-80.0726	-655.038	-80.0546	-672.813	-80.0732	-702.041	-80.0635	-730.232	-80.0572	-756.053	-80.069	-768.932	-80.0655	-751.793	-80.0533	-716.013	-80.0608
0.1416	-521.106	-80.0664	-574.458	-80.059	-599.172	-80.0561	-659.831	-80.0736	-653.484	-80.0569	-670.188	-80.0747	-701.096	-80.0646	-728.148	-80.059	-754.275	-80.0708	-766.507	-80.068	-749.592	-80.056	-714.793	-80.0628
0.1417	-519.279	-80.0663	-573.675	-80.0594	-597.659	-80.0569	-658.508	-80.0726	-652.212	-80.0574	-667.847	-80.0741	-700.522	-80.064	-726.432	-80.0591	-752.982	-80.0705	-764.38	-80.0686	-747.777	-80.0567	-713.842	-80.0629
0.1418	-517.806	-80.0662	-573.276	-80.0598	-596.629	-80.0575	-657.679	-80.0716	-651.275	-80.058	-665.891	-80.0734	-700.35	-80.0637	-725.134	-80.0593	-752.23	-80.0701	-762.648	-80.0692	-746.432	-80.0574	-713.206	-80.0629
0.1419	-516.515	-80.0662	-573.035	-80.0601	-595.887	-80.0581	-657.171	-80.0706	-650.484	-80.0586	-664.162	-80.0726	-700.358	-80.0637	-724.053	-80.0598	-751.813	-80.0696	-761.152	-80.0697	-745.387	-80.058	-712.683	-80.0631
0.142	-515.32	-80.066	-572.818	-80.0603	-595.329	-80.0585	-656.889	-80.0696	-649.742	-80.0592	-662.595	-80.0717	-700.41	-80.0639	-723.076	-80.0604	-751.602	-80.069	-759.816	-80.0702	-744.566	-80.0585	-712.166	-80.0632
0.1421	-514.185	-80.0659	-572.546	-80.0604	-594.894	-80.0588	-656.772	-80.0687	-649.009	-80.0599	-661.158	-80.0709	-700.425	-80.0644	-722.139	-80.0612	-751.502	-80.0685	-758.596	-80.0706	-743.934	-80.0589	-711.595	-80.0633
0.1422	-513.091	-80.0658	-572.176	-80.0605	-594.547	-80.0589	-656.776	-80.0678	-648.274	-80.0606	-659.84	-80.07	-700.347	-80.0652	-721.212	-80.0622	-751.439	-80.0679	-757.467	-80.071	-743.48	-80.0592	-710.944	-80.0635
0.1423	-512.037	-80.0656	-571.687	-80.0604	-594.269	-80.059	-656.856	-80.067	-647.549	-80.0614	-658.638	-80.0692	-700.147	-80.066	-720.283	-80.0633	-751.349	-80.0675	-756.408	-80.0713	-743.202	-80.0594	-710.208	-80.0637
0.1424	-511.029	-80.0654	-571.079	-80.0603	-594.052	-80.059	-656.977	-80.0664	-646.857	-80.0622	-657.544	-80.0684	-699.804	-80.067	-719.357	-80.0644	-751.181	-80.0672	-755.403	-80.0715	-743.101	-80.0594	-709.397	-80.0638
0.1425	-510.075	-80.0653	-570.365	-80.0601	-593.891	-80.059	-657.099	-80.0658	-646.23	-80.0631	-656.549	-80.0676	-699.316	-80.0679	-718.452	-80.0656	-750.891	-80.067	-754.435	-80.0716	-743.175	-80.0593	-708.531	-80.064
0.1426	-509.186	-80.0651	-569.563	-80.0599	-593.789	-80.0589	-657.19	-80.0655	-645.699	-80.0641	-655.64	-80.067	-698.688	-80.0689	-717.596	-80.0667	-750.445	-80.067	-753.49	-80.0715	-743.416	-80.0592	-707.642	-80.0642
0.1427	-508.38	-80.0649	-568.698	-80.0598	-593.748	-80.0589	-657.221	-80.0652	-645.294	-80.0651	-654.798	-80.0664	-697.931	-80.0697	-716.822	-80.0679	-749.82	-80.0671	-752.557	-80.0714	-743.813	-80.0589	-706.764	-80.0644
0.1428	-507.67	-80.0648	-567.793	-80.0597	-593.771	-80.059	-657.168	-80.0651	-645.034	-80.0661	-654.006	-80.0659	-697.065	-80.0705	-716.164	-80.0691	-749.001	-80.0674	-751.635	-80.0711	-744.348	-80.0586	-705.938	-80.0646
0.1429	-507.074	-80.0647	-566.873	-80.0597	-593.857	-80.0591	-657.021	-80.065	-644.93	-80.0672	-653.245	-80.0656	-696.112	-80.0711	-715.652	-80.0702	-747.985	-80.0679	-750.721	-80.0707	-744.996	-80.0583	-705.202	-80.0648
0.143	-506.609	-80.0647	-565.957	-80.0598	-594.008	-80.0593	-656.776	-80.0652	-644.978	-80.0682	-652.496	-80.0653	-695.102	-80.0715	-715.311	-80.0712	-746.773	-80.0684	-749.818	-80.0703	-745.729	-80.0579	-704.593	-80.065
0.1431	-506.287	-80.0648	-565.06	-80.06	-594.22	-80.0596	-656.437	-80.0654	-645.163	-80.0693	-651.749	-80.0652	-694.066	-80.0718	-715.154	-80.0722	-745.378	-80.0691	-748.928	-80.0697	-746.513	-80.0575	-704.139	-80.0652
0.1432	-506.117	-80.0649	-564.2	-80.0604	-594.487	-80.06	-656.02	-80.0658	-645.455	-80.0702	-650.995	-80.0652	-693.041	-80.072	-715.181	-80.0732	-743.816	-80.0698	-748.055	-80.0691	-747.316	-80.0572	-703.858	-80.0653
0.1433	-506.101	-80.0652	-563.389	-80.0609	-594.807	-80.0604	-655.542	-80.0663	-645.817	-80.0711	-650.233	-80.0653	-692.066	-80.0721	-715.379	-80.074	-742.113	-80.0706	-747.198	-80.0685	-748.101	-80.0569	-703.758	-80.0655
0.1434	-506.233	-80.0655	-562.639	-80.0615	-595.17	-80.061	-655.028	-80.0669	-646.202	-80.072	-649.465	-80.0655	-691.183	-80.0721	-715.724	-80.0747	-740.299	-80.0714	-746.349	-80.0678	-748.837	-80.0567	-703.833	-80.0656
0.1435	-506.497	-80.0659	-561.963	-80.0621	-595.572	-80.0616	-654.504	-80.0676	-646.566	-80.0727	-648.697	-80.0658	-690.431	-80.0721	-716.18	-80.0752	-738.409	-80.0722	-745.494	-80.0671	-749.495	-80.0565	-704.06	-80.0656
0.1436	-506.87	-80.0664	-561.375	-80.0628	-596.008	-80.0622	-653.995	-80.0684	-646.864	-80.0733	-647.939	-80.0662	-689.852	-80.072	-716.705	-80.0755	-736.485	-80.0729	-744.616	-80.0664	-750.049	-80.0564	-704.404	-80.0656
0.1437	-507.316	-80.0669	-560.885	-80.0635	-596.476	-80.0628	-653.524	-80.0693	-647.056	-80.0739	-647.202	-80.0666	-689.481	-80.0718	-717.256	-80.0756	-734.572	-80.0736	-743.692	-80.0657	-750.482	-80.0563	-704.824	-80.0655
0.1438	-507.797	-80.0675	-560.504	-80.0641	-596.973	-80.0634	-653.113	-80.0702	-647.112	-80.0743	-646.492	-80.067	-689.348	-80.0716	-717.788	-80.0755	-732.718	-80.0742	-742.7	-80.065	-750.781	-80.0563	-705.267	-80.0654
0.1439	-508.269	-80.0681	-560.236	-80.0647	-597.496	-80.064	-652.776	-80.0712	-647.011	-80.0746	-645.82	-80.0675	-689.472	-80.0714	-718.267	-80.0752	-730.971	-80.0746	-741.622	-80.0642	-750.939	-80.0564	-705.684	-80.0652
0.144	-508.692	-80.0686	-560.079	-80.0652	-598.039	-80.0645	-652.525	-80.0721	-646.741	-80.0748	-645.188	-80.0678	-689.86	-80.0711	-718.661	-80.0747	-729.379	-80.0749	-740.447	-80.0635	-750.958	-80.0565	-706.028	-80.065
0.1441	-509.026	-80.0691	-560.026	-80.0656	-598.593	-80.065	-652.364	-80.073	-646.299	-80.075	-644.598	-80.0682	-690.507	-80.0708	-718.95	-80.074	-727.983	-80.075	-739.176	-80.0627	-750.842	-80.0566	-706.26	-80.0647
0.1442	-509.243	-80.0695	-560.062	-80.0659	-599.146	-80.0654	-652.293	-80.0738	-645.69	-80.075	-644.049	-80.0684	-691.39	-80.0704	-719.12	-80.0732	-726.816	-80.075	-737.823	-80.062	-750.601	-80.0568	-706.355	-80.0644
0.1443	-509.322	-80.0698	-560.166	-80.066	-599.681	-80.0656	-652.307	-80.0744	-644.929	-80.075	-643.535	-80.0685	-692.47	-80.0701	-719.168	-80.0723	-725.904	-80.0748	-736.415	-80.0614	-750.25	-80.057	-706.303	-80.064
0.1444	-509.255	-80.07	-560.311	-80.0661	-600.176	-80.0658	-652.396	-80.075	-644.034	-80.0749	-643.053	-80.0686	-693.699	-80.0697	-719.093	-80.0714	-725.26	-80.0744	-734.991	-80.0609	-749.805	-80.0572	-706.103	-80.0635
0.1445	-509.044	-80.0701	-560.472	-80.066	-600.608	-80.0659	-652.548	-80.0754	-643.029	-80.0747	-642.596	-80.0686	-695.01	-80.0693	-718.896	-80.0705	-724.888	-80.074	-733.604	-80.0605	-749.286	-80.0574	-705.773	-80.0631
0.1446	-508.702	-80.07	-560.626	-80.0657	-600.957	-80.0658	-652.75	-80.0758	-641.94	-80.0744	-642.161	-80.0686	-696.334	-80.0689	-718.58	-80.0696	-724.776	-80.0734	-732.305	-80.0603	-748.714	-80.0576	-705.34	-80.0626
0.1447	-508.248	-80.0699	-560.753	-80.0654	-601.202	-80.0657	-652.985	-80.0759	-640.8	-80.0741	-641.744	-80.0685	-697.597	-80.0686	-718.149	-80.0689	-724.907	-80.0728	-731.152	-80.0602	-748.113	-80.0577	-704.837	-80.0621
0.1448	-507.707	-80.0697	-560.841	-80.0649	-601.335	-80.0655	-653.237	-80.076	-639.644	-80.0737	-641.346	-80.0685	-698.725	-80.0682	-717.602	-80.0683	-725.256	-80.0722	-730.199	-80.0604	-747.506	-80.0578	-704.3	-80.0616
0.1449	-507.106	-80.0694	-560.884	-80.0643	-601.351	-80.0654	-653.493	-80.076	-638.505	-80.0732	-640.971	-80.0686	-699.653	-80.0678	-716.938	-80.0678	-725.793	-80.0716	-729.49	-80.0607	-746.917	-80.0577	-703.764	-80.0612
0.145	-506.465	-80.0691	-560.884	-80.0637	-601.257	-80.0652	-653.741	-80.0759	-637.424	-80.0728	-640.626	-80.0687	-700.33	-80.0675	-716.157	-80.0675	-726.484	-80.0711	-729.056	-80.0611	-746.367	-80.0576	-703.257	-80.0609
0.1451	-505.81	-80.0688	-560.849	-80.0629	-601.07	-80.0651	-653.966	-80.0757	-636.436	-80.0723	-640.324	-80.0688	-700.715	-80.0671	-715.257	-80.0673	-727.299	-80.0707	-728.917	-80.0618	-745.877	-80.0575	-702.804	-80.0607
0.1452	-505.155	-80.0686	-560.785	-80.0622	-600.818	-80.0651	-654.159	-80.0755	-635.573	-80.0718	-640.082	-80.0691	-700.788	-80.0668	-714.241	-80.0672	-728.202	-80.0705	-729.075	-80.0624	-745.46	-80.0572	-702.42	-80.0605
0.1453	-504.515	-80.0685	-560.703	-80.0614	-600.534	-80.0652	-654.309	-80.0753	-634.863	-80.0714	-639.92	-80.0694	-700.547	-80.0665	-713.119	-80.0672	-729.161	-80.0704	-729.518	-80.0631	-745.126	-80.0569	-702.111	-80.0606
0.1454	-503.903	-80.0683	-560.609	-80.0607	-600.254	-80.0655	-654.408	-80.0751	-634.325	-80.071	-639.864	-80.0698	-700.006	-80.0662	-711.905	-80.0672	-730.143	-80.0704	-730.221	-80.0638	-744.876	-80.0565	-701.879	-80.0607
0.1455	-503.33	-80.0683	-560.507	-80.0601	-600.019	-80.0659	-654.449	-80.0749	-633.969	-80.0708	-639.937	-80.0701	-699.193	-80.0659	-710.621	-80.0672	-731.112	-80.0704	-731.147	-80.0645	-744.709	-80.0562	-701.716	-80.061
0.1456	-502.807	-80.0683	-560.398	-80.0597	-599.865	-80.0664	-654.426	-80.0746	-633.797	-80.0707	-640.163	-80.0704	-698.148	-80.0656	-709.299	-80.0672	-732.034	-80.0706	-732.253	-80.065	-744.616	-80.0558	-701.615	-80.0613
0.1457	-502.345	-80.0683	-560.283	-80.0594	-599.82	-80.067	-654.337	-80.0744	-633.795	-80.0706	-640.561	-80.0705	-696.917	-80.0654	-707.976	-80.0673	-732.872	-80.0708	-733.489	-80.0654	-744.582	-80.0555	-701.566	-80.0618
0.1458	-501.955	-80.0684	-560.16	-80.0593	-599.908	-80.0676	-654.182	-80.0741	-633.946	-80.0708	-641.144	-80.0705	-695.548	-80.0652	-706.696	-80.0673	-733.59	-80.0709	-734.805	-80.0658	-744.594	-80.0552	-701.559	-80.0623
0.1459	-501.649	-80.0684	-560.031	-80.0594	-600.136	-80.0682	-653.966	-80.0738	-634.222	-80.071	-641.915	-80.0704	-694.09	-80.065	-705.502	-80.0672	-734.157	-80.071	-736.149	-80.066	-744.632	-80.0551	-701.587	-80.0628
0.146	-501.437	-80.0685	-559.898	-80.0598	-600.506	-80.0688	-653.691	-80.0736	-634.586	-80.0713	-642.866	-80.07	-692.586	-80.0649	-704.442	-80.0671	-734.541	-80.071	-737.474	-80.0662	-744.681	-80.055	-701.644	-80.0634
0.1461	-501.323	-80.0685	-559.772	-80.0604	-601.003	-80.0692	-653.366	-80.0733	-635.003	-80.0716	-643.975	-80.0694	-691.075	-80.0648	-703.558	-80.067	-734.723	-80.0709	-738.735	-80.0663	-744.728	-80.0549	-701.724	-80.0639
0.1462	-501.307	-80.0685	-559.661	-80.0612	-601.598	-80.0694	-652.998	-80.0731	-635.434	-80.0719	-645.211	-80.0687	-689.588	-80.0649	-702.882	-80.0669	-734.692	-80.0707	-739.895	-80.0664	-744.759	-80.055	-701.826	-80.0643
0.1463	-501.382	-80.0684	-559.581	-80.0621	-602.261	-80.0695	-652.593	-80.0728	-635.844	-80.0721	-646.532	-80.0679	-688.148	-80.065	-702.439	-80.0668	-734.449	-80.0704	-740.92	-80.0665	-744.764	-80.0552	-701.951	-80.0648
0.1464	-501.532	-80.0684	-559.544	-80.0631	-602.945	-80.0693	-652.153	-80.0726	-636.203	-80.0723	-647.893	-80.067	-686.772	-80.0651	-702.243	-80.0667	-734.007	-80.0699	-741.783	-80.0667	-744.737	-80.0555	-702.096	-80.0651
0.1465	-501.735	-80.0684	-559.559	-80.0641	-603.608	-80.069	-651.681	-80.0723	-636.493	-80.0724	-649.247	-80.0662	-685.469	-80.0653	-702.289	-80.0667	-733.388	-80.0694	-742.467	-80.0669	-744.67	-80.0558	-702.26	-80.0654
0.1466	-501.965	-80.0684	-559.632	-80.065	-604.203	-80.0686	-651.176	-80.0721	-636.705	-80.0724	-650.55	-80.0654	-684.244	-80.0656	-702.565	-80.0667	-732.626	-80.0688	-742.956	-80.0671	-744.563	-80.0562	-702.441	-80.0656
0.1467	-502.194	-80.0685	-559.756	-80.0658	-604.683	-80.0681	-650.637	-80.0718	-636.841	-80.0722	-651.768	-80.0647	-683.097	-80.0659	-703.043	-80.0668	-731.76	-80.0681	-743.246	-80.0674	-744.414	-80.0566	-702.631	-80.0658
0.1468	-502.393	-80.0686	-559.924	-80.0665	-605.014	-80.0676	-650.06	-80.0715	-636.919	-80.072	-652.874	-80.0643	-682.025	-80.0662	-703.685	-80.067	-730.833	-80.0674	-743.343	-80.0677	-744.225	-80.0571	-702.823	-80.066
0.1469	-502.536	-80.0687	-560.116	-80.0671	-605.167	-80.0672	-649.446	-80.0712	-636.961	-80.0717	-653.853	-80.064	-681.028	-80.0665	-704.444	-80.0672	-729.886	-80.0668	-743.256	-80.0681	-744.003	-80.0576	-703.003	-80.0661
0.147	-502.605	-80.0689	-560.313	-80.0674	-605.126	-80.0668	-648.797	-80.0709	-637.001	-80.0712	-654.702	-80.0639	-680.102	-80.0667	-705.274	-80.0676	-728.958	-80.0662	-743.005	-80.0684	-743.752	-80.0581	-703.157	-80.0662
0.1471	-502.59	-80.0692	-560.487	-80.0676	-604.884	-80.0666	-648.122	-80.0705	-637.078	-80.0708	-655.429	-80.0641	-679.245	-80.0668	-706.125	-80.0679	-728.085	-80.0656	-742.614	-80.0687	-743.483	-80.0586	-703.268	-80.0662
0.1472	-502.491	-80.0695	-560.616	-80.0677	-604.446	-80.0665	-647.431	-80.0703	-637.222	-80.0702	-656.045	-80.0645	-678.458	-80.0669	-706.948	-80.0683	-727.295	-80.0651	-742.11	-80.0689	-743.211	-80.0591	-703.319	-80.0662
0.1473	-502.317	-80.0697	-560.681	-80.0676	-603.829	-80.0666	-646.74	-80.0701	-637.464	-80.0697	-656.567	-80.0651	-677.741	-80.0669	-707.706	-80.0688	-726.608	-80.0648	-741.526	-80.0691	-742.947	-80.0595	-703.292	-80.0662
0.1474	-502.087	-80.07	-560.667	-80.0675	-603.059	-80.0669	-646.069	-80.0699	-637.82	-80.0691	-657.012	-80.0658	-677.098	-80.0668	-708.366	-80.0692	-726.039	-80.0645	-740.891	-80.0691	-742.706	-80.06	-703.174	-80.0662
0.1475	-501.825	-80.0701	-560.569	-80.0674	-602.165	-80.0673	-645.439	-80.0699	-638.296	-80.0685	-657.394	-80.0667	-676.529	-80.0666	-708.908	-80.0697	-725.597	-80.0644	-740.232	-80.0691	-742.506	-80.0604	-702.953	-80.0661
0.1476	-501.563	-80.0702	-560.388	-80.0673	-601.187	-80.0678	-644.869	-80.07	-638.879	-80.0679	-657.726	-80.0676	-676.035	-80.0664	-709.319	-80.0701	-725.286	-80.0644	-739.571	-80.069	-742.358	-80.0608	-702.621	-80.066
0.1477	-501.334	-80.0702	-560.133	-80.0673	-600.165	-80.0684	-644.378	-80.0702	-639.542	-80.0672	-658.015	-80.0685	-675.61	-80.0662	-709.598	-80.0705	-725.105	-80.0644	-738.924	-80.0687	-742.273	-80.0612	-702.176	-80.0658
0.1478	-501.165	-80.07	-559.816	-80.0672	-599.14	-80.0691	-643.975	-80.0706	-640.247	-80.0664	-658.264	-80.0694	-675.247	-80.0659	-709.752	-80.071	-725.051	-80.0646	-738.305	-80.0684	-742.26	-80.0615	-701.623	-80.0657
0.1479	-501.088	-80.0697	-559.456	-80.0673	-598.151	-80.0698	-643.666	-80.0711	-640.946	-80.0656	-658.476	-80.0704	-674.931	-80.0658	-709.796	-80.0713	-725.115	-80.0648	-737.719	-80.068	-742.324	-80.0617	-700.969	-80.0655
0.148	-501.121	-80.0694	-559.068	-80.0673	-597.237	-80.0704	-643.446	-80.0717	-641.587	-80.0648	-658.65	-80.0713	-674.643	-80.0656	-709.745	-80.0716	-725.286	-80.065	-737.172	-80.0675	-742.464	-80.0619	-700.23	-80.0654
0.1481	-501.279	-80.069	-558.671	-80.0674	-596.432	-80.0711	-643.306	-80.0723	-642.121	-80.0639	-658.787	-80.0721	-674.36	-80.0656	-709.62	-80.0719	-725.549	-80.0652	-736.666	-80.067	-742.676	-80.0621	-699.425	-80.0653
0.1482	-501.564	-80.0686	-558.282	-80.0675	-595.765	-80.0717	-643.227	-80.073	-642.503	-80.0629	-658.889	-80.0729	-674.057	-80.0656	-709.442	-80.072	-725.889	-80.0655	-736.202	-80.0664	-742.952	-80.0622	-698.58	-80.0652
0.1483	-501.969	-80.0681	-557.91	-80.0676	-595.256	-80.0722	-643.185	-80.0736	-642.703	-80.062	-658.961	-80.0737	-673.707	-80.0656	-709.228	-80.0721	-726.286	-80.0657	-735.781	-80.0659	-743.275	-80.0623	-697.723	-80.0653
0.1484	-502.478	-80.0678	-557.565	-80.0676	-594.921	-80.0727	-643.157	-80.0742	-642.699	-80.0612	-659.008	-80.0743	-673.289	-80.0657	-708.995	-80.0721	-726.718	-80.0659	-735.404	-80.0654	-743.627	-80.0624	-696.888	-80.0654
0.1485	-503.066	-80.0675	-557.251	-80.0676	-594.766	-80.0731	-643.119	-80.0747	-642.489	-80.0604	-659.038	-80.0749	-672.788	-80.0658	-708.755	-80.0719	-727.164	-80.0661	-735.072	-80.0649	-743.985	-80.0626	-696.11	-80.0656
0.1486	-503.702	-80.0673	-556.968	-80.0676	-594.789	-80.0735	-643.051	-80.0751	-642.081	-80.0598	-659.061	-80.0754	-672.199	-80.0658	-708.521	-80.0716	-727.603	-80.0662	-734.785	-80.0645	-744.323	-80.0628	-695.425	-80.0659
0.1487	-504.355	-80.0672	-556.711	-80.0674	-594.979	-80.0739	-642.937	-80.0754	-641.502	-80.0594	-659.085	-80.0757	-671.528	-80.0659	-708.296	-80.0712	-728.018	-80.0662	-734.54	-80.0642	-744.611	-80.063	-694.868	-80.0663
0.1488	-504.99	-80.0672	-556.474	-80.0673	-595.321	-80.0742	-642.774	-80.0755	-640.786	-80.0591	-659.119	-80.0759	-670.794	-80.0659	-708.088	-80.0707	-728.392	-80.0663	-734.334	-80.064	-744.821	-80.0634	-694.471	-80.0667
0.1489	-505.574	-80.0673	-556.245	-80.0672	-595.795	-80.0744	-642.559	-80.0756	-639.974	-80.0591	-659.167	-80.076	-670.027	-80.0658	-707.9	-80.0701	-728.711	-80.0663	-734.163	-80.0638	-744.925	-80.0638	-694.26	-80.067
0.149	-506.085	-80.0673	-556.009	-80.067	-596.381	-80.0746	-642.298	-80.0756	-639.114	-80.0593	-659.234	-80.0758	-669.268	-80.0657	-707.734	-80.0694	-728.97	-80.0662	-734.02	-80.0638	-744.899	-80.0643	-694.255	-80.0674
0.1491	-506.505	-80.0674	-555.753	-80.067	-597.061	-80.0747	-641.998	-80.0755	-638.253	-80.0596	-659.32	-80.0755	-668.565	-80.0655	-707.585	-80.0687	-729.161	-80.0662	-733.9	-80.0637	-744.72	-80.0648	-694.468	-80.0676
0.1492	-506.827	-80.0674	-555.458	-80.0669	-597.817	-80.0748	-641.668	-80.0754	-637.438	-80.0602	-659.424	-80.0751	-667.968	-80.0654	-707.452	-80.068	-729.282	-80.0661	-733.798	-80.0638	-744.375	-80.0653	-694.898	-80.0677
0.1493	-507.052	-80.0674	-555.111	-80.0669	-598.64	-80.0748	-641.311	-80.0753	-636.705	-80.0608	-659.54	-80.0744	-667.526	-80.0652	-707.325	-80.0673	-729.326	-80.0661	-733.709	-80.0638	-743.855	-80.0658	-695.539	-80.0677
0.1494	-507.194	-80.0674	-554.7	-80.067	-599.524	-80.0748	-640.929	-80.0753	-636.088	-80.0616	-659.659	-80.0737	-667.279	-80.0651	-707.195	-80.0666	-729.289	-80.066	-733.63	-80.0639	-743.157	-80.0662	-696.374	-80.0676
0.1495	-507.27	-80.0673	-554.216	-80.0671	-600.467	-80.0747	-640.516	-80.0752	-635.609	-80.0625	-659.775	-80.0728	-667.263	-80.065	-707.048	-80.0659	-729.157	-80.0661	-733.559	-80.0639	-742.287	-80.0666	-697.375	-80.0674
0.1496	-507.298	-80.0673	-553.659	-80.0672	-601.471	-80.0745	-640.063	-80.0751	-635.282	-80.0633	-659.879	-80.072	-667.496	-80.0651	-706.87	-80.0653	-728.916	-80.0661	-733.497	-80.0639	-741.258	-80.0668	-698.51	-80.067
0.1497	-507.304	-80.0673	-553.035	-80.0673	-602.54	-80.0743	-639.559	-80.0751	-635.105	-80.0642	-659.958	-80.0711	-667.985	-80.0653	-706.645	-80.0646	-728.543	-80.0663	-733.444	-80.0639	-740.091	-80.0669	-699.74	-80.0666
0.1498	-507.31	-80.0673	-552.36	-80.0674	-603.67	-80.074	-638.989	-80.0751	-635.067	-80.0651	-660.006	-80.0702	-668.723	-80.0656	-706.361	-80.064	-728.013	-80.0665	-733.399	-80.0637	-738.819	-80.0669	-701.021	-80.0662
0.1499	-507.335	-80.0674	-551.656	-80.0675	-604.862	-80.0737	-638.344	-80.075	-635.149	-80.0659	-660.015	-80.0694	-669.686	-80.0661	-706.01	-80.0634	-727.299	-80.0667	-733.36	-80.0634	-737.478	-80.0668	-702.309	-80.0659
0.15	-507.393	-80.0676	-550.949	-80.0675	-606.102	-80.0734	-637.62	-80.075	-635.32	-80.0667	-659.98	-80.0686	-670.841	-80.0667	-705.589	-80.0627	-726.377	-80.067	-733.326	-80.063	-736.116	-80.0665	-703.558	-80.0656
0.1501	-507.493	-80.0679	-550.272	-80.0674	-607.376	-80.0731	-636.822	-80.0749	-635.546	-80.0675	-659.898	-80.068	-672.15	-80.0675	-705.098	-80.0621	-725.229	-80.0672	-733.296	-80.0626	-734.783	-80.0663	-704.725	-80.0653
0.1502	-507.64	-80.0682	-549.658	-80.0672	-608.656	-80.0728	-635.962	-80.0747	-635.788	-80.0683	-659.768	-80.0674	-673.564	-80.0683	-704.551	-80.0614	-723.847	-80.0674	-733.265	-80.062	-733.534	-80.066	-705.771	-80.0652
0.1503	-507.83	-80.0686	-549.134	-80.0669	-609.91	-80.0725	-635.06	-80.0744	-636.007	-80.069	-659.592	-80.0669	-675.034	-80.0692	-703.962	-80.0607	-722.238	-80.0676	-733.23	-80.0614	-732.421	-80.0657	-706.664	-80.0652
0.1504	-508.059	-80.069	-548.724	-80.0665	-611.103	-80.0722	-634.142	-80.0741	-636.169	-80.0697	-659.372	-80.0665	-676.514	-80.0702	-703.35	-80.06	-720.424	-80.0676	-733.188	-80.0607	-731.489	-80.0654	-707.382	-80.0653
0.1505	-508.317	-80.0693	-548.443	-80.0661	-612.196	-80.072	-633.238	-80.0738	-636.24	-80.0703	-659.113	-80.0661	-677.957	-80.0712	-702.742	-80.0594	-718.444	-80.0676	-733.134	-80.06	-730.777	-80.0651	-707.91	-80.0654
0.1506	-508.594	-80.0694	-548.295	-80.0656	-613.151	-80.0718	-632.378	-80.0733	-636.197	-80.0709	-658.821	-80.0658	-679.323	-80.0721	-702.158	-80.0587	-716.354	-80.0674	-733.062	-80.0594	-730.309	-80.0649	-708.241	-80.0656
0.1507	-508.877	-80.0694	-548.273	-80.0651	-613.938	-80.0716	-631.584	-80.0728	-636.02	-80.0715	-658.501	-80.0656	-680.576	-80.0729	-701.618	-80.0582	-714.224	-80.0672	-732.971	-80.0589	-730.098	-80.0647	-708.383	-80.0659
0.1508	-509.148	-80.0691	-548.364	-80.0647	-614.531	-80.0715	-630.874	-80.0723	-635.7	-80.072	-658.159	-80.0654	-681.688	-80.0737	-701.138	-80.0578	-712.129	-80.0669	-732.857	-80.0585	-730.138	-80.0645	-708.351	-80.0661
0.1509	-509.391	-80.0685	-548.545	-80.0642	-614.92	-80.0715	-630.255	-80.0718	-635.234	-80.0724	-657.798	-80.0652	-682.634	-80.0743	-700.728	-80.0575	-710.153	-80.0665	-732.719	-80.0582	-730.415	-80.0643	-708.164	-80.0663
0.151	-509.589	-80.0677	-548.786	-80.0639	-615.1	-80.0715	-629.724	-80.0713	-634.625	-80.0728	-657.426	-80.065	-683.396	-80.0748	-700.39	-80.0575	-708.378	-80.0661	-732.563	-80.0581	-730.9	-80.0641	-707.848	-80.0665
0.1511	-509.723	-80.0667	-549.052	-80.0635	-615.083	-80.0716	-629.268	-80.0709	-633.884	-80.0731	-657.045	-80.0648	-683.962	-80.0751	-700.12	-80.0575	-706.874	-80.0658	-732.393	-80.0582	-731.555	-80.0638	-707.435	-80.0667
0.1512	-509.777	-80.0655	-549.312	-80.0633	-614.893	-80.0717	-628.866	-80.0705	-633.027	-80.0734	-656.659	-80.0647	-684.324	-80.0752	-699.914	-80.0578	-705.705	-80.0655	-732.22	-80.0583	-732.339	-80.0635	-706.952	-80.0667
0.1513	-509.735	-80.0641	-549.532	-80.0632	-614.558	-80.0719	-628.493	-80.0702	-632.074	-80.0737	-656.272	-80.0646	-684.478	-80.0752	-699.758	-80.0582	-704.912	-80.0654	-732.057	-80.0586	-733.21	-80.0631	-706.424	-80.0668
0.1514	-509.585	-80.0626	-549.683	-80.0631	-614.113	-80.0723	-628.12	-80.07	-631.052	-80.0739	-655.885	-80.0646	-684.429	-80.0751	-699.645	-80.0587	-704.521	-80.0654	-731.924	-80.059	-734.125	-80.0627	-705.873	-80.0669
0.1515	-509.32	-80.0611	-549.743	-80.0631	-613.594	-80.0727	-627.724	-80.0699	-629.987	-80.0741	-655.5	-80.0646	-684.183	-80.0748	-699.567	-80.0592	-704.535	-80.0657	-731.839	-80.0594	-735.046	-80.0622	-705.314	-80.0669
0.1516	-508.939	-80.0596	-549.697	-80.0631	-613.033	-80.0731	-627.286	-80.0699	-628.911	-80.0743	-655.115	-80.0647	-683.756	-80.0744	-699.519	-80.0597	-704.937	-80.066	-731.824	-80.0597	-735.935	-80.0616	-704.752	-80.067
0.1517	-508.446	-80.0582	-549.539	-80.0631	-612.458	-80.0736	-626.796	-80.07	-627.854	-80.0745	-654.728	-80.0648	-683.17	-80.0739	-699.504	-80.0602	-705.691	-80.0665	-731.901	-80.06	-736.764	-80.061	-704.19	-80.0672
0.1518	-507.853	-80.0568	-549.272	-80.0631	-611.88	-80.0741	-626.253	-80.0701	-626.844	-80.0746	-654.335	-80.0649	-682.45	-80.0734	-699.529	-80.0607	-706.748	-80.0671	-732.085	-80.0602	-737.507	-80.0604	-703.625	-80.0674
0.1519	-507.182	-80.0556	-548.91	-80.0631	-611.307	-80.0746	-625.665	-80.0703	-625.912	-80.0746	-653.93	-80.065	-681.631	-80.0728	-699.603	-80.061	-708.047	-80.0678	-732.395	-80.0603	-738.142	-80.0599	-703.048	-80.0676
0.152	-506.459	-80.0545	-548.476	-80.0631	-610.732	-80.075	-625.054	-80.0706	-625.08	-80.0745	-653.501	-80.0652	-680.75	-80.0721	-699.74	-80.0612	-709.523	-80.0685	-732.836	-80.0603	-738.654	-80.0594	-702.451	-80.0679
0.1521	-505.719	-80.0537	-548.003	-80.063	-610.142	-80.0753	-624.441	-80.0708	-624.369	-80.0741	-653.042	-80.0653	-679.843	-80.0715	-699.953	-80.0613	-711.108	-80.0691	-733.417	-80.0602	-739.034	-80.059	-701.825	-80.0682
0.1522	-505.003	-80.0531	-547.526	-80.063	-609.514	-80.0754	-623.857	-80.071	-623.797	-80.0736	-652.541	-80.0654	-678.95	-80.0709	-700.251	-80.0613	-712.738	-80.0695	-734.134	-80.06	-739.276	-80.0587	-701.163	-80.0684
0.1523	-504.354	-80.0528	-547.091	-80.063	-608.825	-80.0754	-623.329	-80.0711	-623.371	-80.0728	-651.993	-80.0655	-678.107	-80.0704	-700.638	-80.0613	-714.355	-80.0698	-734.982	-80.0598	-739.383	-80.0586	-700.463	-80.0686
0.1524	-503.817	-80.0528	-546.738	-80.063	-608.05	-80.0753	-622.886	-80.0712	-623.098	-80.0718	-651.389	-80.0655	-677.343	-80.0699	-701.109	-80.0612	-715.911	-80.0699	-735.944	-80.0597	-739.362	-80.0586	-699.726	-80.0688
0.1525	-503.433	-80.0532	-546.508	-80.0631	-607.167	-80.0749	-622.548	-80.0712	-622.979	-80.0707	-650.726	-80.0656	-676.684	-80.0694	-701.651	-80.0612	-717.367	-80.0697	-737.005	-80.0595	-739.226	-80.0587	-698.965	-80.0689
0.1526	-503.239	-80.0539	-546.434	-80.0632	-606.16	-80.0745	-622.332	-80.0712	-623.012	-80.0694	-650.001	-80.0655	-676.147	-80.069	-702.246	-80.0612	-718.691	-80.0692	-738.14	-80.0595	-738.995	-80.059	-698.192	-80.0689
0.1527	-503.261	-80.055	-546.536	-80.0635	-605.019	-80.0739	-622.247	-80.071	-623.192	-80.068	-649.217	-80.0655	-675.742	-80.0685	-702.867	-80.0612	-719.864	-80.0685	-739.321	-80.0594	-738.691	-80.0595	-697.43	-80.0688
0.1528	-503.513	-80.0564	-546.825	-80.0638	-603.744	-80.0733	-622.293	-80.0707	-623.51	-80.0665	-648.379	-80.0655	-675.473	-80.0681	-703.481	-80.0613	-720.871	-80.0675	-740.515	-80.0595	-738.342	-80.06	-696.7	-80.0687
0.1529	-503.994	-80.0581	-547.294	-80.0642	-602.341	-80.0727	-622.466	-80.0703	-623.954	-80.0652	-647.489	-80.0655	-675.337	-80.0676	-704.057	-80.0615	-721.706	-80.0662	-741.69	-80.0596	-737.974	-80.0607	-696.03	-80.0685
0.153	-504.684	-80.0601	-547.921	-80.0646	-600.824	-80.0721	-622.756	-80.0699	-624.507	-80.064	-646.557	-80.0656	-675.33	-80.067	-704.565	-80.0617	-722.367	-80.0647	-742.81	-80.0598	-737.614	-80.0615	-695.444	-80.0682
0.1531	-505.552	-80.0623	-548.666	-80.0652	-599.215	-80.0716	-623.147	-80.0693	-625.151	-80.063	-645.594	-80.0657	-675.445	-80.0664	-704.978	-80.0619	-722.856	-80.0631	-743.84	-80.06	-737.285	-80.0623	-694.966	-80.0679
0.1532	-506.553	-80.0645	-549.482	-80.0658	-597.54	-80.0713	-623.622	-80.0688	-625.861	-80.0624	-644.61	-80.0659	-675.672	-80.0656	-705.279	-80.0621	-723.177	-80.0614	-744.752	-80.0601	-737.005	-80.0631	-694.614	-80.0676
0.1533	-507.63	-80.0668	-550.31	-80.0666	-595.828	-80.0711	-624.16	-80.0682	-626.612	-80.062	-643.621	-80.0661	-676.001	-80.0648	-705.455	-80.0622	-723.341	-80.0596	-745.517	-80.0603	-736.786	-80.064	-694.402	-80.0672
0.1534	-508.721	-80.0689	-551.086	-80.0673	-594.11	-80.071	-624.739	-80.0677	-627.374	-80.0619	-642.643	-80.0664	-676.419	-80.0639	-705.505	-80.0622	-723.362	-80.0579	-746.117	-80.0604	-736.635	-80.0648	-694.337	-80.0668
0.1535	-509.765	-80.0708	-551.749	-80.0681	-592.415	-80.071	-625.335	-80.0672	-628.119	-80.0621	-641.695	-80.0667	-676.912	-80.063	-705.436	-80.062	-723.255	-80.0562	-746.543	-80.0606	-736.553	-80.0656	-694.42	-80.0664
0.1536	-510.702	-80.0724	-552.247	-80.0689	-590.775	-80.0712	-625.924	-80.0667	-628.818	-80.0626	-640.796	-80.0671	-677.461	-80.062	-705.259	-80.0616	-723.038	-80.0546	-746.798	-80.0607	-736.536	-80.0663	-694.646	-80.0659
0.1537	-511.482	-80.0737	-552.535	-80.0697	-589.217	-80.0715	-626.483	-80.0664	-629.446	-80.0634	-639.97	-80.0675	-678.043	-80.0612	-704.992	-80.0611	-722.735	-80.0532	-746.896	-80.0609	-736.58	-80.067	-695.007	-80.0654
0.1538	-512.067	-80.0747	-552.586	-80.0705	-587.765	-80.0718	-626.986	-80.0662	-629.981	-80.0643	-639.233	-80.0678	-678.628	-80.0605	-704.653	-80.0604	-722.368	-80.0521	-746.867	-80.0612	-736.679	-80.0676	-695.493	-80.0649
0.1539	-512.432	-80.0753	-552.391	-80.0711	-586.44	-80.0722	-627.415	-80.0661	-630.409	-80.0653	-638.605	-80.0682	-679.185	-80.0599	-704.262	-80.0596	-721.962	-80.0512	-746.752	-80.0615	-736.827	-80.0682	-696.088	-80.0643
0.154	-512.565	-80.0755	-551.958	-80.0717	-585.258	-80.0726	-627.753	-80.0661	-630.721	-80.0663	-638.1	-80.0685	-679.675	-80.0595	-703.837	-80.0586	-721.537	-80.0507	-746.599	-80.0619	-737.022	-80.0687	-696.779	-80.0637
0.1541	-512.47	-80.0754	-551.309	-80.0722	-584.237	-80.0729	-627.987	-80.0661	-630.918	-80.0674	-637.725	-80.0688	-680.066	-80.0593	-703.395	-80.0576	-721.116	-80.0504	-746.466	-80.0624	-737.265	-80.0691	-697.55	-80.0631
0.1542	-512.165	-80.0751	-550.482	-80.0726	-583.386	-80.0732	-628.113	-80.0662	-631.005	-80.0684	-637.482	-80.0691	-680.324	-80.0593	-702.949	-80.0566	-720.716	-80.0505	-746.411	-80.063	-737.559	-80.0695	-698.386	-80.0625
0.1543	-511.679	-80.0747	-549.524	-80.0727	-582.712	-80.0734	-628.135	-80.0663	-630.991	-80.0694	-637.369	-80.0693	-680.423	-80.0595	-702.507	-80.0555	-720.349	-80.0509	-746.49	-80.0637	-737.907	-80.0698	-699.271	-80.0618
0.1544	-511.045	-80.0741	-548.488	-80.0727	-582.222	-80.0735	-628.063	-80.0664	-630.893	-80.0703	-637.375	-80.0695	-680.349	-80.0597	-702.076	-80.0546	-720.025	-80.0516	-746.745	-80.0644	-738.316	-80.0701	-700.19	-80.0612
0.1545	-510.301	-80.0735	-547.428	-80.0726	-581.917	-80.0735	-627.913	-80.0665	-630.728	-80.0711	-637.481	-80.0697	-680.097	-80.0601	-701.66	-80.0537	-719.75	-80.0526	-747.208	-80.0652	-738.791	-80.0704	-701.125	-80.0606
0.1546	-509.486	-80.0729	-546.396	-80.0722	-581.795	-80.0733	-627.707	-80.0664	-630.516	-80.0717	-637.666	-80.0699	-679.676	-80.0604	-701.257	-80.053	-719.526	-80.0537	-747.895	-80.0659	-739.335	-80.0706	-702.057	-80.06
0.1547	-508.633	-80.0724	-545.438	-80.0717	-581.851	-80.0731	-627.472	-80.0663	-630.277	-80.0723	-637.903	-80.07	-679.112	-80.0606	-700.867	-80.0525	-719.354	-80.0551	-748.799	-80.0666	-739.948	-80.0707	-702.972	-80.0594
0.1548	-507.767	-80.0719	-544.592	-80.071	-582.079	-80.0727	-627.233	-80.0661	-630.025	-80.0728	-638.163	-80.0701	-678.437	-80.0608	-700.487	-80.0521	-719.232	-80.0565	-749.898	-80.0672	-740.628	-80.0708	-703.848	-80.0589
0.1549	-506.906	-80.0715	-543.887	-80.0701	-582.466	-80.0721	-627.014	-80.0659	-629.781	-80.0732	-638.413	-80.0701	-677.695	-80.0608	-700.109	-80.0519	-719.158	-80.0579	-751.153	-80.0676	-741.371	-80.0709	-704.671	-80.0585
0.155	-506.06	-80.0712	-543.345	-80.0692	-583.001	-80.0715	-626.836	-80.0655	-629.554	-80.0735	-638.623	-80.0701	-676.93	-80.0608	-699.727	-80.0519	-719.133	-80.0592	-752.51	-80.0679	-742.165	-80.0709	-705.424	-80.0581
0.1551	-505.231	-80.0709	-542.974	-80.0681	-583.666	-80.0708	-626.713	-80.0651	-629.354	-80.0737	-638.767	-80.0699	-676.187	-80.0606	-699.337	-80.0521	-719.16	-80.0604	-753.908	-80.068	-742.998	-80.0708	-706.091	-80.0578
0.1552	-504.417	-80.0705	-542.774	-80.067	-584.443	-80.07	-626.653	-80.0647	-629.191	-80.0738	-638.822	-80.0697	-675.508	-80.0603	-698.93	-80.0526	-719.24	-80.0614	-755.281	-80.0679	-743.85	-80.0708	-706.66	-80.0575
0.1553	-503.609	-80.0702	-542.739	-80.0659	-585.311	-80.0692	-626.656	-80.0644	-629.065	-80.0738	-638.772	-80.0694	-674.927	-80.06	-698.505	-80.0532	-719.381	-80.0621	-756.567	-80.0677	-744.699	-80.0706	-707.117	-80.0573
0.1554	-502.803	-80.0698	-542.851	-80.0648	-586.248	-80.0683	-626.714	-80.064	-628.977	-80.0736	-638.611	-80.069	-674.467	-80.0597	-698.063	-80.054	-719.591	-80.0627	-757.708	-80.0674	-745.517	-80.0704	-707.448	-80.0571
0.1555	-501.996	-80.0694	-543.086	-80.0637	-587.228	-80.0675	-626.817	-80.0637	-628.923	-80.0733	-638.336	-80.0685	-674.139	-80.0594	-697.608	-80.055	-719.882	-80.063	-758.66	-80.0669	-746.272	-80.0702	-707.644	-80.0569
0.1556	-501.189	-80.069	-543.416	-80.0627	-588.229	-80.0667	-626.946	-80.0635	-628.895	-80.0729	-637.958	-80.0679	-673.944	-80.0592	-697.153	-80.0562	-720.265	-80.0632	-759.385	-80.0665	-746.929	-80.0699	-707.695	-80.0568
0.1557	-500.388	-80.0686	-543.806	-80.0618	-589.223	-80.066	-627.085	-80.0634	-628.884	-80.0724	-637.49	-80.0673	-673.874	-80.0591	-696.712	-80.0575	-720.746	-80.0632	-759.861	-80.066	-747.448	-80.0696	-707.592	-80.0567
0.1558	-499.601	-80.0683	-544.219	-80.061	-590.188	-80.0654	-627.214	-80.0633	-628.876	-80.0718	-636.948	-80.0667	-673.91	-80.0591	-696.306	-80.0589	-721.333	-80.0632	-760.083	-80.0657	-747.798	-80.0693	-707.334	-80.0566
0.1559	-498.842	-80.068	-544.616	-80.0602	-591.102	-80.0649	-627.321	-80.0634	-628.859	-80.0712	-636.354	-80.0661	-674.031	-80.0592	-695.961	-80.0603	-722.029	-80.0632	-760.053	-80.0654	-747.944	-80.0689	-706.925	-80.0565
0.156	-498.123	-80.0678	-544.959	-80.0596	-591.945	-80.0645	-627.398	-80.0635	-628.82	-80.0704	-635.722	-80.0655	-674.21	-80.0594	-695.701	-80.0617	-722.829	-80.0632	-759.789	-80.0652	-747.864	-80.0686	-706.372	-80.0565
0.1561	-497.456	-80.0678	-545.215	-80.0591	-592.702	-80.0641	-627.442	-80.0638	-628.748	-80.0697	-635.067	-80.065	-674.419	-80.0598	-695.554	-80.063	-723.726	-80.0634	-759.319	-80.0652	-747.548	-80.0683	-705.693	-80.0566
0.1562	-496.847	-80.068	-545.353	-80.0587	-593.36	-80.0638	-627.462	-80.0641	-628.635	-80.069	-634.398	-80.0645	-674.631	-80.0602	-695.542	-80.0643	-724.707	-80.0637	-758.675	-80.0653	-746.996	-80.0681	-704.916	-80.0567
0.1563	-496.298	-80.0682	-545.349	-80.0584	-593.911	-80.0635	-627.472	-80.0645	-628.479	-80.0683	-633.715	-80.0641	-674.825	-80.0606	-695.686	-80.0654	-725.751	-80.0641	-757.9	-80.0655	-746.222	-80.0679	-704.075	-80.0569
0.1564	-495.808	-80.0686	-545.19	-80.0583	-594.348	-80.0633	-627.492	-80.0649	-628.281	-80.0677	-633.016	-80.0639	-674.979	-80.061	-696.001	-80.0663	-726.838	-80.0646	-757.037	-80.0659	-745.257	-80.0679	-703.213	-80.0571
0.1565	-495.366	-80.069	-544.871	-80.0583	-594.669	-80.063	-627.548	-80.0655	-628.048	-80.0672	-632.295	-80.0636	-675.077	-80.0614	-696.494	-80.0671	-727.945	-80.0653	-756.131	-80.0664	-744.143	-80.0679	-702.375	-80.0573
0.1566	-494.957	-80.0695	-544.399	-80.0585	-594.872	-80.0628	-627.668	-80.0661	-627.79	-80.0667	-631.541	-80.0635	-675.108	-80.0616	-697.169	-80.0677	-729.049	-80.0659	-755.228	-80.0669	-742.933	-80.068	-701.609	-80.0576
0.1567	-494.559	-80.0699	-543.788	-80.0589	-594.959	-80.0625	-627.875	-80.0667	-627.519	-80.0663	-630.746	-80.0634	-675.066	-80.0617	-698.017	-80.0682	-730.129	-80.0665	-754.371	-80.0675	-741.682	-80.0682	-700.957	-80.0577
0.1568	-494.149	-80.0702	-543.065	-80.0594	-594.928	-80.0623	-628.189	-80.0674	-627.247	-80.066	-629.902	-80.0634	-674.951	-80.0617	-699.026	-80.0686	-731.166	-80.067	-753.599	-80.0681	-740.449	-80.0685	-700.455	-80.0579
0.1569	-493.701	-80.0704	-542.263	-80.06	-594.779	-80.0621	-628.624	-80.0682	-626.985	-80.0657	-629.003	-80.0635	-674.765	-80.0615	-700.176	-80.0689	-732.148	-80.0674	-752.944	-80.0687	-739.286	-80.0688	-700.131	-80.0579
0.157	-493.189	-80.0704	-541.419	-80.0608	-594.51	-80.062	-629.178	-80.069	-626.74	-80.0655	-628.047	-80.0636	-674.516	-80.0612	-701.441	-80.0691	-733.065	-80.0676	-752.43	-80.0693	-738.237	-80.069	-699.998	-80.0578
0.1571	-492.589	-80.0702	-540.577	-80.0618	-594.121	-80.0619	-629.845	-80.0698	-626.516	-80.0653	-627.036	-80.0638	-674.215	-80.0608	-702.792	-80.0693	-733.91	-80.0677	-752.074	-80.0698	-737.338	-80.0692	-700.055	-80.0576
0.1572	-491.882	-80.07	-539.776	-80.0628	-593.61	-80.062	-630.603	-80.0707	-626.311	-80.0651	-625.97	-80.064	-673.873	-80.0604	-704.196	-80.0695	-734.68	-80.0676	-751.879	-80.0703	-736.608	-80.0694	-700.292	-80.0574
0.1573	-491.056	-80.0696	-539.055	-80.0638	-592.978	-80.0622	-631.422	-80.0715	-626.124	-80.0648	-624.853	-80.0644	-673.503	-80.06	-705.616	-80.0698	-735.372	-80.0674	-751.836	-80.0707	-736.059	-80.0694	-700.68	-80.0571
0.1574	-490.103	-80.0692	-538.445	-80.0649	-592.231	-80.0625	-632.267	-80.0722	-625.953	-80.0646	-623.693	-80.0648	-673.12	-80.0596	-707.021	-80.0701	-735.988	-80.067	-751.927	-80.071	-735.686	-80.0693	-701.187	-80.0568
0.1575	-489.025	-80.0688	-537.971	-80.0659	-591.377	-80.063	-633.097	-80.0728	-625.797	-80.0643	-622.494	-80.0653	-672.735	-80.0593	-708.379	-80.0704	-736.525	-80.0667	-752.121	-80.0711	-735.48	-80.0691	-701.774	-80.0566
0.1576	-487.833	-80.0685	-537.648	-80.0668	-590.431	-80.0635	-633.869	-80.0733	-625.655	-80.064	-621.261	-80.0659	-672.354	-80.0591	-709.664	-80.0706	-736.984	-80.0663	-752.377	-80.071	-735.427	-80.0688	-702.403	-80.0565
0.1577	-486.544	-80.0683	-537.478	-80.0676	-589.413	-80.0641	-634.541	-80.0736	-625.534	-80.0637	-620.001	-80.0666	-671.988	-80.059	-710.853	-80.0709	-737.362	-80.0659	-752.649	-80.0708	-735.506	-80.0685	-703.038	-80.0565
0.1578	-485.184	-80.0682	-537.455	-80.0683	-588.347	-80.0648	-635.08	-80.0737	-625.443	-80.0633	-618.725	-80.0672	-671.638	-80.0592	-711.935	-80.0712	-737.661	-80.0655	-752.888	-80.0705	-735.698	-80.0682	-703.657	-80.0568
0.1579	-483.785	-80.0682	-537.565	-80.0687	-587.267	-80.0654	-635.457	-80.0736	-625.394	-80.0629	-617.444	-80.0679	-671.306	-80.0595	-712.897	-80.0714	-737.874	-80.0652	-753.041	-80.07	-735.987	-80.068	-704.239	-80.0574
0.158	-482.384	-80.0684	-537.786	-80.069	-586.207	-80.066	-635.655	-80.0733	-625.4	-80.0625	-616.174	-80.0685	-670.992	-80.0599	-713.737	-80.0715	-738.001	-80.065	-753.061	-80.0694	-736.357	-80.0678	-704.783	-80.0581
0.1581	-481.019	-80.0687	-538.091	-80.069	-585.206	-80.0665	-635.67	-80.0728	-625.473	-80.0621	-614.939	-80.069	-670.693	-80.0606	-714.453	-80.0715	-738.039	-80.0648	-752.904	-80.0687	-736.796	-80.0678	-705.295	-80.0591
0.1582	-479.732	-80.069	-538.45	-80.0689	-584.302	-80.0668	-635.51	-80.0721	-625.619	-80.0618	-613.765	-80.0694	-670.406	-80.0614	-715.043	-80.0715	-737.99	-80.0647	-752.535	-80.068	-737.293	-80.0679	-705.792	-80.0603
0.1583	-478.565	-80.0694	-538.838	-80.0687	-583.533	-80.0669	-635.193	-80.0714	-625.838	-80.0615	-612.688	-80.0696	-670.124	-80.0623	-715.507	-80.0715	-737.852	-80.0647	-751.928	-80.0674	-737.837	-80.0681	-706.297	-80.0616
0.1584	-477.554	-80.0698	-539.229	-80.0683	-582.935	-80.0669	-634.749	-80.0705	-626.124	-80.0612	-611.743	-80.0697	-669.84	-80.0633	-715.84	-80.0714	-737.627	-80.0646	-751.07	-80.0668	-738.416	-80.0685	-706.836	-80.0629
0.1585	-476.734	-80.0702	-539.599	-80.0679	-582.538	-80.0666	-634.22	-80.0696	-626.461	-80.061	-610.971	-80.0696	-669.55	-80.0643	-716.036	-80.0712	-737.324	-80.0646	-749.956	-80.0664	-739.021	-80.0689	-707.432	-80.0642
0.1586	-476.133	-80.0706	-539.933	-80.0675	-582.363	-80.0662	-633.646	-80.0688	-626.827	-80.0608	-610.408	-80.0694	-669.243	-80.0654	-716.085	-80.0711	-736.947	-80.0647	-748.595	-80.0661	-739.641	-80.0694	-708.103	-80.0655
0.1587	-475.774	-80.0709	-540.215	-80.067	-582.423	-80.0655	-633.076	-80.068	-627.197	-80.0607	-610.086	-80.069	-668.912	-80.0664	-715.977	-80.071	-736.505	-80.0648	-747.008	-80.066	-740.264	-80.07	-708.858	-80.0667
0.1588	-475.67	-80.0711	-540.436	-80.0666	-582.716	-80.0647	-632.55	-80.0673	-627.542	-80.0606	-610.03	-80.0685	-668.55	-80.0674	-715.706	-80.0709	-736.007	-80.0649	-745.225	-80.066	-740.88	-80.0704	-709.693	-80.0678
0.1589	-475.829	-80.0713	-540.59	-80.0662	-583.234	-80.0638	-632.102	-80.0667	-627.835	-80.0605	-610.247	-80.068	-668.15	-80.0683	-715.265	-80.0709	-735.461	-80.065	-743.284	-80.0662	-741.482	-80.0708	-710.596	-80.0688
0.159	-476.247	-80.0714	-540.671	-80.0659	-583.949	-80.0628	-631.758	-80.0662	-628.051	-80.0604	-610.738	-80.0674	-667.712	-80.069	-714.659	-80.0709	-734.876	-80.0652	-741.233	-80.0665	-742.062	-80.0711	-711.539	-80.0698
0.1591	-476.915	-80.0714	-540.678	-80.0656	-584.827	-80.0618	-631.531	-80.0658	-628.172	-80.0604	-611.485	-80.0669	-667.236	-80.0696	-713.9	-80.071	-734.257	-80.0654	-739.122	-80.0669	-742.618	-80.0712	-712.491	-80.0706
0.1592	-477.813	-80.0714	-540.609	-80.0653	-585.82	-80.0609	-631.418	-80.0656	-628.188	-80.0603	-612.453	-80.0664	-666.729	-80.0701	-713.008	-80.0711	-733.611	-80.0657	-736.996	-80.0673	-743.148	-80.0711	-713.414	-80.0714
0.1593	-478.914	-80.0714	-540.466	-80.065	-586.876	-80.0601	-631.405	-80.0654	-628.092	-80.0603	-613.599	-80.066	-666.207	-80.0703	-712.012	-80.0713	-732.946	-80.0659	-734.907	-80.0677	-743.652	-80.0709	-714.268	-80.0721
0.1594	-480.184	-80.0713	-540.252	-80.0647	-587.941	-80.0594	-631.468	-80.0653	-627.886	-80.0602	-614.871	-80.0657	-665.688	-80.0704	-710.949	-80.0714	-732.265	-80.0662	-732.895	-80.0681	-744.128	-80.0705	-715.017	-80.0728
0.1595	-481.584	-80.0711	-539.971	-80.0644	-588.958	-80.0589	-631.575	-80.0653	-627.575	-80.0602	-616.214	-80.0655	-665.194	-80.0704	-709.86	-80.0716	-731.576	-80.0664	-730.998	-80.0683	-744.574	-80.07	-715.63	-80.0734
0.1596	-483.07	-80.0709	-539.632	-80.0641	-589.877	-80.0587	-631.692	-80.0654	-627.171	-80.0602	-617.572	-80.0654	-664.751	-80.0702	-708.785	-80.0718	-730.888	-80.0666	-729.242	-80.0684	-744.985	-80.0695	-716.087	-80.074
0.1597	-484.592	-80.0707	-539.242	-80.0638	-590.656	-80.0586	-631.784	-80.0654	-626.682	-80.0601	-618.896	-80.0653	-664.385	-80.0699	-707.76	-80.072	-730.213	-80.0668	-727.65	-80.0683	-745.355	-80.069	-716.374	-80.0745
0.1598	-486.102	-80.0704	-538.815	-80.0635	-591.26	-80.0588	-631.824	-80.0656	-626.122	-80.0601	-620.143	-80.0653	-664.118	-80.0695	-706.819	-80.0722	-729.565	-80.0669	-726.232	-80.0681	-745.673	-80.0684	-716.489	-80.0748
0.1599	-487.553	-80.0701	-538.36	-80.0632	-591.672	-80.0592	-631.79	-80.0657	-625.504	-80.0601	-621.281	-80.0653	-663.968	-80.0691	-705.983	-80.0724	-728.962	-80.0669	-724.998	-80.0678	-745.928	-80.068	-716.441	-80.075
0.16	-488.903	-80.0698	-537.887	-80.063	-591.876	-80.0596	-631.67	-80.0659	-624.84	-80.0601	-622.289	-80.0654	-663.945	-80.0687	-705.263	-80.0727	-728.424	-80.067	-723.948	-80.0674	-746.111	-80.0676	-716.246	-80.075
0.1601	-490.115	-80.0694	-537.412	-80.0629	-591.875	-80.0602	-631.465	-80.0661	-624.141	-80.0601	-623.155	-80.0656	-664.055	-80.0683	-704.663	-80.0729	-727.969	-80.067	-723.084	-80.0669	-746.213	-80.0673	-715.926	-80.0748
0.1602	-491.16	-80.0691	-536.942	-80.0629	-591.677	-80.0609	-631.188	-80.0663	-623.42	-80.0601	-623.873	-80.0657	-664.292	-80.068	-704.174	-80.0732	-727.619	-80.067	-722.401	-80.0664	-746.226	-80.0671	-715.505	-80.0744
0.1603	-492.019	-80.0689	-536.486	-80.063	-591.3	-80.0616	-630.858	-80.0664	-622.688	-80.0602	-624.442	-80.0659	-664.645	-80.0678	-703.78	-80.0735	-727.391	-80.067	-721.899	-80.0659	-746.147	-80.0669	-715.01	-80.0739
0.1604	-492.682	-80.0687	-536.054	-80.0632	-590.764	-80.0622	-630.506	-80.0666	-621.958	-80.0603	-624.867	-80.0662	-665.096	-80.0677	-703.46	-80.0739	-727.295	-80.0671	-721.571	-80.0654	-745.976	-80.0668	-714.467	-80.0733
0.1605	-493.147	-80.0685	-535.651	-80.0634	-590.095	-80.0628	-630.16	-80.0667	-621.245	-80.0605	-625.149	-80.0665	-665.624	-80.0677	-703.186	-80.0742	-727.34	-80.0672	-721.412	-80.065	-745.718	-80.0667	-713.895	-80.0727
0.1606	-493.425	-80.0685	-535.282	-80.0636	-589.32	-80.0634	-629.854	-80.0668	-620.563	-80.0609	-625.291	-80.0668	-666.203	-80.0678	-702.933	-80.0745	-727.524	-80.0674	-721.421	-80.0646	-745.379	-80.0665	-713.313	-80.072
0.1607	-493.53	-80.0686	-534.95	-80.0638	-588.469	-80.0639	-629.618	-80.0667	-619.93	-80.0613	-625.296	-80.0671	-666.813	-80.0678	-702.677	-80.0748	-727.844	-80.0676	-721.59	-80.0644	-744.969	-80.0662	-712.732	-80.0713
0.1608	-493.486	-80.0688	-534.661	-80.064	-587.569	-80.0643	-629.474	-80.0666	-619.36	-80.0618	-625.164	-80.0674	-667.429	-80.0679	-702.392	-80.075	-728.283	-80.0678	-721.915	-80.0642	-744.499	-80.0659	-712.154	-80.0707
0.1609	-493.317	-80.0691	-534.415	-80.0641	-586.649	-80.0646	-629.436	-80.0665	-618.871	-80.0624	-624.901	-80.0677	-668.031	-80.0679	-702.058	-80.0752	-728.824	-80.0679	-722.389	-80.064	-743.98	-80.0654	-711.578	-80.0702
0.161	-493.053	-80.0695	-534.213	-80.0641	-585.737	-80.0649	-629.51	-80.0662	-618.476	-80.0631	-624.513	-80.068	-668.605	-80.0679	-701.659	-80.0752	-729.443	-80.0681	-723.001	-80.064	-743.425	-80.0649	-710.996	-80.0698
0.1611	-492.725	-80.0699	-534.056	-80.064	-584.861	-80.0652	-629.69	-80.0659	-618.19	-80.0639	-624.009	-80.0682	-669.136	-80.0677	-701.185	-80.0751	-730.115	-80.0681	-723.742	-80.0641	-742.846	-80.0643	-710.396	-80.0695
0.1612	-492.365	-80.0705	-533.941	-80.0639	-584.043	-80.0654	-629.962	-80.0655	-618.021	-80.0648	-623.404	-80.0684	-669.618	-80.0675	-700.627	-80.0749	-730.813	-80.0681	-724.6	-80.0642	-742.254	-80.0637	-709.763	-80.0693
0.1613	-491.999	-80.0711	-533.863	-80.0637	-583.308	-80.0655	-630.301	-80.0651	-617.975	-80.0656	-622.715	-80.0684	-670.043	-80.0671	-699.98	-80.0745	-731.513	-80.068	-725.557	-80.0644	-741.664	-80.063	-709.078	-80.0691
0.1614	-491.649	-80.0718	-533.816	-80.0634	-582.674	-80.0656	-630.68	-80.0648	-618.049	-80.0664	-621.965	-80.0685	-670.411	-80.0667	-699.242	-80.0741	-732.197	-80.0678	-726.599	-80.0646	-741.083	-80.0624	-708.324	-80.0689
0.1615	-491.333	-80.0724	-533.785	-80.0632	-582.156	-80.0657	-631.065	-80.0645	-618.24	-80.0672	-621.174	-80.0684	-670.721	-80.0663	-698.415	-80.0735	-732.848	-80.0675	-727.709	-80.065	-740.519	-80.0618	-707.487	-80.0688
0.1616	-491.06	-80.073	-533.754	-80.063	-581.765	-80.0656	-631.422	-80.0643	-618.534	-80.0679	-620.372	-80.0682	-670.976	-80.0659	-697.5	-80.0729	-733.459	-80.0671	-728.87	-80.0654	-739.981	-80.0613	-706.551	-80.0686
0.1617	-490.834	-80.0735	-533.706	-80.0628	-581.502	-80.0655	-631.721	-80.0643	-618.915	-80.0684	-619.577	-80.068	-671.177	-80.0655	-696.505	-80.0722	-734.028	-80.0667	-730.068	-80.0658	-739.469	-80.0608	-705.502	-80.0684
0.1618	-490.646	-80.074	-533.621	-80.0627	-581.366	-80.0652	-631.933	-80.0644	-619.361	-80.0688	-618.811	-80.0678	-671.329	-80.0652	-695.432	-80.0716	-734.56	-80.0661	-731.29	-80.0663	-738.983	-80.0604	-704.334	-80.0681
0.1619	-490.483	-80.0743	-533.481	-80.0626	-581.35	-80.0649	-632.038	-80.0647	-619.847	-80.069	-618.092	-80.0675	-671.436	-80.065	-694.291	-80.0709	-735.068	-80.0656	-732.53	-80.0669	-738.515	-80.06	-703.036	-80.0677
0.162	-490.327	-80.0744	-533.268	-80.0626	-581.439	-80.0645	-632.024	-80.0651	-620.347	-80.0691	-617.433	-80.0672	-671.501	-80.0648	-693.087	-80.0703	-735.565	-80.065	-733.782	-80.0674	-738.057	-80.0597	-701.605	-80.0673
0.1621	-490.154	-80.0744	-532.975	-80.0627	-581.615	-80.0641	-631.887	-80.0656	-620.837	-80.069	-616.845	-80.067	-671.528	-80.0648	-691.83	-80.0697	-736.065	-80.0645	-735.047	-80.068	-737.595	-80.0594	-700.04	-80.0669
0.1622	-489.942	-80.0742	-532.597	-80.0629	-581.858	-80.0636	-631.632	-80.0663	-621.3	-80.0689	-616.336	-80.0668	-671.518	-80.0648	-690.529	-80.0692	-736.581	-80.064	-736.329	-80.0685	-737.112	-80.0591	-698.341	-80.0666
0.1623	-489.669	-80.0738	-532.138	-80.0631	-582.148	-80.0631	-631.272	-80.067	-621.718	-80.0687	-615.912	-80.0666	-671.477	-80.0648	-689.194	-80.0688	-737.121	-80.0635	-737.633	-80.069	-736.59	-80.0588	-696.515	-80.0662
0.1624	-489.319	-80.0732	-531.615	-80.0634	-582.464	-80.0627	-630.829	-80.0677	-622.083	-80.0685	-615.578	-80.0665	-671.407	-80.0648	-687.836	-80.0684	-737.682	-80.063	-738.963	-80.0695	-736.015	-80.0585	-694.576	-80.066
0.1625	-488.883	-80.0724	-531.048	-80.0637	-582.794	-80.0624	-630.329	-80.0684	-622.394	-80.0683	-615.336	-80.0665	-671.307	-80.0649	-686.468	-80.0681	-738.254	-80.0626	-740.324	-80.0699	-735.372	-80.0582	-692.542	-80.0658
0.1626	-488.359	-80.0715	-530.463	-80.064	-583.123	-80.0621	-629.799	-80.0691	-622.654	-80.0681	-615.188	-80.0665	-671.184	-80.0649	-685.107	-80.0678	-738.816	-80.0623	-741.712	-80.0702	-734.651	-80.058	-690.439	-80.0658
0.1627	-487.754	-80.0705	-529.893	-80.0644	-583.451	-80.0619	-629.268	-80.0697	-622.872	-80.068	-615.131	-80.0665	-671.036	-80.0649	-683.765	-80.0676	-739.339	-80.062	-743.118	-80.0706	-733.842	-80.0578	-688.304	-80.0659
0.1628	-487.079	-80.0694	-529.367	-80.0648	-583.78	-80.0618	-628.762	-80.0701	-623.059	-80.0679	-615.163	-80.0666	-670.864	-80.0648	-682.458	-80.0674	-739.785	-80.0618	-744.526	-80.0709	-732.942	-80.0577	-686.176	-80.0661
0.1629	-486.353	-80.0683	-528.912	-80.0652	-584.119	-80.0618	-628.3	-80.0705	-623.227	-80.0679	-615.272	-80.0666	-670.665	-80.0647	-681.204	-80.0672	-740.115	-80.0616	-745.91	-80.0713	-731.95	-80.0576	-684.097	-80.0664
0.163	-485.6	-80.0672	-528.557	-80.0657	-584.485	-80.0619	-627.898	-80.0707	-623.382	-80.0678	-615.444	-80.0667	-670.439	-80.0646	-680.014	-80.0671	-740.29	-80.0616	-747.24	-80.0717	-730.868	-80.0577	-682.114	-80.0667
0.1631	-484.841	-80.0662	-528.316	-80.0661	-584.897	-80.0619	-627.565	-80.0709	-623.527	-80.0678	-615.663	-80.0667	-670.18	-80.0645	-678.898	-80.067	-740.274	-80.0617	-748.475	-80.0721	-729.7	-80.0577	-680.266	-80.0671
0.1632	-484.1	-80.0652	-528.203	-80.0665	-585.378	-80.062	-627.302	-80.071	-623.658	-80.0677	-615.906	-80.0667	-669.882	-80.0644	-677.863	-80.0669	-740.041	-80.0619	-749.578	-80.0726	-728.456	-80.0579	-678.591	-80.0674
0.1633	-483.394	-80.0644	-528.22	-80.0669	-585.947	-80.0621	-627.112	-80.071	-623.763	-80.0676	-616.15	-80.0666	-669.54	-80.0644	-676.908	-80.0669	-739.577	-80.0623	-750.51	-80.0732	-727.146	-80.0581	-677.114	-80.0677
0.1634	-482.739	-80.0638	-528.367	-80.0672	-586.62	-80.0622	-626.992	-80.071	-623.823	-80.0674	-616.372	-80.0666	-669.146	-80.0644	-676.031	-80.0669	-738.88	-80.0628	-751.234	-80.0738	-725.785	-80.0583	-675.852	-80.0679
0.1635	-482.142	-80.0634	-528.636	-80.0674	-587.409	-80.0622	-626.939	-80.071	-623.814	-80.0671	-616.548	-80.0665	-668.693	-80.0644	-675.224	-80.067	-737.961	-80.0635	-751.723	-80.0744	-724.392	-80.0585	-674.806	-80.0681
0.1636	-481.606	-80.0632	-529.015	-80.0675	-588.312	-80.0622	-626.952	-80.0709	-623.709	-80.0668	-616.666	-80.0664	-668.178	-80.0644	-674.479	-80.067	-736.843	-80.0643	-751.959	-80.075	-722.987	-80.0587	-673.97	-80.0681
0.1637	-481.126	-80.0632	-529.492	-80.0675	-589.32	-80.0622	-627.031	-80.0708	-623.483	-80.0663	-616.717	-80.0662	-667.6	-80.0644	-673.787	-80.0671	-735.557	-80.0652	-751.934	-80.0756	-721.598	-80.0589	-673.329	-80.0682
0.1638	-480.694	-80.0634	-530.053	-80.0674	-590.412	-80.0623	-627.176	-80.0707	-623.116	-80.0658	-616.699	-80.0661	-666.96	-80.0644	-673.141	-80.0671	-734.144	-80.0662	-751.652	-80.076	-720.252	-80.0591	-672.855	-80.0681
0.1639	-480.293	-80.0638	-530.683	-80.0672	-591.557	-80.0623	-627.39	-80.0705	-622.594	-80.0653	-616.623	-80.0659	-666.265	-80.0643	-672.542	-80.0671	-732.644	-80.0673	-751.128	-80.0762	-718.975	-80.0594	-672.521	-80.0681
0.164	-479.906	-80.0645	-531.373	-80.067	-592.715	-80.0623	-627.672	-80.0703	-621.911	-80.0647	-616.502	-80.0657	-665.525	-80.0641	-671.993	-80.0671	-731.099	-80.0684	-750.383	-80.0762	-717.794	-80.0597	-672.299	-80.0681
0.1641	-479.513	-80.0652	-532.109	-80.0667	-593.844	-80.0624	-628.024	-80.0699	-621.077	-80.0642	-616.359	-80.0654	-664.748	-80.0638	-671.505	-80.0671	-729.55	-80.0694	-749.446	-80.076	-716.728	-80.06	-672.159	-80.0681
0.1642	-479.095	-80.0662	-532.886	-80.0664	-594.9	-80.0625	-628.441	-80.0695	-620.109	-80.0637	-616.222	-80.0651	-663.95	-80.0634	-671.096	-80.0671	-728.03	-80.0704	-748.35	-80.0755	-715.791	-80.0605	-672.079	-80.0681
0.1643	-478.634	-80.0672	-533.697	-80.0661	-595.841	-80.0627	-628.915	-80.069	-619.037	-80.0633	-616.119	-80.0648	-663.142	-80.063	-670.786	-80.0672	-726.569	-80.0711	-747.131	-80.0748	-714.99	-80.061	-672.041	-80.0682
0.1644	-478.116	-80.0682	-534.536	-80.0658	-596.629	-80.0628	-629.436	-80.0685	-617.9	-80.063	-616.074	-80.0645	-662.332	-80.0625	-670.596	-80.0673	-725.194	-80.0717	-745.823	-80.0738	-714.32	-80.0617	-672.032	-80.0683
0.1645	-477.533	-80.0692	-535.397	-80.0656	-597.24	-80.063	-629.99	-80.0678	-616.741	-80.0627	-616.113	-80.0642	-661.53	-80.062	-670.548	-80.0675	-723.922	-80.0721	-744.464	-80.0727	-713.769	-80.0626	-672.045	-80.0684
0.1646	-476.882	-80.0701	-536.27	-80.0655	-597.656	-80.0632	-630.559	-80.0672	-615.606	-80.0625	-616.253	-80.064	-660.743	-80.0616	-670.66	-80.0678	-722.768	-80.0723	-743.087	-80.0713	-713.319	-80.0635	-672.08	-80.0685
0.1647	-476.168	-80.0709	-537.142	-80.0655	-597.872	-80.0634	-631.128	-80.0665	-614.541	-80.0623	-616.507	-80.0639	-659.974	-80.0612	-670.943	-80.0682	-721.74	-80.0722	-741.725	-80.0698	-712.941	-80.0645	-672.136	-80.0686
[truncated: 23,352 more rows]

## Sheet: panel c
Time (s)	Rec 1	Rec 2	Rec 3	Rec 4		Time (s)	Ave	sd	sem
[truncated: 302 more rows]

[truncated: 2 more sheets: inset panel c, panel e]
