# Supplementary material for: Structure of a volume-regulated heteromeric LRRC8A/C channel
Source: Nat Struct Mol Biol. 2022 Dec 15;30(1):52–61. doi: 10.1038/s41594-022-00899-0 (PMC9851909; doi:10.1038/s41594-022-00899-0)
Supplement: Source Data Extended Data Fig. 8 — Individual traces mean and error of electrophysiology data. Representative recording. Individual data points, averages and errors of MS data. [file 41594_2022_899_MOESM8_ESM.xlsx]

## Sheet: panel c
Time (s)	Rec 1	Rec 2	Rec 4	Rec 5		Time (s)	Ave	STD	SEM
2	26.0376	21.597	19.1092	18.2168		2	21.2401	3.50355	1.75177
4	20.246	23.3701	22.3195	18.1033		4	21.0097	2.33218	1.16609
6	18.8691	18.7692	19.7307	17.3512		6	18.6801	0.985452	0.492726
8	19.0082	17.6732	20.7229	16.0605		8	18.3662	1.98013	0.990066
10	19.6521	17.7368	21.7054	15.4697		10	18.641	2.66384	1.33192
12	18.1623	17.6093	23.0578	16.9961		12	18.9564	2.77549	1.38774
14	18.1674	17.9816	24.3663	17.8347		14	19.5875	3.18879	1.59439
16	18.2288	17.6189	25.2994	19.2063		16	20.0883	3.53502	1.76751
18	18.5097	18.2529	25.4932	20.7394		18	20.7488	3.35423	1.67712
20	17.4513	19.8466	26.762	21.1707		20	21.3076	3.9486	1.9743
22	17.6403	20.4254	27.5979	21.5197		22	21.7958	4.19866	2.09933
24	18.6992	20.7045	29.865	22.2858		24	22.8886	4.877	2.4385
26	18.6447	20.6551	30.4101	22.4283		26	23.0346	5.15425	2.57713
28	18.9552	20.1814	30.9106	23.1815		28	23.3072	5.37085	2.68542
30	17.9935	20.0832	31.0266	23.7121		30	23.2039	5.72537	2.86268
32	18.8221	21.4097	31.0006	23.9348		32	23.7918	5.23959	2.6198
34	19.0032	20.66	29.7754	25		34	23.6096	4.82593	2.41297
36	18.7234	20.3752	28.3219	25.2241		36	23.1611	4.41	2.205
38	18.2225	20.1348	27.4805	25.5972		38	22.8588	4.38839	2.19419
40	17.9032	20.2049	26.7455	25.2535		40	22.5268	4.16336	2.08168
42	18.2019	19.4823	25.5537	25.3672		42	22.1513	3.85745	1.92873
44	19.3452	19.8111	27.7044	25.2257		44	23.0216	4.1073	2.05365
46	19.0622	19.6715	27.6616	25.2206		46	22.904	4.21152	2.10576
48	18.4929	18.4442	26.3246	25.4956		48	22.1893	4.30973	2.15486
50	18.7996	18.5449	26.3045	24.3071		50	21.989	3.91709	1.95854
52	18.7003	17.5668	25.4996	25.3769		52	21.7859	4.24295	2.12148
54	18.341	16.8339	24.5	25.1222		54	21.1993	4.22339	2.11169
56	18.2497	16.5747	23.6125	24.7461		56	20.7957	3.99327	1.99664
58	17.4187	14.898	22.5136	23.9879		58	19.7046	4.26479	2.13239
60	18.1629	14.3283	22.4814	24.7359		60	19.9272	4.6227	2.31135
62	18.6854	14.4596	21.736	24.6465		62	19.8819	4.35782	2.17891
64	18.9289	15.0868	22.4404	24.5167		64	20.2432	4.13953	2.06977
66	13.7361	14.3807	22.4985	24.37		66	18.7463	5.47315	2.73657
68	14.9384	15.1029	23.046	24.1617		68	19.3123	4.97687	2.48844
70	17.4915	15.1241	23.5404	24.8365		70	20.2481	4.68142	2.34071
72	18.5802	17.0565	24.1035	24.8452		72	21.1464	3.90461	1.9523
74	23.9578	18.4503	25.5415	24.7066		74	23.164	3.20841	1.6042
76	26.5929	18.7906	26.5069	24.4178		76	24.0771	3.66499	1.83249
78	30.691	20.1861	26.8812	24.8474		78	25.6514	4.37514	2.18757
80	34.5024	21.0648	27.6797	24.8757		80	27.0306	5.67108	2.83554
82	40.3251	22.4165	30.7892	25.7725		82	29.8258	7.79936	3.89968
84	42.1647	23.3328	30.8517	26.6747		84	30.7559	8.20424	4.10212
86	45.7966	25.1138	30.9248	26.3574		86	32.0482	9.50006	4.75003
88	47.9344	25.3127	32.0529	28.0867		88	33.3467	10.1109	5.05543
90	51.4604	28.2907	32.0662	27.9817		90	34.9498	11.1626	5.58132
92	55.8687	30.6179	32.4445	28.6744		92	36.9014	12.7383	6.36913
94	57.7341	30.591	33.9932	29.6872		94	38.0014	13.2852	6.64258
96	59.7765	31.8193	34.3078	29.752		96	38.9139	14.0325	7.01627
98	61.1857	33.1806	34.2935	30.7553		98	39.8538	14.2978	7.14892
100	63.7833	34.5976	33.8993	31.0933		100	40.8434	15.3681	7.68404
102	66.5172	36.7004	34.4752	31.7895		102	42.3706	16.2225	8.11125
104	69.8709	38.4168	35.3048	31.9021		104	43.8737	17.5345	8.76724
106	72.2097	40.61	35.2859	31.4474		106	44.8882	18.5977	9.29886
108	75.7064	40.7798	36.0556	33.7824		108	46.581	19.6345	9.81723
110	76.8381	42.146	35.6843	33.6255		110	47.0735	20.1724	10.0862
112	78.2913	43.7258	35.9864	35.1746		112	48.2945	20.3658	10.1829
114	80.6482	44.8376	36.4902	36.4263		114	49.6006	21.072	10.536
116	84.0344	45.9399	38.5961	35.8041		116	51.0936	22.3727	11.1863
118	85.8631	47.1233	38.6676	37.1433		118	52.1993	22.8678	11.4339
120	89.8624	47.8765	38.5875	37.2848		120	53.4028	24.7597	12.3798
122	89.8548	48.9949	40.8807	37.881		122	54.4029	24.0964	12.0482
124	97.1185	50.4553	40.7913	39.1838		124	56.8872	27.2789	13.6394
126	99.5934	51.1951	41.4416	41.2135		126	58.3609	27.8793	13.9396
128	100.017	52.8494	40.8764	41.1062		128	58.7123	28.0984	14.0492
130	101.65	52.2748	40.7209	42.2301		130	59.2188	28.7482	14.3741
132	102.741	53.524	41.7394	42.3135		132	60.0795	28.9539	14.4769
134	102.545	53.943	42.7804	43.3056		134	60.6436	28.4039	14.202
136	105.609	55.3089	43.2243	43.5171		136	61.9149	29.6685	14.8343
138	103.422	55.7211	46.1131	43.9411		138	62.2994	27.8891	13.9445
140	105.123	56.581	46.837	43.9436		140	63.1212	28.5184	14.2592
142	105.824	57.39	47.9926	44.1975		142	63.8511	28.5263	14.2632
144	106.814	57.7561	48.1968	45.9422		144	64.6772	28.554	14.277
146	108.073	58.3773	46.883	46.109		146	64.8607	29.3496	14.6748
148	116.833	59.4432	47.1645	47.1486		148	67.6472	33.2979	16.6489
150	116.873	60.5336	49.9176	47.9014		150	68.8065	32.5202	16.2601
152	115.432	61.0523	50.5282	48.4363		152	68.8621	31.5334	15.7667
154	116.958	63.0998	50.2607	49.4131		154	69.9329	31.9692	15.9846
156	117.464	63.6385	51.0764	50.0884		156	70.5669	31.8674	15.9337
158	120.341	64.8712	51.0114	51.1077		158	71.8328	32.9877	16.4938
160	124.153	66.6982	52.717	51.2001		160	73.6921	34.3563	17.1782
162	120.924	67.0476	54.9453	52.728		162	73.9114	31.9676	15.9838
164	122.089	68.156	54.5303	53.6794		164	74.6138	32.3379	16.169
166	123.858	68.8135	54.6919	54.1946		166	75.3894	33.0153	16.5076
168	121.743	68.9767	58.5641	54.916		168	76.0501	31.0394	15.5197
170	121.279	68.6196	57.8464	55.3124		170	75.7644	30.8869	15.4434
172	122.883	69.7365	60.1799	56.7657		172	77.3912	30.8205	15.4102
174	122.432	70.7951	60.6181	56.336		174	77.5454	30.533	15.2665
176	123.179	71.8511	59.6026	58.4127		176	78.2613	30.5549	15.2774
178	124.206	71.4401	61.7743	59.3015		178	79.1805	30.4706	15.2353
180	124.062	71.5983	59.9965	59.5135		180	78.7927	30.6926	15.3463
182	125.421	72.6494	59.3479	59.7363		182	79.2886	31.3697	15.6848
184	125.05	73.0687	59.7005	59.7938		184	79.4032	31.0723	15.5361
186	125.425	73.6705	60.427	61.8281		186	80.3377	30.6398	15.3199
188	124.714	73.5081	60.1563	62.8461		188	80.3062	30.1615	15.0807
190	124.536	73.2064	59.8108	62.1198		190	79.9183	30.3145	15.1572
192	125.157	73.8041	60.8615	63.6672		192	80.8725	30.0419	15.021
194	126.364	73.4446	61.7645	63.3505		194	81.2308	30.53	15.265
196	125.9	74.0759	62.0772	64.7817		196	81.7087	29.9057	14.9528
198	125.857	73.8303	62.5282	65.3242		198	81.8848	29.7059	14.8529
200	123.856	73.5512	63.4014	67.2807		200	82.0224	28.2011	14.1005
202	125.35	73.9441	63.6238	68.6076		202	82.8814	28.6244	14.3122
204	127.266	74.4835	65.1834	69.5221		204	84.1138	29.0181	14.5091
206	126.841	74.2635	66.6913	68.9453		206	84.1853	28.6137	14.3069
208	126.244	75.116	65.1912	70.9424		208	84.3735	28.2089	14.1044
210	124.009	75.0156	64.9946	71.2802		210	83.8248	27.1065	13.5533
212	126.684	75.2703	66.2603	71.6658		212	84.97	28.0546	14.0273
214	126.919	75.6195	65.5035	71.4761		214	84.8796	28.3323	14.1662
216	128.264	75.4143	65.8406	73.8622		216	85.8452	28.5886	14.2943
218	127.617	75.6945	66.3461	72.3847		218	85.5106	28.3365	14.1682
220	125.84	76.637	66.1737	74.6194		220	85.8176	27.064	13.532
222	127.411	76.7072	66.2134	74.7632		222	86.2738	27.8013	13.9006
224	126.034	77.2195	64.6571	76.2825		224	86.0482	27.2625	13.6313
226	125.918	77.3498	64.7369	77.4827		226	86.3718	27.0332	13.5166
228	127.375	78.1664	64.5668	78.933		228	87.2602	27.5451	13.7725
230	126.428	79.4649	63.934	78.3875		230	87.0536	27.1878	13.5939
232	126.009	78.898	65.1064	78.9785		232	87.248	26.6507	13.3254
234	124.324	78.0043	63.962	77.8988		234	86.0472	26.3561	13.178
236	124.775	77.5783	63.9579	80.0221		236	86.5834	26.4239	13.212
238	124.126	77.6895	63.8347	80.5162		238	86.5416	26.0951	13.0476
240	123.691	78.1407	63.9844	82.8017		240	87.1544	25.6383	12.8192
242	124.98	76.8174	63.3263	82.6792		242	86.9507	26.6161	13.308
244	124.813	77.7097	63.3043	82.5233		244	87.0876	26.4425	13.2213
246	123.038	77.4505	62.3003	82.3004		246	86.2724	25.9487	12.9743
248	122.239	77.6216	63.7355	81.2692		248	86.2163	25.1751	12.5875
250	122.326	78.4382	63.8563	82.0533		250	86.6686	25.0395	12.5197
252	122.918	77.8837	63.8883	82.7928		252	86.8706	25.331	12.6655
254	120.305	77.4513	65.3673	83.2249		254	86.587	23.6778	11.8389
256	121.052	77.6434	63.9175	82.3393		256	86.238	24.4899	12.2449
258	119.957	78.2189	63.6161	82.9403		258	86.1831	23.9715	11.9858
260	119.674	78.2576	63.4174	82.8727		260	86.0555	23.9	11.95
262	120.931	78.8012	63.9953	85.1285		262	87.2141	24.1598	12.0799
264	120.002	78.404	64.4557	85.392		264	87.0634	23.6208	11.8104
266	120.141	78.4796	63.4604	85.9239		266	87.0011	23.9872	11.9936
268	120.166	79.1264	63.6391	85.4694		268	87.1003	23.8748	11.9374
270	120.605	79.065	65.0803	86.0214		270	87.693	23.6063	11.8032
272	119.332	78.787	62.0601	86.9626		272	86.7855	24.0462	12.0231
274	119.062	79.313	62.3024	87.5298		274	87.0518	23.786	11.893
276	119.56	78.3864	61.8815	88.1257		276	86.9883	24.2661	12.133
278	119.714	78.0255	61.7038	88.6119		278	87.0139	24.4491	12.2245
280	119.692	78.2805	62.5689	89.9236		280	87.6162	24.1432	12.0716
282	120.794	79.408	63.0721	90.2899		282	88.3911	24.3264	12.1632
284	119.579	80.4555	61.3387	89.3657		284	87.6848	24.2656	12.1328
286	119.93	80.2152	61.8842	90.7555		286	88.1962	24.2871	12.1436
288	120.579	80.3988	61.7844	91.4618		288	88.556	24.6116	12.3058
290	119.492	81.222	61.5806	92.2742		290	88.6421	24.1679	12.084
292	119.748	80.6645	62.1291	92.0133		292	88.6388	24.1215	12.0608
294	120.429	81.4105	62.643	92.9667		294	89.3622	24.1886	12.0943
296	121.975	81.4358	61.8931	92.1899		296	89.3735	25.093	12.5465
298	122.128	81.3743	62.3181	91.1962		298	89.2542	24.9808	12.4904
300	121.032	81.6935	62.1085	93.3203		300	89.5387	24.6314	12.3157
302	121.101	80.9519	62.321	91.7924		302	89.0416	24.5954	12.2977
450	148.609	80.854	62.0228	126.975		450	104.615	40.059	20.0295
452	145.663	80.1828	60.7698	127.59		452	103.551	39.6972	19.8486
454	145.365	79.6894	63.7503	127.524		454	104.082	38.6242	19.3121
456	144.744	80.0308	63.4321	127.347		456	103.888	38.4074	19.2037
458	143.433	79.2124	63.4905	128.237		458	103.593	38.285	19.1425
460	143.344	78.1485	61.901	129.445		460	103.21	39.3002	19.6501
462	139.926	77.7585	62.4581	130.906		462	102.762	38.3964	19.1982
464	139.367	77.9049	60.7047	129.886		464	101.966	38.5564	19.2782
466	138.13	78.4023	60.8233	131.374		466	102.183	38.3861	19.1931
468	138.353	77.7809	60.9991	132.048		468	102.295	38.6942	19.3471
470	134.707	76.5887	61.1988	131.006		470	100.875	37.4899	18.7449
472	132.269	75.9851	59.6226	130.927		472	99.7007	37.4362	18.7181
474	132.108	75.1571	58.1709	130.891		474	99.0817	38.073	19.0365
476	130.223	74.0784	58.556	131.654		476	98.6277	37.8478	18.9239
478	127.895	74.0676	58.7423	131.526		478	98.0577	37.1107	18.5554
480	126.808	73.7086	59.0376	131.083		480	97.6593	36.6609	18.3304
482	126.356	73.3127	57.7875	131.619		482	97.2686	37.2318	18.6159
484	123.263	72.3962	58.2714	131.434		484	96.3412	36.4187	18.2093
486	123.231	70.9657	56.332	133.65		486	96.0449	38.1198	19.0599
488	119.935	69.2437	55.4696	131.016		488	93.9162	37.1496	18.5748
490	118.362	67.4134	52.1615	131.519		490	92.3641	38.5046	19.2523
492	115.52	65.9249	51.3573	131.602		492	91.1011	38.5141	19.2571
494	112.625	65.407	49.9462	130.121		494	89.525	37.9906	18.9953
496	110.264	64.091	47.5911	130.316		496	88.0655	38.6903	19.3451
498	108.079	62.2623	47.5537	130.601		498	87.1239	38.7868	19.3934
500	104.655	60.1701	45.0163	127.345		500	84.2964	38.2649	19.1324
502	101.842	58.9775	44.9326	128.754		502	83.6267	38.614	19.307
504	102.25	57.91	43.9523	128.212		504	83.0811	39.0252	19.5126
506	98.7395	56.0728	43.1408	126.21		506	81.0409	38.3552	19.1776
508	94.6403	54.8914	44.347	126.461		508	80.0849	37.7469	18.8735
510	93.6752	52.3434	40.8203	125.241		510	78.0201	38.8074	19.4037
512	92.3553	51.9426	40.7863	124.719		512	77.4508	38.52	19.26
514	92.5022	50.009	39.363	124.758		514	76.658	39.4365	19.7183
516	90.2978	47.4313	38.7442	124.636		516	75.2774	39.8831	19.9415
518	89.7637	45.5533	39.7615	123.895		518	74.7434	39.6539	19.8269
520	88.7727	43.6336	36.3313	122.652		520	72.8473	40.5008	20.2504
522	84.2598	42.2533	37.6331	120.741		522	71.2217	39.1129	19.5565
524	83.2719	41.323	34.5072	120.57		524	69.918	40.0647	20.0323
526	81.6871	39.04	35.4295	118.328		526	68.6211	39.2352	19.6176
528	82.4701	37.6058	33.7484	117.741		528	67.8913	39.9186	19.9593
530	79.5456	36.1381	31.273	117.909		530	66.2164	40.7248	20.3624
532	78.1853	34.6106	35.378	116.304		532	66.1195	39.166	19.583
534	75.8026	34.1201	36.4874	116.531		534	65.7353	38.8867	19.4433
536	75.3808	32.7706	34.3209	114.357		536	64.2072	38.8212	19.4106
538	75.0952	31.7736	33.4385	114.881		538	63.7972	39.5153	19.7577
540	72.2672	30.8425	32.9093	112.536		540	62.1388	38.6277	19.3139
542	70.7233	29.5244	30.5559	111.86		542	60.666	39.1511	19.5756
544	69.5689	29.0616	32.3079	109.854		544	60.1982	37.8634	18.9317
546	67.8844	28.0487	30.8478	109.14		546	58.9801	38.0502	19.0251
548	65.0138	27.07	29.0818	107.671		548	57.2092	37.8896	18.9448
550	63.0351	26.0485	29.4268	107.169		550	56.42	37.7285	18.8643
552	62.2644	26.1732	28.7795	106.044		552	55.8153	37.301	18.6505
554	59.8418	26.1232	27.1531	105.145		554	54.5657	37.1774	18.5887
556	57.592	25.5012	26.5523	104.941		556	53.6466	37.2958	18.6479
558	57.5815	24.9072	27.378	103.993		558	53.465	36.8153	18.4077
560	56.579	24.0183	25.4851	101.973		560	52.0138	36.5344	18.2672
562	56.0049	24.0379	22.1145	100.676		562	50.7084	36.7595	18.3797
564	55.3004	23.4727	23.8825	100.228		564	50.7208	36.2155	18.1077
566	53.9614	23.0188	20.9633	99.3719		566	49.3288	36.6178	18.3089
568	52.9901	24.998	21.1446	97.8672		568	49.25	35.3822	17.6911
570	53.41	24.8433	20.3017	97.4341		570	48.9973	35.461	17.7305
572	52.0944	24.7134	20.1457	96.0437		572	48.2493	34.8465	17.4233
574	49.9295	23.7614	20.3913	95.2426		574	47.3312	34.5618	17.2809
576	50.0304	23.4258	15.3492	93.9015		576	45.6767	35.3998	17.6999
578	49.5365	23.191	19.1781	94.0556		578	46.4903	34.4507	17.2253
580	49.7036	23.0395	18.6811	91.6382		580	45.7656	33.5154	16.7577
582	49.8324	22.6807	18.8212	90.0594		582	45.3484	32.8466	16.4233
584	45.3218	21.5996	15.9642	89.4549		584	43.0851	33.4282	16.7141
586	45.7957	20.7218	17.3686	89.796		586	43.4205	33.4179	16.7089
588	45.4868	20.9128	17.6389	88.43		588	43.1171	32.6652	16.3326
590	43.436	20.7469	20.6136	86.3117		590	42.7771	30.9421	15.4711
592	41.5183	21.1526	19.045	86.9315		592	42.1619	31.5199	15.76
594	40.475	21.1435	16.0066	86.7013		594	41.0816	32.1859	16.093
596	39.2981	20.3557	17.8455	83.911		596	40.3526	30.5772	15.2886
598	40.6957	19.3056	18.2178	83.6406		598	40.465	30.5878	15.2939
600	41.5036	19.508	15.7177	83.4358		600	40.0413	31.0831	15.5415
602	41.1048	19.3337	16.0171	82.6898		602	39.7863	30.6906	15.3453
604	39.3079	19.0852	16.5748	82.1184		604	39.2716	30.3231	15.1616
606	39.591	18.7056	13.9852	80.1533		606	38.1088	30.1572	15.0786
608	38.1591	18.7688	15.7758	79.1891		608	37.9732	29.2137	14.6068
610	37.5917	18.3233	13.9375	76.9503		610	36.7007	28.7327	14.3664
612	36.4257	18.2412	12.3878	76.4636		612	35.8796	28.9271	14.4636
614	35.3371	17.8024	16.4269	75.5241		614	36.2726	27.5473	13.7736
616	34.6892	17.6451	13.1662	74.6992		616	35.0499	28.012	14.006
618	34.6222	17.5389	15.2957	73.5526		618	35.2524	26.9527	13.4763
620	33.6635	17.5089	16.4519	73.1429		620	35.1918	26.4984	13.2492
622	32.2448	17.3694	24.3368	72.4629		622	36.6035	24.6666	12.3333
624	32.1849	17.135	18.2922	71.4432		624	34.7638	25.3911	12.6955
626	32.8767	16.9925	18.7826	70.0718		626	34.6809	24.6402	12.3201
628	32.083	17.0841	20.4686	69.3629		628	34.7496	23.9528	11.9764
630	32.1571	16.7432	21.2289	68.7422		630	34.7178	23.5885	11.7942
632	31.6181	16.2997	23.3029	68.3032		632	34.881	23.1445	11.5723
634	31.1657	16.6048	15.5404	65.5474		634	32.2146	23.3372	11.6686
636	30.3961	16.7942	14.2648	64.2552		636	31.4276	23.003	11.5015
638	27.993	16.1984	14.7525	62.7167		638	30.4151	22.336	11.168
640	28.4725	16.4421	13.8913	62.9034		640	30.4274	22.565	11.2825
642	28.4973	16.0463	12.711	62.7866		642	30.0103	22.8826	11.4413
644	26.5227	15.7707	13.4594	61.2968		644	29.2624	22.1018	11.0509
646	27.6009	16.045	12.1954	60.8026		646	29.161	22.0868	11.0434
648	26.6309	16.5371	12.6311	59.6906		648	28.8724	21.3754	10.6877
650	24.4582	16.3091	12.2939	57.0088		650	27.5175	20.3017	10.1509
652	26.8847	15.7531	13.2699	57.0588		652	28.2416	20.103	10.0515
654	23.7701	15.733	12.3695	56.1641		654	27.0092	20.0164	10.0082
656	23.7763	15.3795	11.4261	55.647		656	26.5572	20.0653	10.0326
658	21.6774	15.0702	12.6639	54.9057		658	26.0793	19.5918	9.79589
660	21.4921	15.0955	11.2151	54.7544		660	25.6393	19.8672	9.93361
662	22.038	14.219	12.5436	54.2386		662	25.7598	19.4315	9.71574
664	20.5245	14.1132	11.9928	52.7421		664	24.8431	18.9496	9.4748
666	22.7068	13.9794	12.1265	52.8715		666	25.421	18.8728	9.43642
668	21.4392	14.0583	17.0541	52.0086		668	26.1401	17.51	8.75501
670	20.3271	14.1807	16.5987	50.7059		670	25.4531	17.024	8.51199
672	22.1292	14.0005	14.7824	50.3114		672	25.3059	17.0677	8.53385
674	19.3262	13.7015	15.666	49.5384		674	24.558	16.8159	8.40795
676	19.377	13.9442	15.246	48.9398		676	24.3767	16.5383	8.26917

## Sheet: panel c inset
ATF	1
8	25
AcquisitionMode=Episodic Stimulation
Comment=
YTop=20000,1000
YBottom=-20000,-1000
SyncTimeUnits=10
SweepStartTimesMS=0.000,2500.000,5000.000,7500.000,10000.000,12500.000,15000.000,17500.000,20000.000,22500.000,25000.000,27500.000
SignalsExported=IN 0,10_Vm
Signals=	IN 0	10_Vm	IN 0	10_Vm	IN 0	10_Vm	IN 0	10_Vm	IN 0	10_Vm	IN 0	10_Vm	IN 0	10_Vm	IN 0	10_Vm	IN 0	10_Vm	IN 0	10_Vm	IN 0	10_Vm	IN 0	10_Vm
Time (s)	Trace #1 (pA)	Trace #1 (mV)	Trace #2 (pA)	Trace #2 (mV)	Trace #3 (pA)	Trace #3 (mV)	Trace #4 (pA)	Trace #4 (mV)	Trace #5 (pA)	Trace #5 (mV)	Trace #6 (pA)	Trace #6 (mV)	Trace #7 (pA)	Trace #7 (mV)	Trace #8 (pA)	Trace #8 (mV)	Trace #9 (pA)	Trace #9 (mV)	Trace #10 (pA)	Trace #10 (mV)	Trace #11 (pA)	Trace #11 (mV)	Trace #12 (pA)	Trace #12 (mV)
0	2.11836	-0.100202	-1.23327	-0.119249	0.420296	-0.121401	5.38044	-0.106554	5.98374	-0.114808	6.67484	-0.10723	6.85529	-0.118497	8.20655	-0.101512	9.95184	-0.125159	4.97868	-0.109502	2.99709	-0.117814	5.78715	-0.104024
0.0001	1.40361	-0.0989356	-0.219356	-0.11935	0.955746	-0.120925	5.0876	-0.107589	6.14906	-0.114341	6.98409	-0.106415	6.75675	-0.116939	7.61984	-0.101327	9.21142	-0.123585	4.66772	-0.109449	3.30666	-0.116133	5.21895	-0.104366
0.0002	0.828731	-0.0982903	0.773178	-0.119829	1.4007	-0.120218	4.92798	-0.108501	6.39859	-0.114286	7.29976	-0.105993	6.74005	-0.115001	7.01111	-0.100907	8.37339	-0.12207	4.42097	-0.108899	3.4819	-0.114221	4.74522	-0.104719
0.0003	0.463652	-0.0985244	1.70445	-0.12064	1.80511	-0.119294	4.95381	-0.109261	6.67939	-0.114889	7.59596	-0.106177	6.78307	-0.112796	6.40716	-0.100256	7.46288	-0.120858	4.28452	-0.108042	3.55255	-0.112369	4.42107	-0.105251
0.0004	0.333474	-0.0998149	2.56222	-0.121501	2.25067	-0.118232	5.18086	-0.109925	6.90987	-0.116315	7.81293	-0.107175	6.85414	-0.110567	5.87049	-0.0994793	6.55527	-0.120151	4.26374	-0.107273	3.59431	-0.110939	4.3076	-0.106135
0.0005	0.390273	-0.102163	3.35574	-0.121946	2.79975	-0.117166	5.56162	-0.11066	6.99876	-0.118563	7.86648	-0.108976	6.93596	-0.108602	5.50741	-0.0988283	5.78134	-0.119952	4.35981	-0.106986	3.69006	-0.110236	4.44476	-0.10739
0.0006	0.540202	-0.105346	4.04533	-0.121497	3.45912	-0.116164	5.9715	-0.111686	6.87676	-0.121254	7.67254	-0.111294	7.04057	-0.107094	5.4286	-0.0987321	5.2875	-0.120034	4.57264	-0.10733	3.87865	-0.110301	4.8041	-0.108741
0.0007	0.644001	-0.108949	4.52027	-0.119984	4.16572	-0.115139	6.2616	-0.113145	6.54118	-0.123629	7.1948	-0.113536	7.19348	-0.106055	5.69106	-0.0996247	5.16325	-0.120052	4.9132	-0.10802	4.09528	-0.110894	5.30683	-0.109609
0.0008	0.593692	-0.112502	4.63164	-0.117668	4.80235	-0.113864	6.33573	-0.114985	6.06514	-0.124873	6.47192	-0.115011	7.38752	-0.105336	6.27566	-0.101698	5.3884	-0.119689	5.37578	-0.108485	4.23338	-0.111621	5.86091	-0.109409
0.0009	0.330847	-0.115564	4.27182	-0.115195	5.24723	-0.112211	6.20032	-0.116978	5.53592	-0.124564	5.64572	-0.115315	7.54345	-0.104768	7.07373	-0.104756	5.82999	-0.118749	5.89699	-0.108257	4.26454	-0.112212	6.38819	-0.107961
0.001	-0.110923	-0.117802	3.49491	-0.113224	5.45648	-0.110304	5.94344	-0.118798	5.02213	-0.122986	4.89932	-0.114402	7.54066	-0.104337	7.91768	-0.108265	6.34392	-0.11723	6.34829	-0.107238	4.26797	-0.112601	6.8341	-0.105708
0.0011	-0.633237	-0.119089	2.53822	-0.112247	5.4888	-0.108645	5.66172	-0.120299	4.57701	-0.12107	4.42268	-0.112717	7.31497	-0.104159	8.62849	-0.111599	6.85057	-0.115314	6.58838	-0.105809	4.38783	-0.11296	7.1397	-0.103628
0.0012	-1.10537	-0.119435	1.68546	-0.112279	5.45985	-0.107725	5.39907	-0.12144	4.26745	-0.119778	4.32973	-0.11071	6.89268	-0.104263	9.08361	-0.114316	7.33088	-0.113188	6.54645	-0.104481	4.72414	-0.113339	7.20941	-0.102723
0.0013	-1.43895	-0.118979	1.12953	-0.113035	5.46601	-0.107693	5.12427	-0.122351	4.14516	-0.119618	4.60583	-0.108677	6.36965	-0.104522	9.23231	-0.116205	7.78831	-0.111111	6.28895	-0.103608	5.28162	-0.113766	6.96156	-0.103535
0.0014	-1.60984	-0.117987	0.906515	-0.114056	5.51568	-0.108242	4.8112	-0.123151	4.22768	-0.120313	5.08875	-0.106658	5.84207	-0.104711	9.1039	-0.117192	8.20546	-0.109312	5.98785	-0.103173	5.95019	-0.114213	6.41252	-0.105954
0.0015	-1.65157	-0.116737	0.91748	-0.114883	5.52027	-0.108761	4.52312	-0.123807	4.46487	-0.121099	5.55324	-0.104556	5.3845	-0.104666	8.78292	-0.11717	8.55742	-0.108036	5.82137	-0.102912	6.55879	-0.114676	5.69318	-0.109348
0.0016	-1.62731	-0.115407	1.03295	-0.115084	5.35452	-0.108742	4.38832	-0.12401	4.72298	-0.121209	5.82513	-0.102411	5.03733	-0.104306	8.3679	-0.115965	8.82172	-0.10742	5.88246	-0.102566	6.92039	-0.115172	5.00443	-0.112871
0.0017	-1.60074	-0.113977	1.15364	-0.114324	4.91995	-0.108094	4.52185	-0.123256	4.87169	-0.1203	5.83428	-0.100523	4.85044	-0.103639	7.96675	-0.113613	9.00525	-0.107452	6.11922	-0.102169	6.88699	-0.115698	4.51167	-0.115941
0.0018	-1.62077	-0.112297	1.24215	-0.112467	4.22584	-0.107119	4.89957	-0.121023	4.8542	-0.118585	5.64547	-0.0993411	4.88721	-0.102713	7.65473	-0.110598	9.12646	-0.107882	6.39859	-0.10206	6.41644	-0.116234	4.28577	-0.118369
0.0019	-1.67712	-0.110171	1.30851	-0.109778	3.41323	-0.106287	5.35678	-0.117074	4.72954	-0.116551	5.39849	-0.0992945	5.17788	-0.101616	7.47341	-0.107765	9.18304	-0.108355	6.6004	-0.102598	5.60796	-0.116741	4.28275	-0.120271
0.002	-1.70951	-0.107633	1.38587	-0.106794	2.70417	-0.105896	5.68946	-0.111676	4.63112	-0.114644	5.27609	-0.10054	5.68277	-0.100599	7.42175	-0.106009	9.14018	-0.108579	6.68874	-0.103849	4.68214	-0.117254	4.39194	-0.121807
0.0021	-1.59765	-0.105011	1.51383	-0.104138	2.28507	-0.10594	5.80892	-0.105546	4.71032	-0.112957	5.40808	-0.1029	6.30435	-0.100045	7.45814	-0.105835	8.9438	-0.108423	6.72824	-0.105465	3.92644	-0.117764	4.48102	-0.12298
0.0022	-1.25472	-0.102944	1.71695	-0.102244	2.23248	-0.106153	5.83529	-0.0996297	5.05935	-0.111313	5.82858	-0.105878	6.9085	-0.100318	7.51382	-0.107173	8.58228	-0.107954	6.79892	-0.106861	3.55209	-0.118239	4.46884	-0.123586
0.0023	-0.657934	-0.102095	1.99309	-0.101242	2.47142	-0.10629	5.97771	-0.0948472	5.67599	-0.109571	6.46912	-0.108823	7.38413	-0.101545	7.51498	-0.109398	8.10557	-0.107346	6.93582	-0.107573	3.61256	-0.118522	4.35929	-0.123381
0.0024	0.144587	-0.102931	2.30692	-0.101042	2.88513	-0.106409	6.40151	-0.0918602	6.46902	-0.107894	7.18134	-0.111017	7.69609	-0.103569	7.40484	-0.11171	7.612	-0.106808	7.08069	-0.107452	4.00197	-0.118401	4.20017	-0.122341
0.0025	1.05489	-0.105424	2.61422	-0.10142	3.38263	-0.106886	7.07888	-0.0909523	7.29151	-0.106764	7.80912	-0.111949	7.88498	-0.105944	7.17199	-0.113432	7.20311	-0.106576	7.1192	-0.106765	4.54527	-0.117703	4.06252	-0.120623
0.0026	1.95266	-0.109026	2.91217	-0.102038	3.9462	-0.108159	7.8244	-0.0919522	7.98316	-0.106626	8.23087	-0.111335	8.03461	-0.108078	6.88888	-0.114264	6.91363	-0.106888	6.9804	-0.106054	5.09696	-0.116455	4.00894	-0.1185
0.0027	2.70489	-0.112852	3.21409	-0.102645	4.57615	-0.110389	8.40904	-0.0942618	8.42153	-0.107597	8.39281	-0.109159	8.20829	-0.109508	6.69074	-0.114217	6.74905	-0.107952	6.6798	-0.105886	5.58501	-0.114915	4.06944	-0.116213
0.0028	3.18709	-0.116026	3.52281	-0.103136	5.22133	-0.11313	8.70068	-0.09695	8.54833	-0.109322	8.30253	-0.105726	8.39784	-0.110151	6.68437	-0.113482	6.68787	-0.109774	6.31296	-0.106591	5.96744	-0.113462	4.23054	-0.113932
0.0029	3.33805	-0.117967	3.77779	-0.103622	5.76549	-0.11549	8.69777	-0.0991331	8.3772	-0.111124	8.00925	-0.101564	8.56626	-0.11036	6.87775	-0.112345	6.72128	-0.112088	5.9749	-0.108156	6.1945	-0.112363	4.41445	-0.111813
0.003	3.19387	-0.118378	3.8627	-0.104365	6.07829	-0.116607	8.45726	-0.10038	7.95782	-0.112321	7.5857	-0.0975138	8.68562	-0.110683	7.14745	-0.111074	6.82913	-0.114369	5.70501	-0.110299	6.24605	-0.111657	4.51388	-0.110018
0.0031	2.87533	-0.117211	3.66802	-0.105587	6.12326	-0.116096	8.01919	-0.100873	7.3771	-0.112508	7.13071	-0.0944673	8.78251	-0.111448	7.30969	-0.109961	6.98221	-0.1161	5.44896	-0.112661	6.15312	-0.111076	4.47108	-0.108721
0.0032	2.51882	-0.114629	3.18857	-0.107373	5.95949	-0.114185	7.38908	-0.101302	6.74759	-0.111747	6.75314	-0.0930836	8.94227	-0.112426	7.26019	-0.109143	7.15703	-0.116961	5.09226	-0.114889	6.01634	-0.110259	4.32818	-0.107974
0.0033	2.21365	-0.111059	2.55487	-0.109543	5.69786	-0.111575	6.59763	-0.102396	6.21731	-0.110467	6.5298	-0.0934735	9.22823	-0.11292	7.03067	-0.108572	7.32056	-0.116964	4.56114	-0.116648	5.93187	-0.108926	4.24296	-0.107611
0.0034	1.94927	-0.107233	1.98812	-0.111757	5.4194	-0.108993	5.772	-0.104502	5.89655	-0.109294	6.43646	-0.0952684	9.6471	-0.112166	6.75052	-0.107941	7.47961	-0.116415	3.90893	-0.117588	5.93271	-0.107005	4.36187	-0.107298
0.0035	1.64146	-0.10396	1.68934	-0.113605	5.16937	-0.106966	5.09167	-0.107349	5.81991	-0.108708	6.35149	-0.0978787	10.1258	-0.109887	6.54464	-0.106848	7.6665	-0.115646	3.34733	-0.117372	5.95829	-0.104565	4.75171	-0.106786
0.0036	1.20405	-0.101831	1.73781	-0.114703	4.96648	-0.105663	4.7184	-0.110279	5.90305	-0.108781	6.09676	-0.10083	10.5504	-0.10655	6.45961	-0.105046	7.90761	-0.114898	3.14902	-0.115802	5.91147	-0.101775	5.33191	-0.106071
0.0037	0.590906	-0.101042	2.07612	-0.11481	4.80822	-0.104999	4.69404	-0.112648	5.98822	-0.109189	5.58152	-0.10386	10.8117	-0.103181	6.50166	-0.102594	8.17757	-0.114188	3.4896	-0.112921	5.7223	-0.0989011	5.91914	-0.105414
0.0038	-0.167381	-0.101425	2.58017	-0.113872	4.66315	-0.104844	4.92486	-0.114145	5.93641	-0.10941	4.84992	-0.106786	10.8663	-0.100904	6.67711	-0.0998878	8.35633	-0.113441	4.32943	-0.109118	5.42915	-0.0963293	6.288	-0.105172
0.0039	-0.98988	-0.102711	3.14151	-0.112049	4.47655	-0.105079	5.22566	-0.114868	5.72831	-0.109037	4.10051	-0.109414	10.743	-0.100454	7.01818	-0.0974605	8.27028	-0.112578	5.44248	-0.105123	5.1666	-0.0945518	6.29464	-0.105582
0.004	-1.74894	-0.104615	3.68183	-0.109683	4.22705	-0.10566	5.44524	-0.115084	5.46044	-0.10801	3.5202	-0.11154	10.5116	-0.101981	7.52662	-0.0957338	7.81686	-0.111538	6.5302	-0.101811	5.10718	-0.0940275	5.92352	-0.106623
0.0041	-2.30503	-0.106897	4.13093	-0.107191	3.92693	-0.106506	5.56691	-0.115074	5.25554	-0.10662	3.1947	-0.113026	10.2691	-0.104969	8.12174	-0.0948341	7.04498	-0.110348	7.3493	-0.100025	5.34591	-0.0950284	5.28663	-0.108021
0.0042	-2.50984	-0.109247	4.39258	-0.104982	3.63896	-0.107469	5.66813	-0.114944	5.18319	-0.105361	3.09571	-0.113801	10.1093	-0.10849	8.66151	-0.0947304	6.17644	-0.109034	7.81837	-0.100313	5.84884	-0.0975158	4.58174	-0.109347
0.0043	-2.27395	-0.111221	4.37796	-0.103324	3.43262	-0.108382	5.85264	-0.1145	5.25152	-0.104656	3.18392	-0.113802	10.0809	-0.111483	9.00572	-0.0954077	5.49995	-0.107695	7.97538	-0.102801	6.46845	-0.101088	4.01176	-0.110144
0.0044	-1.64257	-0.112359	4.06502	-0.102396	3.34941	-0.109087	6.14694	-0.11337	5.44285	-0.104768	3.47789	-0.112869	10.1546	-0.113069	9.09995	-0.0968345	5.23602	-0.106442	7.91169	-0.107194	7.02236	-0.104914	3.70233	-0.109993
0.0045	-0.820347	-0.112359	3.55636	-0.102267	3.41465	-0.109544	6.48859	-0.11117	5.76661	-0.105675	4.05281	-0.110942	10.2381	-0.112814	8.99148	-0.0988589	5.42267	-0.105445	7.70041	-0.112856	7.37714	-0.107968	3.65334	-0.10873
0.0046	-0.105111	-0.111216	3.04708	-0.102903	3.63387	-0.10981	6.77126	-0.107805	6.22737	-0.107121	4.93132	-0.108242	10.2189	-0.110808	8.80567	-0.101067	5.92034	-0.104829	7.39205	-0.118918	7.48475	-0.109378	3.74146	-0.106491
0.0047	0.270543	-0.109242	2.74832	-0.104115	4.01975	-0.110054	6.94525	-0.103624	6.78173	-0.108674	6.00142	-0.105361	10.0233	-0.107608	8.67828	-0.102885	6.5029	-0.104665	7.03734	-0.124458	7.39245	-0.108893	3.78692	-0.103809
0.0048	0.240314	-0.10691	2.74657	-0.105567	4.56423	-0.110379	7.01961	-0.0994154	7.32002	-0.109947	7.02722	-0.103042	9.67098	-0.103927	8.72061	-0.10392	7.01089	-0.104882	6.69832	-0.128658	7.21599	-0.10709	3.66367	-0.101418
0.0049	-0.111845	-0.104654	2.98718	-0.106888	5.19894	-0.110791	7.04071	-0.0960643	7.68931	-0.110754	7.75816	-0.101857	9.25787	-0.100407	9.00371	-0.104112	7.39676	-0.105303	6.42863	-0.130942	7.08145	-0.105027	3.34243	-0.0999894
0.005	-0.65765	-0.102807	3.31419	-0.107773	5.7712	-0.111146	7.03554	-0.094163	7.72694	-0.111179	8.0175	-0.10191	8.89891	-0.0974566	9.50274	-0.10379	7.70515	-0.10574	6.24893	-0.131129	7.07998	-0.103726	2.91256	-0.0998687
0.0051	-1.30787	-0.101634	3.57057	-0.108079	6.09335	-0.111324	7.00163	-0.0938056	7.34071	-0.111514	7.7654	-0.102855	8.65681	-0.0953182	10.1039	-0.103356	8.03371	-0.105974	6.16827	-0.12953	7.23598	-0.103665	2.53653	-0.10097
0.0052	-2.02408	-0.101389	3.65318	-0.107773	6.05186	-0.111296	6.88822	-0.0945732	6.54495	-0.111932	7.11314	-0.104257	8.52499	-0.094191	10.6491	-0.103203	8.45364	-0.105856	6.19816	-0.126905	7.52277	-0.104688	2.37605	-0.102952
0.0053	-2.72413	-0.102297	3.5467	-0.106883	5.62247	-0.111229	6.66399	-0.0958895	5.45775	-0.112477	6.25659	-0.105924	8.45729	-0.0942576	10.9797	-0.103569	8.96339	-0.105261	6.3444	-0.124199	7.88072	-0.106254	2.52098	-0.105395
0.0054	-3.27578	-0.104291	3.25097	-0.105567	4.86009	-0.111442	6.32683	-0.0972823	4.26614	-0.112994	5.39874	-0.108006	8.42461	-0.0955997	10.9813	-0.104545	9.47971	-0.104108	6.57925	-0.122149	8.24675	-0.107825	2.99314	-0.107941
0.0055	-3.51005	-0.106891	2.77564	-0.10411	3.85758	-0.112231	5.92426	-0.0986453	3.15619	-0.113385	4.66653	-0.110723	8.42199	-0.0980032	10.6142	-0.10613	9.87183	-0.102434	6.832	-0.12105	8.53468	-0.109123	3.72265	-0.110313
0.0056	-3.33764	-0.109211	2.14009	-0.102899	2.75823	-0.113616	5.57179	-0.100134	2.26269	-0.113578	4.04526	-0.113938	8.44471	-0.100964	9.90484	-0.108262	10.0041	-0.10044	7.00249	-0.120715	8.64222	-0.110224	4.60845	-0.112241
0.0057	-2.86511	-0.110402	1.37551	-0.102249	1.77788	-0.115251	5.38189	-0.101956	1.63769	-0.113549	3.42867	-0.117048	8.44007	-0.103851	8.93254	-0.110789	9.78483	-0.0984617	7.00767	-0.120701	8.48426	-0.111359	5.54224	-0.113447
0.0058	-2.30887	-0.110163	0.514986	-0.10237	1.11376	-0.116662	5.39107	-0.104037	1.27542	-0.113184	2.7291	-0.119166	8.31345	-0.106239	7.8429	-0.113485	9.23655	-0.0968515	6.80817	-0.120566	8.05451	-0.112687	6.4262	-0.113727
0.0059	-1.89523	-0.108931	-0.403854	-0.103267	0.870403	-0.11754	5.54464	-0.105859	1.1532	-0.112337	1.97954	-0.1196	7.95951	-0.108082	6.80221	-0.116038	8.52252	-0.0958761	6.47358	-0.120001	7.46999	-0.114134	7.1555	-0.11301
0.006	-1.72589	-0.107663	-1.29772	-0.104874	0.971877	-0.117949	5.73428	-0.106642	1.2565	-0.110949	1.32017	-0.11826	7.34319	-0.109567	5.97893	-0.118117	7.88504	-0.095685	6.15683	-0.118901	6.95388	-0.11543	7.64069	-0.111413
0.0061	-1.75491	-0.107227	-2.06318	-0.10706	1.20043	-0.118211	5.88472	-0.105834	1.55375	-0.109295	0.885366	-0.115752	6.57792	-0.110925	5.518	-0.1194	7.53031	-0.0963853	6.01893	-0.117256	6.72339	-0.11629	7.80171	-0.109219
0.0062	-1.86064	-0.107976	-2.601	-0.109635	1.27222	-0.118654	5.94393	-0.103609	2.00523	-0.108007	0.705472	-0.113098	5.86515	-0.112197	5.48071	-0.11973	7.5314	-0.0980496	6.14644	-0.115223	6.87718	-0.116642	7.59835	-0.106879
0.0063	-1.94522	-0.109672	-2.84672	-0.112363	1.0106	-0.119335	5.87051	-0.100845	2.52628	-0.107852	0.709228	-0.111272	5.39179	-0.113328	5.81086	-0.11914	7.81018	-0.100606	6.50807	-0.113014	7.33804	-0.116654	7.0922	-0.10499
0.0064	-1.98507	-0.1117	-2.80414	-0.115005	0.433161	-0.12002	5.61822	-0.0987234	2.99326	-0.109343	0.790266	-0.110794	5.22757	-0.114213	6.32135	-0.117887	8.1788	-0.103659	6.95916	-0.110893	7.88338	-0.116566	6.41476	-0.104188
0.0065	-2.03664	-0.113481	-2.54281	-0.117345	-0.248329	-0.120301	5.16016	-0.0980885	3.29762	-0.112522	0.859583	-0.111527	5.31033	-0.114745	6.75255	-0.116249	8.4623	-0.106524	7.32937	-0.109198	8.26734	-0.116471	5.72178	-0.104893
0.0066	-2.16369	-0.114695	-2.16415	-0.119139	-0.755825	-0.119912	4.53715	-0.0991015	3.37501	-0.116852	0.866048	-0.112846	5.52612	-0.114836	6.87928	-0.114455	8.56804	-0.108441	7.49213	-0.108252	8.33795	-0.116224	5.11482	-0.107101
0.0067	-2.41144	-0.11536	-1.76205	-0.120115	-0.920174	-0.11891	3.84208	-0.1013	3.25803	-0.121471	0.791342	-0.11398	5.75547	-0.11447	6.60923	-0.112646	8.49545	-0.108944	7.42429	-0.10822	8.08435	-0.115602	4.62537	-0.110304
0.0068	-2.78986	-0.115686	-1.3958	-0.12005	-0.751192	-0.117646	3.20268	-0.103951	3.0331	-0.12548	0.649908	-0.11432	5.88574	-0.11383	6.03911	-0.110888	8.26098	-0.108185	7.16516	-0.108994	7.64547	-0.114486	4.23567	-0.113756
0.0069	-3.29411	-0.115875	-1.0997	-0.118921	-0.408444	-0.116514	2.71997	-0.106476	2.83714	-0.128213	0.457249	-0.113707	5.82555	-0.113268	5.39146	-0.109282	7.90231	-0.106803	6.78228	-0.110179	7.19338	-0.113109	3.93787	-0.116735
0.007	-3.92233	-0.11603	-0.899003	-0.117057	-0.0879408	-0.115819	2.43406	-0.108672	2.77649	-0.129315	0.278928	-0.112401	5.51114	-0.113195	4.89649	-0.107867	7.47047	-0.105625	6.35422	-0.111271	6.85462	-0.111811	3.7339	-0.11878
0.0071	-4.64758	-0.116188	-0.817289	-0.115078	0.0893294	-0.115639	2.36138	-0.110663	2.8716	-0.128705	0.198393	-0.110919	4.93334	-0.113807	4.65756	-0.106685	7.02233	-0.105226	5.93997	-0.111873	6.67051	-0.110853	3.63908	-0.119748
0.0072	-5.39058	-0.116478	-0.855066	-0.113713	0.116084	-0.115955	2.50809	-0.112692	3.03045	-0.12663	0.291843	-0.1097	4.13963	-0.114972	4.63323	-0.105732	6.61739	-0.105653	5.59231	-0.111908	6.59721	-0.110125	3.62246	-0.119677
0.0073	-6.02844	-0.117113	-1.00332	-0.113412	0.0669251	-0.116652	2.8237	-0.114825	3.08546	-0.123503	0.568276	-0.108884	3.24869	-0.116285	4.73708	-0.105058	6.29038	-0.106527	5.32081	-0.111564	6.56065	-0.109293	3.62441	-0.118725
0.0074	-6.44397	-0.118294	-1.24815	-0.114138	0.0520875	-0.117549	3.16941	-0.116982	2.88088	-0.119904	0.957905	-0.108337	2.42732	-0.11729	4.87493	-0.104773	6.01508	-0.107337	5.10577	-0.111183	6.5383	-0.108043	3.58098	-0.117014
0.0075	-6.60116	-0.120015	-1.57355	-0.115416	0.174596	-0.118465	3.36378	-0.118932	2.36893	-0.116431	1.34402	-0.107837	1.83532	-0.117743	4.99757	-0.105004	5.74558	-0.107773	4.95552	-0.111183	6.53965	-0.106409	3.4877	-0.114676
0.0076	-6.53917	-0.122078	-1.97386	-0.116597	0.501392	-0.119263	3.24351	-0.120511	1.64798	-0.113674	1.63755	-0.107303	1.57143	-0.117692	5.07548	-0.105798	5.42952	-0.1079	4.91992	-0.111897	6.57156	-0.104774	3.39474	-0.111815
0.0077	-6.34806	-0.12412	-2.42535	-0.117243	1.00471	-0.119822	2.77284	-0.121591	0.93327	-0.112127	1.82471	-0.106851	1.63467	-0.117507	5.03988	-0.107161	5.06057	-0.108109	5.03022	-0.113444	6.61524	-0.103604	3.3912	-0.10857
0.0078	-6.10005	-0.125727	-2.85921	-0.117269	1.58763	-0.119969	2.03879	-0.122077	0.447756	-0.112084	1.95578	-0.106681	1.94749	-0.117599	4.80069	-0.108921	4.65942	-0.108871	5.25983	-0.115635	6.597	-0.103156	3.56546	-0.105257
0.0079	-5.82121	-0.126517	-3.1889	-0.11692	2.10084	-0.119365	1.2022	-0.12182	0.336154	-0.113471	2.0918	-0.106922	2.40514	-0.118198	4.30086	-0.110765	4.25361	-0.110429	5.49107	-0.117967	6.43186	-0.103368	3.97259	-0.102394
0.008	-5.50531	-0.12631	-3.36243	-0.116501	2.43712	-0.117735	0.410156	-0.120663	0.647504	-0.115811	2.26291	-0.107484	2.93396	-0.119244	3.57626	-0.112251	3.8506	-0.112694	5.57771	-0.119801	6.03957	-0.103978	4.59856	-0.100608
0.0081	-5.16143	-0.12513	-3.37973	-0.116189	2.5785	-0.11507	-0.222515	-0.118541	1.35754	-0.118356	2.43813	-0.108023	3.47624	-0.120363	2.74004	-0.112825	3.47537	-0.115232	5.42003	-0.120542	5.38643	-0.104803	5.3465	-0.100361
0.0082	-4.83989	-0.123244	-3.30047	-0.115955	2.56145	-0.111831	-0.618311	-0.115599	2.3822	-0.120439	2.5436	-0.108157	3.96618	-0.121094	1.94968	-0.112059	3.19127	-0.117538	5.02384	-0.119788	4.51911	-0.105819	6.04703	-0.101668
0.0083	-4.61057	-0.121119	-3.23782	-0.115646	2.41451	-0.108853	-0.722279	-0.112236	3.57382	-0.121663	2.49321	-0.107716	4.29402	-0.121043	1.35368	-0.109882	3.0845	-0.119293	4.50183	-0.117494	3.57732	-0.107127	6.47956	-0.104127
0.0084	-4.53054	-0.119289	-3.29498	-0.115139	2.09004	-0.107013	-0.522925	-0.108976	4.7178	-0.121976	2.27578	-0.106886	4.32545	-0.120055	1.04776	-0.106637	3.21169	-0.120469	4.02973	-0.113982	2.72142	-0.108714	6.45942	-0.107073
0.0085	-4.59175	-0.118127	-3.51821	-0.114393	1.4964	-0.106773	-0.0614865	-0.106297	5.58164	-0.121482	1.96613	-0.106168	3.98535	-0.118291	1.05513	-0.103035	3.55595	-0.121324	3.7344	-0.10986	2.10484	-0.110287	5.93687	-0.109945
0.0086	-4.7575	-0.117735	-3.86667	-0.113464	0.600798	-0.107982	0.523346	-0.104544	6.0264	-0.120283	1.6776	-0.106055	3.36775	-0.116106	1.33986	-0.0998727	4.00426	-0.122172	3.63717	-0.105721	1.85569	-0.111337	5.02422	-0.112433
0.0087	-4.97248	-0.117897	-4.20777	-0.112469	-0.484116	-0.110001	1.01495	-0.103776	6.04176	-0.11839	1.49925	-0.106825	2.70264	-0.113962	1.80266	-0.0977433	4.40748	-0.123189	3.66226	-0.101975	2.05055	-0.111369	3.9556	-0.114448
0.0088	-5.19689	-0.118261	-4.38253	-0.111603	-1.5308	-0.11206	1.21809	-0.103802	5.76769	-0.115783	1.4364	-0.108373	2.25762	-0.112202	2.33137	-0.0969164	4.63689	-0.124183	3.69062	-0.0988338	2.68219	-0.110207	2.98704	-0.115935
0.0089	-5.4323	-0.11854	-4.30652	-0.111161	-2.30117	-0.113646	1.09211	-0.104204	5.41602	-0.112512	1.4024	-0.110223	2.20902	-0.110982	2.80114	-0.0972813	4.6093	-0.124657	3.61493	-0.0964857	3.65333	-0.108089	2.29239	-0.116833
0.009	-5.70945	-0.118567	-4.00469	-0.1114	-2.66174	-0.114576	0.801357	-0.104626	5.19412	-0.108799	1.26748	-0.111842	2.55169	-0.110212	3.11128	-0.0985899	4.31251	-0.124103	3.38696	-0.0952069	4.77423	-0.10564	1.9049	-0.117028
0.0091	-6.07611	-0.118347	-3.60063	-0.112418	-2.58693	-0.114992	0.636913	-0.104835	5.20444	-0.104979	0.955432	-0.112843	3.14522	-0.109637	3.18194	-0.10055	3.7987	-0.122354	3.02377	-0.095406	5.83639	-0.103608	1.74163	-0.116371
0.0092	-6.57018	-0.118046	-3.24024	-0.114099	-2.14138	-0.115034	0.840178	-0.1048	5.3814	-0.101511	0.481171	-0.113214	3.79084	-0.108965	3.00201	-0.103018	3.17028	-0.119865	2.60021	-0.0974315	6.65592	-0.102607	1.65652	-0.114833
0.0093	-7.18587	-0.117928	-3.00079	-0.116225	-1.45053	-0.11467	1.46775	-0.104546	5.53253	-0.0989078	-0.0387779	-0.113272	4.32197	-0.107971	2.65627	-0.105893	2.56186	-0.117476	2.21195	-0.101316	7.1336	-0.102826	1.54422	-0.11254
0.0094	-7.85265	-0.118191	-2.89557	-0.118475	-0.653614	-0.113641	2.36594	-0.104047	5.43348	-0.0976184	-0.441512	-0.113302	4.66479	-0.106596	2.31505	-0.108982	2.11685	-0.116028	1.93851	-0.106649	7.25853	-0.103941	1.39891	-0.109879
0.0095	-8.43024	-0.118742	-2.89396	-0.120463	0.124273	-0.111639	3.25614	-0.103244	4.98672	-0.0980008	-0.596233	-0.113295	4.80595	-0.104947	2.15354	-0.111911	1.9288	-0.115896	1.80912	-0.112641	7.05006	-0.105283	1.31048	-0.107363
0.0096	-8.74191	-0.119073	-2.95622	-0.121772	0.767622	-0.108545	3.91414	-0.102146	4.28192	-0.10008	-0.474171	-0.112924	4.76296	-0.103326	2.26223	-0.114191	2.01459	-0.116925	1.80362	-0.11834	6.53242	-0.106188	1.37193	-0.105447
0.0097	-8.66707	-0.118455	-3.03905	-0.122083	1.18184	-0.104656	4.23124	-0.100968	3.55347	-0.103438	-0.126798	-0.111786	4.57978	-0.102162	2.60099	-0.115532	2.30013	-0.118515	1.87743	-0.122915	5.73664	-0.106389	1.57242	-0.10434
0.0098	-8.21002	-0.116318	-3.07141	-0.121386	1.3357	-0.100633	4.22801	-0.100042	3.01857	-0.10724	0.326702	-0.109824	4.31188	-0.101861	3.02779	-0.116091	2.67305	-0.119991	2.00613	-0.125847	4.7421	-0.106182	1.80111	-0.104038
0.0099	-7.51705	-0.112671	-2.93434	-0.11999	1.26749	-0.0972926	3.97097	-0.0997127	2.71145	-0.110416	0.751979	-0.107527	4.01514	-0.102622	3.40931	-0.116393	3.04877	-0.120883	2.2002	-0.126936	3.68358	-0.106111	1.9238	-0.104437
0.01	-6.82334	-0.108203	-2.52795	-0.118348	1.05155	-0.0952278	3.54204	-0.10023	2.48245	-0.112164	1.02438	-0.10574	3.70535	-0.104241	3.67736	-0.11694	3.40546	-0.120937	2.48893	-0.126254	2.74566	-0.106642	1.85222	-0.105486
0.0101	-6.3255	-0.10403	-1.86628	-0.116792	0.751716	-0.0946304	3.02297	-0.10161	2.0987	-0.112263	1.0732	-0.105238	3.38016	-0.106256	3.8264	-0.117897	3.7466	-0.120025	2.88747	-0.124051	2.06483	-0.107894	1.59001	-0.107253
0.0102	-6.07759	-0.101249	-1.12785	-0.115309	0.388411	-0.0952706	2.49378	-0.103622	1.41453	-0.111164	0.902504	-0.106407	3.0491	-0.10822	3.85532	-0.11886	4.08511	-0.117984	3.35378	-0.120737	1.68789	-0.109725	1.21874	-0.109801
0.0103	-5.99231	-0.100476	-0.568298	-0.113626	-0.0460645	-0.0967187	1.99352	-0.105868	0.462089	-0.109655	0.600272	-0.109111	2.75199	-0.110034	3.72757	-0.119202	4.38566	-0.114714	3.75727	-0.116808	1.55889	-0.111901	0.822223	-0.113005
0.0104	-5.92124	-0.101693	-0.374482	-0.111488	-0.521051	-0.0986106	1.55153	-0.107928	-0.570551	-0.10836	0.26843	-0.112851	2.52921	-0.111951	3.37128	-0.118508	4.56948	-0.11041	3.94301	-0.112737	1.55185	-0.1143	0.465103	-0.116396
0.0105	-5.76866	-0.104308	-0.544569	-0.108989	-0.95134	-0.100855	1.19855	-0.109466	-1.44889	-0.10751	-0.0134925	-0.116961	2.37999	-0.114284	2.75683	-0.11696	4.53725	-0.105765	3.85085	-0.108972	1.53345	-0.116873	0.17745	-0.119259
0.0106	-5.53956	-0.107326	-0.908012	-0.106675	-1.24258	-0.103507	0.994845	-0.11034	-1.99921	-0.106995	-0.215674	-0.120692	2.24501	-0.117015	1.97183	-0.115244	4.26003	-0.101847	3.57592	-0.105858	1.41818	-0.119536	0.00196412	-0.120985
0.0107	-5.28497	-0.109797	-1.26711	-0.105311	-1.33763	-0.106551	0.97627	-0.11053	-2.16065	-0.106679	-0.354538	-0.123259	2.04976	-0.119601	1.20998	-0.114173	3.80451	-0.0996416	3.30635	-0.10365	1.21873	-0.122099	0.0164355	-0.121307
0.0108	-5.04843	-0.111105	-1.48716	-0.105481	-1.26299	-0.109741	1.10928	-0.110107	-1.99591	-0.106546	-0.435768	-0.124017	1.75197	-0.12126	0.693233	-0.114114	3.35742	-0.099595	3.21941	-0.102435	1.0188	-0.124314	0.312905	-0.120406
0.0109	-4.80929	-0.111182	-1.55981	-0.107214	-1.09369	-0.11259	1.25559	-0.109218	-1.62933	-0.106793	-0.433425	-0.122686	1.40211	-0.121356	0.540734	-0.1148	3.09709	-0.10135	3.3868	-0.102138	0.900276	-0.125903	0.91317	-0.118759
0.011	-4.53244	-0.110405	-1.55033	-0.109902	-0.918516	-0.114726	1.27602	-0.108052	-1.2064	-0.107664	-0.300345	-0.119456	1.13695	-0.119733	0.730929	-0.115538	3.08978	-0.104032	3.78094	-0.102571	0.900392	-0.126635	1.73894	-0.116951
0.0111	-4.20825	-0.109321	-1.51462	-0.112609	-0.783122	-0.116048	1.1158	-0.106871	-0.811108	-0.109289	-0.00509758	-0.114972	1.09014	-0.116709	1.10512	-0.115733	3.22451	-0.106768	4.34082	-0.103546	0.98709	-0.126357	2.61617	-0.115499
0.0112	-3.89502	-0.10835	-1.44273	-0.11443	-0.687642	-0.116823	0.835586	-0.105907	-0.485467	-0.111586	0.441531	-0.110124	1.30743	-0.112951	1.46233	-0.115262	3.30933	-0.109185	5.01865	-0.104882	1.09405	-0.125087	3.36263	-0.114771
0.0113	-3.69526	-0.107669	-1.29812	-0.114843	-0.600264	-0.117423	0.563207	-0.105329	-0.265384	-0.114275	0.940162	-0.105849	1.69223	-0.109152	1.64723	-0.114524	3.19283	-0.111432	5.7262	-0.106462	1.16205	-0.123032	3.84967	-0.115015
0.0114	-3.68703	-0.107312	-1.05659	-0.113907	-0.494781	-0.117997	0.430321	-0.105197	-0.188013	-0.117029	1.33474	-0.102966	2.06215	-0.105898	1.6119	-0.114106	2.86075	-0.113816	6.32097	-0.108128	1.16202	-0.120562	4.05279	-0.116332
0.0115	-3.8797	-0.107406	-0.741109	-0.112139	-0.372845	-0.118339	0.505513	-0.105495	-0.280278	-0.119583	1.48624	-0.102015	2.28077	-0.10352	1.4109	-0.114405	2.41917	-0.116358	6.59253	-0.109659	1.10624	-0.118036	4.00761	-0.118666
0.0116	-4.22846	-0.108119	-0.411129	-0.110289	-0.27148	-0.118035	0.768338	-0.106125	-0.490261	-0.121745	1.34219	-0.103128	2.3184	-0.102168	1.15328	-0.115402	2.00522	-0.118635	6.379	-0.11083	1.03793	-0.115687	3.76063	-0.121752
0.0117	-4.65801	-0.109588	-0.148723	-0.109024	-0.244231	-0.116838	1.14881	-0.106829	-0.665643	-0.123395	0.96411	-0.10595	2.2199	-0.101809	0.948542	-0.116672	1.70195	-0.120095	5.66826	-0.111427	0.991714	-0.113553	3.34889	-0.125092
0.0118	-5.13806	-0.111633	-0.0207607	-0.108668	-0.350144	-0.114922	1.53437	-0.107226	-0.626205	-0.124442	0.473683	-0.109771	2.06827	-0.102283	0.893132	-0.11766	1.52762	-0.120486	4.62337	-0.111448	0.992136	-0.111632	2.81702	-0.128015
0.0119	-5.67625	-0.113788	-0.0690699	-0.109195	-0.618164	-0.112873	1.8238	-0.106964	-0.267248	-0.12482	-0.00843831	-0.1138	1.91422	-0.103335	1.0231	-0.117888	1.452	-0.120085	3.53012	-0.111026	1.03155	-0.110153	2.23392	-0.129852
0.012	-6.28185	-0.115505	-0.281336	-0.110339	-1.01741	-0.111379	1.96551	-0.106006	0.364272	-0.124493	-0.434653	-0.117405	1.77255	-0.104672	1.28073	-0.117243	1.47217	-0.119479	2.69672	-0.110387	1.06343	-0.109627	1.67719	-0.130244
0.0121	-6.91148	-0.116368	-0.591713	-0.111771	-1.47765	-0.110818	1.96162	-0.104749	1.09948	-0.123537	-0.796147	-0.120253	1.63361	-0.106124	1.52824	-0.115978	1.6055	-0.119241	2.30618	-0.109653	1.03562	-0.110633	1.20672	-0.129203
0.0122	-7.4478	-0.116259	-0.950333	-0.113241	-1.8825	-0.111163	1.85894	-0.103836	1.72237	-0.122238	-1.08008	-0.122238	1.4889	-0.107601	1.62556	-0.114676	1.86106	-0.11961	2.36636	-0.108915	0.90608	-0.113401	0.846942	-0.127067
0.0123	-7.72053	-0.115244	-1.33482	-0.114616	-2.12685	-0.111998	1.69181	-0.10374	2.04603	-0.120974	-1.22645	-0.123347	1.331	-0.109042	1.49741	-0.113957	2.19479	-0.120484	2.72296	-0.10825	0.677432	-0.117491	0.599401	-0.12427
0.0124	-7.60081	-0.113516	-1.75383	-0.115802	-2.14856	-0.112854	1.4752	-0.104383	1.97682	-0.120092	-1.15943	-0.123586	1.16744	-0.110326	1.20774	-0.114177	2.53789	-0.121604	3.1644	-0.107964	0.38509	-0.121773	0.429246	-0.121139
0.0125	-7.10342	-0.111361	-2.17492	-0.116783	-1.96221	-0.113337	1.20255	-0.105208	1.52832	-0.119698	-0.868267	-0.123049	1.0075	-0.111192	0.916346	-0.115193	2.85045	-0.12276	3.51899	-0.108458	0.0646311	-0.124926	0.310953	-0.117841
0.0126	-6.4091	-0.109135	-2.50421	-0.117562	-1.65792	-0.113208	0.894815	-0.10549	0.815519	-0.119705	-0.459529	-0.122028	0.888679	-0.111386	0.81793	-0.11643	3.13495	-0.123875	3.72534	-0.110004	-0.27956	-0.126052	0.232609	-0.114544
0.0127	-5.81283	-0.107189	-2.61087	-0.11803	-1.38029	-0.112389	0.61812	-0.104876	-0.0101	-0.1199	-0.0873516	-0.120969	0.873507	-0.1109	1.04203	-0.117208	3.41548	-0.125	3.81535	-0.112469	-0.675328	-0.125058	0.18201	-0.111533
0.0128	-5.58714	-0.105798	-2.4349	-0.11796	-1.23922	-0.111022	0.45156	-0.103608	-0.80286	-0.120158	0.112304	-0.120262	1.01811	-0.110022	1.58841	-0.11709	3.67697	-0.126233	3.83424	-0.115279	-1.10467	-0.122633	0.151511	-0.109161
0.0129	-5.86013	-0.105022	-2.03183	-0.11706	-1.26697	-0.109551	0.454252	-0.102289	-1.44734	-0.120439	0.0997557	-0.120077	1.35954	-0.109238	2.32598	-0.116074	3.84649	-0.127594	3.78783	-0.117755	-1.48632	-0.119906	0.121036	-0.107748
0.013	-6.53981	-0.10482	-1.57745	-0.115236	-1.38603	-0.108569	0.645833	-0.101583	-1.86248	-0.120706	-0.0789139	-0.120275	1.87936	-0.108938	3.0145	-0.114501	3.82853	-0.128879	3.6706	-0.1195	-1.70348	-0.117888	0.0896853	-0.107417
0.0131	-7.37984	-0.105058	-1.26114	-0.112757	-1.48833	-0.108505	1.00396	-0.101783	-2.01284	-0.120811	-0.344362	-0.120525	2.50135	-0.109256	3.44635	-0.112897	3.55915	-0.12971	3.51025	-0.120591	-1.67747	-0.117106	0.0683741	-0.10811
0.0132	-8.08058	-0.105686	-1.15838	-0.110265	-1.52068	-0.109341	1.45045	-0.102843	-1.89897	-0.120566	-0.616587	-0.120505	3.08156	-0.110011	3.51735	-0.111743	3.0502	-0.129657	3.37296	-0.121427	-1.4044	-0.117543	0.0847795	-0.109552
0.0133	-8.41173	-0.106627	-1.20629	-0.108451	-1.51157	-0.110582	1.85971	-0.104545	-1.58314	-0.119778	-0.79927	-0.119983	3.45306	-0.110947	3.26776	-0.111308	2.4027	-0.128548	3.34621	-0.122371	-0.967376	-0.11884	0.155086	-0.111367
0.0134	-8.27198	-0.107781	-1.2765	-0.107758	-1.53281	-0.111595	2.0747	-0.106737	-1.17838	-0.118354	-0.794114	-0.118861	3.50201	-0.111796	2.8227	-0.111542	1.76288	-0.126488	3.45787	-0.123441	-0.445536	-0.120532	0.250892	-0.11316
0.0135	-7.67247	-0.10898	-1.28077	-0.108238	-1.62287	-0.111984	2.00494	-0.109339	-0.801249	-0.116368	-0.540585	-0.117143	3.22685	-0.112398	2.31683	-0.112124	1.26436	-0.1238	3.66465	-0.124266	0.137856	-0.122167	0.331442	-0.114624
0.0136	-6.70572	-0.11005	-1.23324	-0.109546	-1.77284	-0.1118	1.65971	-0.11215	-0.501828	-0.114124	-0.0543719	-0.114907	2.77109	-0.112634	1.83291	-0.112667	0.974395	-0.120827	3.86992	-0.124268	0.803068	-0.123385	0.352031	-0.115662
0.0137	-5.52151	-0.110755	-1.20634	-0.11124	-1.92875	-0.111481	1.16298	-0.114746	-0.25629	-0.11211	0.593393	-0.112228	2.35864	-0.112437	1.40913	-0.11289	0.88874	-0.117793	3.97821	-0.122999	1.54328	-0.123938	0.288454	-0.116267
0.0138	-4.33076	-0.110879	-1.27543	-0.112982	-2.03995	-0.11149	0.679804	-0.116475	0.029773	-0.110888	1.28411	-0.109206	2.16301	-0.111885	1.02588	-0.112683	0.970042	-0.114901	3.95596	-0.120398	2.26656	-0.123754	0.144952	-0.116394
0.0139	-3.35787	-0.110236	-1.44772	-0.114649	-2.10941	-0.11201	0.350973	-0.116737	0.423464	-0.110772	1.93776	-0.106007	2.2551	-0.111267	0.628156	-0.112169	1.15167	-0.112394	3.83877	-0.116846	2.84843	-0.122938	-0.0367747	-0.115925
0.014	-2.77367	-0.108851	-1.65848	-0.116332	-2.1686	-0.112852	0.259803	-0.115274	0.940882	-0.11171	2.49434	-0.10291	2.57304	-0.110993	0.1761	-0.111615	1.35905	-0.110589	3.68789	-0.113067	3.17435	-0.121683	-0.216467	-0.114851
0.0141	-2.62728	-0.10707	-1.79954	-0.118121	-2.24581	-0.113614	0.421301	-0.112236	1.52564	-0.11322	2.88907	-0.100319	3.00981	-0.111402	-0.292298	-0.111377	1.51618	-0.109777	3.54627	-0.109905	3.21182	-0.120231	-0.347428	-0.113427
0.0142	-2.86217	-0.105504	-1.79166	-0.119974	-2.32206	-0.113872	0.79685	-0.108128	2.07884	-0.11467	3.06141	-0.098507	3.45109	-0.112607	-0.643591	-0.111673	1.57069	-0.110146	3.38698	-0.10801	2.9755	-0.1188	-0.385305	-0.11214
0.0143	-3.36453	-0.104802	-1.61084	-0.121725	-2.35059	-0.113429	1.31481	-0.103539	2.4987	-0.115576	2.97455	-0.0975115	3.81689	-0.114336	-0.657056	-0.11245	1.54471	-0.111621	3.12181	-0.107643	2.52142	-0.117602	-0.299485	-0.11145
0.0144	-4.03275	-0.105359	-1.28626	-0.123195	-2.30325	-0.112347	1.89727	-0.0990207	2.72942	-0.115839	2.64187	-0.0971504	4.04084	-0.116006	-0.157408	-0.113369	1.54283	-0.113758	2.67615	-0.108601	1.91584	-0.116803	-0.0962744	-0.111532
0.0145	-4.79239	-0.107176	-0.893756	-0.124289	-2.19789	-0.111052	2.45881	-0.0951564	2.77513	-0.11572	2.13406	-0.0971681	4.1019	-0.117093	0.884196	-0.114047	1.72975	-0.115815	2.06638	-0.110423	1.26016	-0.116395	0.146872	-0.112247
0.0146	-5.57102	-0.109912	-0.537601	-0.124929	-2.0881	-0.110065	2.91966	-0.0925724	2.68354	-0.11564	1.56791	-0.0975177	4.01954	-0.117363	2.29162	-0.114188	2.19782	-0.117045	1.41734	-0.112565	0.650984	-0.116299	0.296004	-0.113301
0.0147	-6.2909	-0.113028	-0.344717	-0.12502	-2.00845	-0.10978	3.21392	-0.0918701	2.52485	-0.115839	1.06051	-0.098389	3.84596	-0.11704	3.74101	-0.113739	2.90303	-0.116995	0.886683	-0.114541	0.178806	-0.116419	0.244684	-0.114525
0.0148	-6.85263	-0.116015	-0.409405	-0.124441	-1.95755	-0.110242	3.30265	-0.0932497	2.35853	-0.11616	0.695776	-0.0999267	3.62704	-0.116613	4.89798	-0.112774	3.62896	-0.115743	0.57594	-0.115912	-0.102243	-0.116769	-0.0103892	-0.115939
0.0149	-7.18272	-0.118575	-0.752827	-0.123183	-1.91402	-0.111241	3.16698	-0.0963908	2.19261	-0.116089	0.525952	-0.101993	3.3657	-0.116567	5.55193	-0.111458	4.11756	-0.113853	0.439555	-0.116294	-0.17685	-0.117426	-0.372188	-0.117649
0.015	-7.22905	-0.120597	-1.28546	-0.121419	-1.86431	-0.112531	2.81468	-0.100486	1.99487	-0.115112	0.568419	-0.104018	3.07193	-0.117112	5.665	-0.110116	4.19264	-0.112073	0.325603	-0.115498	-0.0780265	-0.118387	-0.690988	-0.119662
0.0151	-6.97587	-0.122145	-1.83499	-0.119422	-1.80061	-0.114074	2.28711	-0.10473	1.73608	-0.113052	0.828993	-0.105284	2.81886	-0.118199	5.35384	-0.109155	3.86189	-0.111018	0.0420747	-0.113615	0.118495	-0.11946	-0.822405	-0.121796
0.0152	-6.45594	-0.123263	-2.24425	-0.117518	-1.72276	-0.115948	1.70274	-0.108652	1.42412	-0.110164	1.31713	-0.105273	2.75015	-0.119581	4.8139	-0.108926	3.25835	-0.110921	-0.508858	-0.11114	0.292944	-0.120341	-0.694678	-0.123675
0.0153	-5.72709	-0.123946	-2.4138	-0.115955	-1.61772	-0.118059	1.25881	-0.112246	1.12943	-0.107044	1.96956	-0.103965	3.01021	-0.12098	4.23067	-0.109499	2.58104	-0.111637	-1.26731	-0.108783	0.354952	-0.120805	-0.322838	-0.124825
0.0154	-4.83835	-0.124145	-2.36189	-0.114882	-1.45963	-0.120098	1.15053	-0.115658	0.928632	-0.104312	2.67358	-0.101771	3.65519	-0.122058	3.73918	-0.110602	2.02508	-0.112805	-2.03741	-0.10719	0.2619	-0.120877	0.168954	-0.124808
0.0155	-3.83313	-0.123908	-2.18076	-0.114383	-1.26956	-0.121563	1.48617	-0.118822	0.847869	-0.102374	3.27847	-0.0993165	4.56262	-0.122431	3.4265	-0.111823	1.74677	-0.114038	-2.593	-0.10667	0.0623521	-0.120711	0.594986	-0.123391
0.0156	-2.80149	-0.123497	-1.97391	-0.114596	-1.08206	-0.122046	2.23534	-0.121231	0.888302	-0.101291	3.65085	-0.0972022	5.45683	-0.121763	3.35165	-0.11284	1.82263	-0.11505	-2.80777	-0.107106	-0.136932	-0.120461	0.784756	-0.120663
0.0157	-1.8986	-0.123249	-1.8026	-0.115632	-0.999387	-0.121412	3.22406	-0.122076	1.04403	-0.100874	3.75447	-0.0958252	6.03935	-0.119925	3.52538	-0.113526	2.22744	-0.115808	-2.69235	-0.108204	-0.225775	-0.120078	0.694053	-0.1171
0.0158	-1.29183	-0.12332	-1.64554	-0.117474	-1.12135	-0.119824	4.22407	-0.120691	1.31605	-0.10085	3.69224	-0.0952696	6.12354	-0.117151	3.90417	-0.113852	2.8183	-0.116508	-2.37753	-0.109734	-0.164166	-0.119392	0.414224	-0.11349
0.0159	-1.09496	-0.123506	-1.42042	-0.119815	-1.46857	-0.117676	5.05366	-0.117016	1.70444	-0.10105	3.6154	-0.0952971	5.69598	-0.113972	4.371	-0.11369	3.38457	-0.117456	-1.99142	-0.11171	0.0141414	-0.118209	0.0981718	-0.110733
0.016	-1.2894	-0.123353	-1.06895	-0.122074	-1.94113	-0.115333	5.598	-0.111787	2.17362	-0.101537	3.65693	-0.0955328	4.92683	-0.111045	4.8054	-0.112823	3.73026	-0.118891	-1.59547	-0.114155	0.238964	-0.116508	-0.138176	-0.109505
0.0161	-1.74525	-0.122484	-0.593885	-0.123529	-2.34962	-0.113081	5.84253	-0.106307	2.64207	-0.102545	3.84672	-0.0957282	4.062	-0.108865	5.11132	-0.111131	3.76799	-0.120739	-1.17314	-0.116947	0.441312	-0.114479	-0.269061	-0.110002
0.0162	-2.29255	-0.120834	-0.0673734	-0.123568	-2.4878	-0.111134	5.82027	-0.101951	2.99094	-0.104266	4.12734	-0.0959639	3.33914	-0.107713	5.24261	-0.108848	3.55875	-0.122602	-0.697995	-0.119648	0.576803	-0.11252	-0.325632	-0.111829
0.0163	-2.81323	-0.118696	0.394083	-0.121869	-2.22335	-0.10976	5.5951	-0.0995846	3.12971	-0.106689	4.43138	-0.0966327	2.90493	-0.107591	5.20958	-0.106608	3.29557	-0.123898	-0.199231	-0.121637	0.600843	-0.111037	-0.352198	-0.11416
0.0164	-3.26201	-0.116435	0.702725	-0.118564	-1.55788	-0.109278	5.25843	-0.0992018	3.0553	-0.109511	4.71427	-0.0981416	2.81307	-0.108242	5.06506	-0.10526	3.15423	-0.124152	0.229691	-0.122357	0.48903	-0.110309	-0.361943	-0.116083
0.0165	-3.6554	-0.114284	0.847419	-0.114225	-0.621368	-0.109807	4.92557	-0.100111	2.87137	-0.112287	4.96943	-0.100653	3.03168	-0.109242	4.8887	-0.105392	3.2107	-0.123206	0.479523	-0.12158	0.263604	-0.110393	-0.37082	-0.116947
0.0166	-4.01315	-0.112319	0.874878	-0.109728	0.390199	-0.11115	4.70145	-0.101387	2.71153	-0.114598	5.18133	-0.103883	3.46344	-0.110134	4.75218	-0.107026	3.43	-0.121294	0.528164	-0.1195	0.0130487	-0.11109	-0.402144	-0.116538
0.0167	-4.33583	-0.110633	0.881715	-0.105906	1.30885	-0.112611	4.65204	-0.102388	2.69244	-0.116225	5.3049	-0.107147	3.96487	-0.110629	4.69697	-0.109573	3.70309	-0.118866	0.47245	-0.116627	-0.162281	-0.112108	-0.484871	-0.115052
0.0168	-4.60162	-0.109441	0.92679	-0.103323	2.05696	-0.113328	4.73589	-0.102977	2.85594	-0.117039	5.26292	-0.109655	4.39068	-0.110753	4.72004	-0.112125	3.95565	-0.116349	0.494397	-0.113675	-0.218584	-0.113151	-0.655087	-0.11299
0.0169	-4.77188	-0.109047	0.995996	-0.102137	2.64615	-0.112664	4.83366	-0.103411	3.18251	-0.116908	5.00163	-0.110869	4.63944	-0.110697	4.76278	-0.113861	4.16854	-0.113957	0.767031	-0.11132	-0.200333	-0.114056	-0.901622	-0.110924
0.017	-4.79451	-0.109622	1.00236	-0.102269	3.1128	-0.110556	4.80502	-0.104063	3.62601	-0.115698	4.5449	-0.110733	4.66889	-0.110672	4.7278	-0.11433	4.33658	-0.111801	1.33728	-0.110051	-0.198241	-0.114785	-1.18256	-0.109305
0.0171	-4.64353	-0.110972	0.852702	-0.103466	3.4879	-0.107455	4.57845	-0.105124	4.15933	-0.113463	4.0195	-0.109655	4.52496	-0.110739	4.53924	-0.113493	4.41165	-0.110096	2.09809	-0.109972	-0.269638	-0.11533	-1.45172	-0.108343
0.0172	-4.34613	-0.112575	0.509755	-0.105337	3.75496	-0.104129	4.19633	-0.106523	4.75072	-0.11064	3.61382	-0.108238	4.35146	-0.110771	4.19239	-0.11156	4.32646	-0.109282	2.8396	-0.110687	-0.396794	-0.115708	-1.67859	-0.108002
0.0173	-3.99169	-0.113748	0.022197	-0.107369	3.84768	-0.101221	3.80756	-0.107926	5.33718	-0.107975	3.50512	-0.106974	4.32519	-0.110589	3.77146	-0.108829	4.03822	-0.109849	3.34083	-0.111501	-0.49564	-0.115915	-1.86942	-0.108147
0.0174	-3.69389	-0.113913	-0.457894	-0.109079	3.71553	-0.0990063	3.59793	-0.108857	5.78493	-0.106313	3.78726	-0.106075	4.59334	-0.110043	3.40978	-0.105618	3.58673	-0.111955	3.47635	-0.11176	-0.506865	-0.116033	-2.02586	-0.108522
0.0175	-3.53247	-0.112869	-0.746969	-0.110192	3.37174	-0.0974476	3.72165	-0.108974	5.97018	-0.106281	4.42863	-0.105506	5.21239	-0.109105	3.23335	-0.102304	3.10233	-0.115198	3.2523	-0.111225	-0.435483	-0.116228	-2.12064	-0.108858
0.0176	-3.48732	-0.110836	-0.705633	-0.110739	2.88132	-0.0962536	4.22408	-0.108233	5.83746	-0.108116	5.3025	-0.105252	6.10754	-0.107944	3.31771	-0.0993701	2.76459	-0.118675	2.75481	-0.11014	-0.343209	-0.116606	-2.08175	-0.108876
0.0177	-3.46004	-0.108327	-0.312712	-0.110905	2.37001	-0.0951278	5.00665	-0.106946	5.45135	-0.111545	6.22523	-0.105453	7.08789	-0.106867	3.68172	-0.0972996	2.73762	-0.121378	2.08149	-0.109014	-0.276843	-0.11714	-1.878	-0.108513
0.0178	-3.31631	-0.105891	0.333205	-0.110795	1.97512	-0.093944	5.88402	-0.105618	4.98441	-0.11586	6.99834	-0.106313	7.92221	-0.106224	4.2858	-0.0964384	3.11212	-0.122655	1.35537	-0.10826	-0.232615	-0.117698	-1.55566	-0.108043
0.0179	-2.97552	-0.103847	1.06825	-0.11035	1.79657	-0.0928411	6.66752	-0.104785	4.60689	-0.120153	7.45885	-0.107949	8.39224	-0.106233	5.05743	-0.0968142	3.87763	-0.122379	0.740419	-0.107874	-0.162994	-0.118098	-1.21279	-0.107885
0.018	-2.46817	-0.10227	1.77344	-0.109458	1.9072	-0.0922655	7.24413	-0.104752	4.40113	-0.123667	7.52132	-0.110146	8.36841	-0.106924	5.90331	-0.098137	4.89957	-0.120854	0.426585	-0.107479	-0.0401109	-0.118173	-0.924539	-0.10846
0.0181	-1.93712	-0.101023	2.40133	-0.108175	2.30864	-0.0927739	7.56016	-0.105633	4.35378	-0.125962	7.21067	-0.112463	7.85334	-0.108051	6.74262	-0.0998286	5.98632	-0.118544	0.553064	-0.106491	0.153832	-0.117865	-0.6941	-0.109912
0.0182	-1.56964	-0.100012	2.94796	-0.10684	2.89597	-0.094716	7.62156	-0.107269	4.38263	-0.126908	6.64434	-0.114453	6.96965	-0.109253	7.47529	-0.101293	6.90843	-0.115839	1.14194	-0.104553	0.42141	-0.11727	-0.456939	-0.112012
0.0183	-1.50259	-0.0992222	3.41208	-0.105882	3.46762	-0.0979398	7.45192	-0.109352	4.43517	-0.126551	5.97022	-0.115929	5.94434	-0.11013	8.01798	-0.102178	7.48299	-0.113041	2.03984	-0.10181	0.748365	-0.116651	-0.152556	-0.114344
0.0184	-1.74011	-0.0987393	3.75139	-0.105655	3.80087	-0.101761	7.08671	-0.111447	4.52097	-0.125042	5.31276	-0.116845	5.0512	-0.110403	8.3134	-0.102496	7.61725	-0.110299	2.96667	-0.0988329	1.12548	-0.116312	0.22133	-0.11642
0.0185	-2.11522	-0.0985707	3.89672	-0.106218	3.76885	-0.105224	6.57595	-0.113148	4.68904	-0.122573	4.75299	-0.117185	4.50224	-0.109939	8.37318	-0.102544	7.35186	-0.107794	3.64767	-0.0964384	1.54203	-0.116382	0.617513	-0.117924
0.0186	-2.3729	-0.0985717	3.83432	-0.107525	3.42979	-0.107557	5.99223	-0.114141	4.96405	-0.119379	4.33559	-0.116847	4.33849	-0.108832	8.27694	-0.10266	6.84238	-0.105697	3.92585	-0.0952761	1.97111	-0.116732	0.931789	-0.118751
0.0187	-2.28821	-0.0985028	3.61596	-0.109489	2.99165	-0.108493	5.43936	-0.11429	5.28204	-0.115634	4.10913	-0.115648	4.44907	-0.107444	8.12906	-0.103005	6.31443	-0.104179	3.81562	-0.0956665	2.40195	-0.116998	1.1041	-0.118938
0.0188	-1.78583	-0.0982995	3.34723	-0.111988	2.69738	-0.10829	5.04516	-0.113646	5.53993	-0.111444	4.14586	-0.113544	4.62709	-0.106249	8.00182	-0.103544	5.96074	-0.103264	3.47112	-0.0975016	2.8365	-0.116829	1.11648	-0.118458
0.0189	-1.00207	-0.0981872	3.10938	-0.114766	2.69034	-0.107411	4.9358	-0.112377	5.63915	-0.106846	4.47791	-0.110676	4.69077	-0.10565	7.91539	-0.104182	5.86209	-0.102861	3.11742	-0.100235	3.25887	-0.116156	1.04219	-0.117224
0.019	-0.23855	-0.0986624	2.90731	-0.117338	2.93942	-0.10627	5.16595	-0.110763	5.55322	-0.101972	5.06131	-0.107407	4.57345	-0.105785	7.84302	-0.104848	5.96458	-0.102868	2.96802	-0.103114	3.61125	-0.115226	1.04292	-0.115161
0.0191	0.182795	-0.100091	2.6898	-0.119251	3.30167	-0.105178	5.70046	-0.109082	5.30133	-0.0971668	5.74465	-0.104165	4.34837	-0.106386	7.74451	-0.105533	6.11989	-0.103282	3.18297	-0.105399	3.80022	-0.114394	1.24305	-0.112398
0.0192	0.0934234	-0.102403	2.45753	-0.120266	3.61711	-0.104429	6.41563	-0.107557	4.94129	-0.0929145	6.35752	-0.101309	4.15409	-0.10696	7.58398	-0.106259	6.18515	-0.104221	3.8174	-0.106572	3.75774	-0.113856	1.65055	-0.109456
0.0193	-0.450211	-0.105057	2.27775	-0.120507	3.82298	-0.104373	7.12366	-0.106368	4.55286	-0.0896993	6.76109	-0.0990419	4.09722	-0.106988	7.37037	-0.10703	6.10036	-0.105753	4.82816	-0.106393	3.48504	-0.11366	2.16799	-0.107069
0.0194	-1.21225	-0.107295	2.24342	-0.12019	3.94656	-0.105312	7.62658	-0.105686	4.25142	-0.087864	6.92184	-0.0975223	4.17837	-0.106149	7.13313	-0.107898	5.92355	-0.107791	6.05187	-0.105017	3.08741	-0.113777	2.69032	-0.10595
0.0195	-1.91908	-0.108638	2.37381	-0.119417	4.03985	-0.107297	7.79408	-0.105694	4.148	-0.0876092	6.88299	-0.0969397	4.30568	-0.104476	6.92341	-0.108884	5.77368	-0.11006	7.25609	-0.102887	2.70908	-0.114202	3.16839	-0.106431
0.0196	-2.3763	-0.109089	2.57064	-0.117988	4.10484	-0.110125	7.63363	-0.106533	4.29385	-0.0890137	6.72191	-0.0975125	4.36381	-0.102406	6.8083	-0.10996	5.75432	-0.112196	8.19586	-0.100589	2.48439	-0.114892	3.58408	-0.108374
0.0197	-2.49969	-0.10914	2.68996	-0.115601	4.07365	-0.1134	7.27796	-0.108206	4.64645	-0.0920358	6.50991	-0.0993298	4.29257	-0.100606	6.82652	-0.111067	5.86929	-0.113876	8.70088	-0.0986395	2.46141	-0.11565	3.90224	-0.111244
0.0198	-2.31759	-0.109496	2.64309	-0.112261	3.88509	-0.116694	6.91294	-0.110472	5.07896	-0.0963864	6.3143	-0.102132	4.12392	-0.0997143	6.97559	-0.112152	6.05564	-0.115	8.73378	-0.0973115	2.62695	-0.116225	4.04339	-0.114346
0.0199	-1.92826	-0.110798	2.43254	-0.1085	3.56182	-0.119689	6.68273	-0.112843	5.47524	-0.101412	6.22954	-0.105266	3.99936	-0.100087	7.21514	-0.113173	6.242	-0.115683	8.39002	-0.096689	2.94214	-0.116455	3.92559	-0.117069
0.02	-1.48177	-0.113316	2.13357	-0.105276	3.21286	-0.122163	6.62499	-0.114696	5.79169	-0.106246	6.33623	-0.107975	4.07456	-0.101658	7.46228	-0.114004	6.42633	-0.116156	7.81285	-0.0967978	3.40394	-0.116398	3.521	-0.11897
0.0201	-1.1132	-0.116869	1.8188	-0.103495	2.98247	-0.123887	6.70482	-0.115418	6.04967	-0.109974	6.6916	-0.109728	4.45348	-0.104077	7.65506	-0.114418	6.67982	-0.116581	7.1512	-0.0976927	4.0345	-0.116243	2.89761	-0.119703
0.0202	-0.925042	-0.120836	1.53055	-0.103534	2.93642	-0.124594	6.85128	-0.114629	6.28482	-0.112043	7.25624	-0.110442	5.09797	-0.106827	7.76212	-0.114268	7.05585	-0.116942	6.49472	-0.0993882	4.82105	-0.116124	2.19941	-0.119003
0.0203	-0.937034	-0.124445	1.31579	-0.105108	3.02924	-0.12405	7.01531	-0.112293	6.46817	-0.112463	7.89894	-0.110415	5.83792	-0.109458	7.78799	-0.113673	7.49942	-0.117123	5.88232	-0.1017	5.65556	-0.116066	1.57481	-0.116769
0.0204	-1.0868	-0.127105	1.24001	-0.107554	3.14568	-0.122253	7.15352	-0.108804	6.56067	-0.11175	8.45195	-0.110205	6.45842	-0.111616	7.76413	-0.113047	7.85824	-0.1171	5.33935	-0.104239	6.32754	-0.116012	1.13518	-0.113269
0.0205	-1.26282	-0.128624	1.35875	-0.110188	3.17213	-0.119582	7.20855	-0.104925	6.54879	-0.110738	8.77636	-0.110288	6.81568	-0.11304	7.72435	-0.112832	7.95062	-0.117009	4.9173	-0.106542	6.63791	-0.115932	0.946065	-0.109201
0.0206	-1.36804	-0.129131	1.6474	-0.112541	3.06138	-0.116775	7.13296	-0.101553	6.48557	-0.110153	8.82467	-0.110808	6.92295	-0.113506	7.70796	-0.113168	7.67652	-0.11709	4.6882	-0.108465	6.52131	-0.115844	1.03965	-0.105506
0.0207	-1.3727	-0.128888	2.01524	-0.114326	2.85256	-0.114619	6.88917	-0.0994527	6.41378	-0.110361	8.61625	-0.111513	6.90614	-0.112903	7.76816	-0.113872	7.0781	-0.117456	4.73724	-0.1102	6.07878	-0.115722	1.40821	-0.102959
0.0208	-1.32655	-0.128068	2.34818	-0.115301	2.65506	-0.11356	6.47401	-0.0990171	6.3436	-0.111307	8.17085	-0.111815	6.92383	-0.111358	7.95413	-0.11461	6.33613	-0.117953	5.08469	-0.112112	5.5371	-0.115436	2.00417	-0.101878
0.0209	-1.30427	-0.12677	2.55362	-0.115215	2.61505	-0.113448	5.87487	-0.100207	6.23703	-0.112664	7.49507	-0.111193	7.07298	-0.109275	8.29645	-0.115173	5.68886	-0.118169	5.66797	-0.114374	5.11254	-0.114761	2.71742	-0.102096
0.021	-1.34594	-0.125079	2.56065	-0.113942	2.84595	-0.113644	5.09787	-0.102571	6.08554	-0.114027	6.60133	-0.109555	7.349	-0.107319	8.75458	-0.115547	5.31739	-0.117617	6.31522	-0.116785	4.92479	-0.113557	3.40362	-0.103207
0.0211	-1.4235	-0.123147	2.31349	-0.111509	3.36763	-0.11341	4.20317	-0.105471	5.94844	-0.115019	5.60552	-0.107417	7.69258	-0.106172	9.22732	-0.115801	5.25455	-0.115938	6.81328	-0.118834	4.96675	-0.111815	3.92176	-0.104878
0.0212	-1.4813	-0.121169	1.78522	-0.108179	4.09345	-0.112362	3.30937	-0.10829	5.90521	-0.115348	4.70049	-0.105646	8.04639	-0.106264	9.58334	-0.115978	5.3944	-0.113084	7.03407	-0.12004	5.14699	-0.109711	4.19996	-0.106971
0.0213	-1.47402	-0.119384	1.02977	-0.104425	4.83968	-0.110737	2.59774	-0.110647	5.96729	-0.114943	4.10485	-0.104957	8.36919	-0.10756	9.73552	-0.1161	5.58964	-0.109432	7.00101	-0.120172	5.3567	-0.107589	4.24753	-0.109652
0.0214	-1.40825	-0.118003	0.205255	-0.100829	5.39571	-0.109201	2.21363	-0.112372	6.07457	-0.114047	3.93703	-0.1055	8.64347	-0.109586	9.69326	-0.116259	5.73092	-0.105688	6.87594	-0.119302	5.49177	-0.10592	4.1634	-0.11315
0.0215	-1.34155	-0.11709	-0.482019	-0.0980112	5.59105	-0.108465	2.21791	-0.113521	6.12503	-0.113098	4.16703	-0.106819	8.88688	-0.111653	9.51173	-0.116553	5.80617	-0.102646	6.81586	-0.117752	5.51307	-0.105162	4.02984	-0.117558
0.0216	-1.34566	-0.116489	-0.872674	-0.0965175	5.35573	-0.108797	2.56027	-0.114304	6.06929	-0.112458	4.63647	-0.108162	9.12346	-0.113152	9.22768	-0.117003	5.85464	-0.10087	6.86796	-0.115876	5.43925	-0.105599	3.90134	-0.122489
0.0217	-1.44463	-0.115779	-0.939793	-0.0966777	4.72931	-0.109841	3.12634	-0.114935	5.93085	-0.112121	5.16027	-0.108873	9.33942	-0.113827	8.81784	-0.117421	5.95004	-0.100397	6.95389	-0.114024	5.31416	-0.107166	3.74611	-0.127143
0.0218	-1.60003	-0.114465	-0.757218	-0.0984423	3.85333	-0.110815	3.7857	-0.115586	5.78567	-0.111677	5.61171	-0.108663	9.4452	-0.113675	8.24528	-0.117455	6.17055	-0.10078	6.95467	-0.112453	5.20328	-0.109408	3.49797	-0.130558
0.0219	-1.72192	-0.11227	-0.42107	-0.101335	2.95281	-0.110931	4.47046	-0.116237	5.68755	-0.110599	5.94932	-0.107579	9.32154	-0.112861	7.53802	-0.116735	6.57781	-0.101326	6.81817	-0.111318	5.1826	-0.11162	3.11648	-0.132031
0.022	-1.73916	-0.109376	0.0127437	-0.104582	2.27672	-0.109784	5.14514	-0.116709	5.6433	-0.10861	6.18156	-0.105862	8.92364	-0.111562	6.81365	-0.115099	7.16149	-0.101512	6.61432	-0.110666	5.32679	-0.113037	2.63562	-0.13135
0.0221	-1.62181	-0.106326	0.536635	-0.10742	1.98646	-0.10745	5.79346	-0.116726	5.63157	-0.105893	6.31112	-0.103772	8.31915	-0.109999	6.2552	-0.112688	7.83247	-0.101297	6.4797	-0.110417	5.67463	-0.113133	2.19215	-0.128848
0.0222	-1.36927	-0.103758	1.11433	-0.109313	2.11823	-0.104403	6.38156	-0.116006	5.63178	-0.103006	6.33113	-0.101592	7.66588	-0.108508	5.99138	-0.10995	8.43097	-0.101052	6.50668	-0.110524	6.18277	-0.11182	1.96372	-0.125252
0.0223	-0.98658	-0.101977	1.66845	-0.110119	2.55418	-0.101272	6.86423	-0.114491	5.64696	-0.100717	6.25301	-0.0996966	7.09954	-0.107433	6.0197	-0.107493	8.79145	-0.10125	6.67732	-0.111032	6.73244	-0.10959	2.09933	-0.121383
0.0224	-0.486839	-0.100819	2.11831	-0.110093	3.1034	-0.098643	7.23169	-0.112301	5.68306	-0.0997625	6.14005	-0.0984471	6.69923	-0.107014	6.2098	-0.105877	8.83512	-0.102064	6.89661	-0.111999	7.17179	-0.107388	2.63579	-0.117996
0.0225	0.0679103	-0.0998424	2.44853	-0.109718	3.61024	-0.0969107	7.53793	-0.109726	5.71937	-0.100615	6.04892	-0.0980781	6.47712	-0.107274	6.38279	-0.105343	8.60412	-0.103256	7.06202	-0.113403	7.36376	-0.106291	3.45097	-0.115485
0.0226	0.558578	-0.0988165	2.74229	-0.109417	4.02554	-0.0961524	7.87983	-0.107096	5.71148	-0.10321	5.98822	-0.0985608	6.44287	-0.108079	6.44435	-0.105686	8.24086	-0.104317	7.17947	-0.114907	7.25302	-0.107019	4.31438	-0.113851
0.0227	0.852199	-0.0979639	3.11727	-0.109355	4.42269	-0.096191	8.30843	-0.104651	5.63464	-0.106922	5.91018	-0.099743	6.60318	-0.109191	6.41924	-0.10636	7.90186	-0.104757	7.33696	-0.115968	6.88513	-0.109555	4.97747	-0.112873
0.0228	0.881258	-0.0979051	3.62362	-0.10944	4.91712	-0.0966473	8.7626	-0.102571	5.51798	-0.110736	5.78212	-0.101473	6.96114	-0.110417	6.43652	-0.106758	7.68237	-0.104419	7.6104	-0.116041	6.37442	-0.113186	5.26518	-0.112311
0.0229	0.690966	-0.0991218	4.18987	-0.109434	5.55679	-0.0972295	9.07829	-0.101006	5.43572	-0.113681	5.65785	-0.103527	7.47611	-0.111613	6.62164	-0.106633	7.58676	-0.103534	7.96271	-0.11489	5.84725	-0.116793	5.12712	-0.11202
0.023	0.400937	-0.101551	4.65117	-0.109206	6.23439	-0.0978099	9.08498	-0.100142	5.4658	-0.115189	5.65585	-0.105543	8.04881	-0.112736	7.02906	-0.106164	7.56337	-0.102513	8.24288	-0.112724	5.378	-0.119393	4.6402	-0.111855
0.0231	0.131733	-0.104561	4.82204	-0.108819	6.72073	-0.0985452	8.713	-0.100136	5.65187	-0.115316	5.87839	-0.10704	8.54407	-0.11383	7.62447	-0.105797	7.54861	-0.101734	8.28124	-0.110038	4.98554	-0.120602	3.97498	-0.111571
0.0232	-0.0800309	-0.10735	4.62046	-0.108476	6.76721	-0.0996954	8.0454	-0.101017	5.97902	-0.114532	6.31233	-0.107607	8.83348	-0.115002	8.31143	-0.105852	7.49581	-0.101357	7.98731	-0.107316	4.68391	-0.12059	3.3437	-0.110894
0.0233	-0.272619	-0.109435	4.10917	-0.108373	6.25962	-0.101389	7.24681	-0.102563	6.39227	-0.113552	6.81539	-0.1072	8.87637	-0.116418	8.94333	-0.106262	7.40922	-0.101313	7.42345	-0.104898	4.51984	-0.119842	2.94407	-0.10967
0.0234	-0.480358	-0.110852	3.50094	-0.108599	5.30119	-0.103529	6.48378	-0.104277	6.80013	-0.112955	7.18083	-0.106125	8.76172	-0.118123	9.34474	-0.106694	7.35946	-0.101468	6.74441	-0.102973	4.55364	-0.118709	2.91843	-0.108039
0.0235	-0.696843	-0.111995	3.05193	-0.109147	4.18387	-0.105816	5.84673	-0.105473	7.13166	-0.113019	7.28034	-0.10487	8.66325	-0.119954	9.38866	-0.106807	7.45467	-0.101726	6.12179	-0.101714	4.81479	-0.117243	3.33058	-0.106375
0.0236	-0.866542	-0.113236	2.91302	-0.110002	3.26212	-0.107906	5.35783	-0.105546	7.36322	-0.113667	7.13868	-0.103891	8.75303	-0.121439	9.03723	-0.106446	7.79296	-0.102125	5.62807	-0.101367	5.28582	-0.115273	4.1369	-0.105039
0.0237	-0.970938	-0.114616	3.05262	-0.111187	2.79651	-0.109582	5.02799	-0.104282	7.52055	-0.114618	6.91057	-0.103468	9.11413	-0.121991	8.38432	-0.105709	8.37467	-0.102805	5.25297	-0.102036	5.92063	-0.112744	5.19616	-0.104133
0.0238	-1.04335	-0.115835	3.30521	-0.112692	2.82864	-0.110867	4.88939	-0.101959	7.63491	-0.115589	6.77261	-0.103667	9.68658	-0.121229	7.63503	-0.104879	9.03715	-0.10389	4.95882	-0.103599	6.65416	-0.109873	6.28007	-0.103506
0.0239	-1.11989	-0.116457	3.49904	-0.114306	3.18426	-0.111981	4.96682	-0.0992382	7.69211	-0.116436	6.79271	-0.104371	10.3077	-0.119169	7.02783	-0.104276	9.52858	-0.105493	4.762	-0.105628	7.39654	-0.107189	7.1675	-0.102972
0.024	-1.17792	-0.116195	3.56672	-0.115648	3.57936	-0.113227	5.23305	-0.0968978	7.62629	-0.117171	6.87331	-0.105338	10.7827	-0.116258	6.73	-0.104241	9.63384	-0.107521	4.74467	-0.107575	8.02794	-0.105298	7.70596	-0.102628
0.0241	-1.12241	-0.115145	3.60764	-0.11623	3.76289	-0.114725	5.60652	-0.0955489	7.37047	-0.117887	6.84493	-0.106278	10.9978	-0.113133	6.76294	-0.105046	9.29994	-0.109763	5.00241	-0.109042	8.39252	-0.104598	7.86428	-0.102836
0.0242	-0.851626	-0.113748	3.79412	-0.115755	3.65433	-0.116303	5.99545	-0.0955115	6.92614	-0.118644	6.59411	-0.106927	10.9654	-0.110384	7.00186	-0.10678	8.64592	-0.111853	5.56496	-0.109855	8.35568	-0.104955	7.69485	-0.10395
0.0243	-0.356695	-0.112534	4.26018	-0.114224	3.358	-0.11759	6.36701	-0.0968523	6.4024	-0.119433	6.18685	-0.10718	10.7851	-0.108399	7.26597	-0.10927	7.89449	-0.113423	6.3466	-0.110111	7.85449	-0.10578	7.30734	-0.106015
0.0244	0.234754	-0.111812	4.99515	-0.112031	3.0834	-0.118197	6.73865	-0.0994444	5.98144	-0.120135	5.84496	-0.107082	10.606	-0.107301	7.43568	-0.112033	7.26314	-0.114136	7.16175	-0.110044	6.95178	-0.106354	6.82802	-0.108546
0.0245	0.717096	-0.11138	5.83396	-0.109744	3.01104	-0.117916	7.12869	-0.102966	5.82691	-0.120567	5.82244	-0.106713	10.5593	-0.106979	7.51449	-0.114398	6.88819	-0.113738	7.77914	-0.109846	5.80638	-0.106311	6.38403	-0.110842
0.0246	0.924504	-0.110663	6.5325	-0.10789	3.2007	-0.116766	7.49896	-0.107035	5.97119	-0.120573	6.26955	-0.106097	10.6675	-0.107034	7.57601	-0.115822	6.79641	-0.112135	8.00647	-0.109579	4.66936	-0.1058	6.04812	-0.112258
0.0247	0.809534	-0.109096	6.87513	-0.106718	3.56612	-0.11492	7.78084	-0.111148	6.30588	-0.120046	7.13299	-0.105182	10.8604	-0.106851	7.7014	-0.116167	6.92969	-0.109543	7.79999	-0.109184	3.79189	-0.105237	5.81728	-0.112468
0.0248	0.454485	-0.106592	6.75928	-0.106136	3.95352	-0.112648	7.92333	-0.114736	6.68249	-0.118939	8.18333	-0.103924	11.0118	-0.105822	7.90844	-0.115733	7.17125	-0.106523	7.27456	-0.108612	3.36633	-0.10494	5.62158	-0.111473
0.0249	-0.0188124	-0.103694	6.21101	-0.105853	4.22965	-0.110225	7.91944	-0.117206	6.97201	-0.117309	9.1125	-0.102376	11.0096	-0.103718	8.15669	-0.114987	7.37759	-0.10385	6.66211	-0.1079	3.44985	-0.104973	5.39591	-0.109414
0.025	-0.486234	-0.101362	5.36366	-0.105493	4.3091	-0.107941	7.7906	-0.117977	7.1151	-0.115296	9.66024	-0.100726	10.7811	-0.10087	8.38565	-0.114238	7.42903	-0.102245	6.21007	-0.107265	3.95602	-0.105236	5.12654	-0.106553
0.0251	-0.868384	-0.100461	4.4203	-0.104812	4.16541	-0.106054	7.53596	-0.116734	7.12906	-0.113043	9.70401	-0.0992827	10.2795	-0.0981357	8.54836	-0.113452	7.3217	-0.10216	6.05828	-0.106984	4.71111	-0.105688	4.84296	-0.103271
0.0252	-1.1125	-0.101343	3.57442	-0.103734	3.80314	-0.104691	7.14652	-0.113687	7.03109	-0.110732	9.28118	-0.0983497	9.4979	-0.096476	8.65345	-0.112427	7.16014	-0.103609	6.18987	-0.107286	5.54544	-0.106477	4.57422	-0.100137
0.0253	-1.19554	-0.103661	2.95307	-0.10241	3.2413	-0.103731	6.63764	-0.109573	6.81959	-0.108515	8.5318	-0.0980756	8.48503	-0.096469	8.74853	-0.111064	7.13371	-0.106236	6.46746	-0.108229	6.33534	-0.107812	4.32069	-0.0978658
0.0254	-1.14774	-0.106613	2.57157	-0.101204	2.54766	-0.102841	6.0683	-0.105453	6.47717	-0.106567	7.63694	-0.0983043	7.38199	-0.0979639	8.84224	-0.109438	7.42069	-0.109335	6.71047	-0.109735	6.98076	-0.109793	4.05759	-0.0970249
0.0255	-1.02318	-0.109401	2.37744	-0.100562	1.83246	-0.101637	5.51984	-0.102366	6.00893	-0.105088	6.76129	-0.0985499	6.37924	-0.100243	8.87603	-0.1077	8.10789	-0.112143	6.78504	-0.111611	7.3961	-0.112217	3.7876	-0.0978047
0.0256	-0.912993	-0.11151	2.34774	-0.100784	1.26195	-0.100067	5.0743	-0.10095	5.48353	-0.104253	6.03363	-0.0982191	5.63422	-0.10247	8.72781	-0.105986	9.14596	-0.114084	6.66286	-0.113537	7.52798	-0.114598	3.56699	-0.0999398
0.0257	-0.928053	-0.1128	2.50941	-0.101852	1.00049	-0.098441	4.75682	-0.101279	5.04479	-0.104125	5.52625	-0.0969834	5.21931	-0.104191	8.27433	-0.104394	10.3397	-0.115034	6.38714	-0.115178	7.3759	-0.116307	3.48502	-0.102875
0.0258	-1.17552	-0.113385	2.88122	-0.103467	1.09941	-0.0973592	4.52345	-0.102937	4.83211	-0.10462	5.24967	-0.0950201	5.09376	-0.105554	7.50457	-0.103119	11.4127	-0.115314	6.06079	-0.116237	6.99773	-0.116846	3.63373	-0.105995
0.0259	-1.72061	-0.11351	3.40763	-0.105167	1.44228	-0.0973575	4.29903	-0.105228	4.87502	-0.105514	5.16452	-0.0929296	5.12927	-0.107111	6.52174	-0.102514	12.0528	-0.115406	5.79416	-0.116652	6.50377	-0.116034	3.99419	-0.108941
0.026	-2.57011	-0.113454	3.96423	-0.106598	1.78703	-0.098656	4.05004	-0.107435	5.08054	-0.106532	5.20547	-0.0913536	5.17344	-0.109351	5.51287	-0.102831	12.0269	-0.115635	5.65658	-0.116555	6.00078	-0.114125	4.46599	-0.111589
0.0261	-3.64708	-0.113491	4.38966	-0.107784	1.91755	-0.101055	3.79981	-0.109058	5.2716	-0.107499	5.28033	-0.0906503	5.11218	-0.112304	4.63278	-0.104069	11.2812	-0.115909	5.6442	-0.116082	5.56894	-0.111768	4.89066	-0.114014
0.0262	-4.80689	-0.11383	4.57988	-0.109007	1.7346	-0.10401	3.59121	-0.109897	5.28966	-0.108441	5.30055	-0.0908636	4.93663	-0.115522	3.93247	-0.105885	9.97979	-0.115895	5.71217	-0.115261	5.23208	-0.109844	5.12894	-0.116239
0.0263	-5.87676	-0.114454	4.51021	-0.110668	1.31717	-0.106908	3.40956	-0.109998	5.05037	-0.10958	5.20798	-0.0918458	4.71974	-0.118303	3.3555	-0.107755	8.44138	-0.115302	5.80917	-0.114057	4.96215	-0.109116	5.11753	-0.118093
0.0264	-6.70825	-0.115166	4.21808	-0.112912	0.893022	-0.109334	3.18433	-0.109555	4.56626	-0.111113	4.98915	-0.0934928	4.56536	-0.120099	2.83621	-0.109313	6.9919	-0.114214	5.92049	-0.112537	4.69536	-0.109913	4.8664	-0.119275
0.0265	-7.22341	-0.11564	3.76221	-0.115491	0.68025	-0.111134	2.85127	-0.108851	3.92583	-0.113002	4.66278	-0.095786	4.54773	-0.120709	2.34699	-0.110466	5.81968	-0.113052	6.05719	-0.111067	4.38736	-0.111987	4.48344	-0.119459
0.0266	-7.42664	-0.11556	3.19079	-0.117809	0.782289	-0.112339	2.41491	-0.108145	3.20287	-0.114919	4.23665	-0.098675	4.66094	-0.120191	1.93156	-0.11149	4.95661	-0.112296	6.23018	-0.110211	4.04122	-0.114685	4.10381	-0.118598
0.0267	-7.38418	-0.114836	2.54828	-0.119219	1.13717	-0.112929	1.96314	-0.10767	2.42275	-0.116422	3.71917	-0.101981	4.80928	-0.118788	1.68156	-0.11279	4.33548	-0.112165	6.41957	-0.110506	3.74734	-0.117295	3.82515	-0.116936
0.0268	-7.16779	-0.11366	1.89448	-0.119404	1.55717	-0.112754	1.64881	-0.10755	1.58534	-0.117251	3.11935	-0.105404	4.86115	-0.116857	1.68832	-0.114686	3.86234	-0.112473	6.54383	-0.112129	3.64639	-0.119326	3.66827	-0.114955
0.0269	-6.83151	-0.112426	1.29535	-0.118541	1.85476	-0.11166	1.57781	-0.107833	0.714249	-0.117466	2.50011	-0.108536	4.71198	-0.114855	2.05265	-0.117115	3.48161	-0.112904	6.52249	-0.114748	3.85795	-0.120637	3.59821	-0.113094
0.027	-6.39051	-0.111527	0.777133	-0.117161	1.90693	-0.109686	1.74411	-0.108618	-0.104885	-0.117457	1.97097	-0.111073	4.34711	-0.11339	2.81093	-0.119538	3.21002	-0.11315	6.30496	-0.11748	4.41174	-0.121294	3.57865	-0.111586
0.0271	-5.86677	-0.111254	0.321593	-0.115762	1.70006	-0.107124	2.0323	-0.109954	-0.758019	-0.1177	1.67307	-0.112806	3.87151	-0.113046	3.90557	-0.12111	3.09319	-0.113093	5.89787	-0.119308	5.20745	-0.121417	3.62263	-0.110475
0.0272	-5.30666	-0.111711	-0.131725	-0.114446	1.30948	-0.104424	2.26107	-0.111919	-1.11786	-0.11853	1.68946	-0.113679	3.44073	-0.114163	5.14792	-0.121081	3.18042	-0.112747	5.39194	-0.119486	6.04757	-0.1211	3.79466	-0.109751
0.0273	-4.82673	-0.112906	-0.62868	-0.11294	0.827492	-0.102078	2.26889	-0.114571	-1.10082	-0.119953	1.99689	-0.113831	3.18873	-0.116641	6.26671	-0.119266	3.47469	-0.11224	4.90754	-0.117907	6.72698	-0.120345	4.14183	-0.109456
0.0274	-4.53267	-0.114701	-1.17937	-0.110892	0.313553	-0.100581	1.98935	-0.117968	-0.691322	-0.121662	2.47093	-0.113601	3.17587	-0.119906	6.99888	-0.116227	3.92026	-0.111706	4.56586	-0.115144	7.12565	-0.119172	4.68037	-0.109707
0.0275	-4.48771	-0.116774	-1.76218	-0.108242	-0.222574	-0.100481	1.46921	-0.122134	0.0238743	-0.123153	2.96836	-0.113423	3.36744	-0.123166	7.18954	-0.11309	4.39278	-0.111179	4.43172	-0.112169	7.21427	-0.117635	5.37577	-0.110552
0.0276	-4.64383	-0.118691	-2.32566	-0.1054	-0.793135	-0.102164	0.830192	-0.126913	0.877138	-0.123916	3.38902	-0.11366	3.64365	-0.125758	6.85121	-0.111073	4.77143	-0.110539	4.46616	-0.109824	7.04227	-0.115897	6.15538	-0.111828
0.0277	-4.88067	-0.119991	-2.80973	-0.103029	-1.37923	-0.105739	0.227786	-0.131811	1.66217	-0.123662	3.71954	-0.114398	3.83932	-0.127378	6.151	-0.110969	4.98134	-0.109605	4.54128	-0.108441	6.68378	-0.114142	6.95086	-0.113105
0.0278	-5.08067	-0.120363	-3.17712	-0.101741	-1.91269	-0.110687	-0.21613	-0.1361	2.22077	-0.122458	3.99905	-0.115454	3.8495	-0.128192	5.30753	-0.112791	5.04328	-0.10833	4.52192	-0.107843	6.21378	-0.112529	7.69121	-0.113795
0.0279	-5.18889	-0.119732	-3.43524	-0.101892	-2.31305	-0.115947	-0.435298	-0.139085	2.49096	-0.120673	4.24516	-0.116497	3.68101	-0.128605	4.49759	-0.115813	5.04192	-0.106906	4.32838	-0.10755	5.68608	-0.111172	8.29135	-0.113324
0.028	-5.26325	-0.118338	-3.66246	-0.103471	-2.50993	-0.120203	-0.418954	-0.140344	2.50773	-0.118765	4.41126	-0.117206	3.45871	-0.129047	3.80844	-0.118979	5.03164	-0.105811	3.98758	-0.107126	5.1208	-0.110182	8.635	-0.111463
0.0281	-5.39573	-0.116646	-3.93118	-0.106224	-2.50488	-0.12248	-0.232768	-0.139869	2.34873	-0.117026	4.39355	-0.117454	3.3508	-0.129739	3.2576	-0.121386	4.9827	-0.105642	3.60359	-0.106487	4.52771	-0.1097	8.6553	-0.10846
0.0282	-5.65599	-0.115164	-4.26755	-0.109646	-2.35352	-0.122477	-0.00268369	-0.13794	2.09417	-0.115517	4.1054	-0.117272	3.44889	-0.130651	2.85703	-0.122674	4.80064	-0.106874	3.30131	-0.105874	3.92274	-0.109883	8.39746	-0.104989
0.0283	-6.00852	-0.114184	-4.5818	-0.113033	-2.10824	-0.120575	0.143545	-0.135025	1.79191	-0.1142	3.55874	-0.1169	3.71653	-0.131568	2.63787	-0.122939	4.4068	-0.109618	3.18045	-0.105839	3.33416	-0.110823	8.0048	-0.101905
0.0284	-6.34481	-0.113676	-4.70553	-0.11556	-1.76641	-0.117423	0.122439	-0.131603	1.46763	-0.113229	2.86903	-0.116603	4.02676	-0.132203	2.61354	-0.122497	3.80522	-0.113482	3.26646	-0.106996	2.78992	-0.11244	7.6275	-0.0998861
0.0285	-6.51858	-0.113345	-4.48242	-0.116605	-1.28935	-0.113627	-0.0743088	-0.128106	1.1314	-0.112969	2.17568	-0.116469	4.2319	-0.132254	2.76329	-0.121587	3.08296	-0.117682	3.51693	-0.109583	2.34502	-0.114467	7.27928	-0.0992465
0.0286	-6.42918	-0.112829	-3.86192	-0.116028	-0.683845	-0.109482	-0.410524	-0.12484	0.81689	-0.113792	1.56973	-0.116419	4.24737	-0.131445	3.00368	-0.120232	2.39319	-0.121311	3.83988	-0.113241	2.03927	-0.116502	6.81347	-0.0998813
0.0287	-6.08824	-0.111817	-2.93425	-0.11422	-0.0482824	-0.105093	-0.838375	-0.121943	0.554872	-0.115758	1.0968	-0.116171	4.06931	-0.1296	3.21629	-0.118339	1.89246	-0.123746	4.12392	-0.117021	1.87515	-0.11808	6.05689	-0.101418
0.0288	-5.5867	-0.110175	-1.88199	-0.111877	0.460084	-0.100624	-1.32067	-0.119311	0.36019	-0.118513	0.796832	-0.115534	3.75808	-0.126733	3.31021	-0.115813	1.68406	-0.12478	4.29075	-0.119836	1.82026	-0.118847	4.96622	-0.103364
0.0289	-5.06444	-0.108	-0.909465	-0.109664	0.724091	-0.0964581	-1.81833	-0.116654	0.191042	-0.121359	0.772701	-0.114491	3.40783	-0.123144	3.2425	-0.112706	1.77968	-0.124647	4.27732	-0.120973	1.8325	-0.11858	3.69871	-0.105181
0.029	-4.66122	-0.105634	-0.174299	-0.108007	0.728573	-0.0932577	-2.27527	-0.113729	-0.0649002	-0.123527	1.10914	-0.113257	3.1037	-0.119339	3.0632	-0.109298	2.07355	-0.123821	4.08182	-0.120422	1.89638	-0.117262	2.57468	-0.106342
0.0291	-4.49502	-0.103545	0.2243	-0.107136	0.553512	-0.0917595	-2.5804	-0.110643	-0.528791	-0.124483	1.75882	-0.112225	2.89578	-0.115929	2.8553	-0.106042	2.40202	-0.122769	3.77713	-0.118759	2.04713	-0.115145	1.88693	-0.106523
0.0292	-4.65238	-0.102163	0.24356	-0.107195	0.303171	-0.092428	-2.62093	-0.107795	-1.25368	-0.124031	2.49637	-0.111779	2.81643	-0.113449	2.70957	-0.103461	2.62406	-0.121843	3.46512	-0.116923	2.30042	-0.112694	1.73032	-0.105742
0.0293	-5.14917	-0.101766	-0.118871	-0.10828	0.0173211	-0.0951879	-2.31333	-0.105725	-2.13461	-0.12237	3.01028	-0.112098	2.88723	-0.112118	2.67561	-0.101905	2.68846	-0.121224	3.23313	-0.115737	2.61752	-0.110526	1.97903	-0.104484
0.0294	-5.91451	-0.102495	-0.802866	-0.11044	-0.322332	-0.0994303	-1.6641	-0.104734	-2.94392	-0.119955	3.10964	-0.113083	3.14159	-0.111779	2.76725	-0.101424	2.64733	-0.120887	3.0673	-0.115671	2.91066	-0.10919	2.39736	-0.103462
0.0295	-6.79631	-0.104365	-1.64451	-0.1135	-0.749787	-0.104268	-0.778336	-0.104792	-3.41824	-0.117264	2.83549	-0.114401	3.59397	-0.111996	2.95849	-0.101699	2.62721	-0.120593	2.88452	-0.116627	3.09357	-0.108979	2.77407	-0.103239
0.0296	-7.58982	-0.107189	-2.39363	-0.117084	-1.24308	-0.10891	0.201032	-0.105547	-3.39886	-0.114652	2.39121	-0.115633	4.20713	-0.112358	3.22114	-0.102169	2.72791	-0.119969	2.58277	-0.118095	3.12364	-0.109939	3.00057	-0.103943
0.0297	-8.09616	-0.110574	-2.78633	-0.120633	-1.6915	-0.112796	1.15183	-0.10655	-2.92648	-0.112268	1.98697	-0.116383	4.86694	-0.112639	3.51182	-0.102375	2.97911	-0.11868	2.13483	-0.119431	3.05787	-0.112006	3.06727	-0.10524
0.0298	-8.18435	-0.11391	-2.66791	-0.123519	-1.9489	-0.115605	2.0006	-0.107439	-2.2091	-0.110095	1.70909	-0.116341	5.39908	-0.11282	3.78235	-0.102184	3.30673	-0.116642	1.60946	-0.120114	2.9646	-0.115078	3.02792	-0.106592
0.0299	-7.86751	-0.116622	-2.08971	-0.125173	-1.92562	-0.117124	2.7037	-0.108093	-1.5294	-0.108114	1.56691	-0.115317	5.63168	-0.113025	3.96935	-0.101773	3.55944	-0.114147	1.11884	-0.12004	2.87993	-0.118981	2.96128	-0.107547
0.03	-7.29003	-0.118275	-1.30174	-0.125248	-1.63962	-0.117191	3.18707	-0.108657	-1.08583	-0.106421	1.57453	-0.113425	5.43314	-0.113274	4.01681	-0.101442	3.62094	-0.111696	0.747624	-0.11941	2.79672	-0.123273	2.91626	-0.107837
0.0301	-6.66521	-0.118705	-0.629891	-0.123844	-1.22563	-0.115723	3.35666	-0.10942	-0.949624	-0.105241	1.78851	-0.111043	4.77563	-0.113548	3.92505	-0.101418	3.44386	-0.109776	0.498891	-0.118564	2.6685	-0.127126	2.91306	-0.107337
0.0302	-6.14422	-0.117985	-0.333463	-0.121521	-0.864102	-0.112847	3.12073	-0.110643	-1.06855	-0.1049	2.26759	-0.108806	3.79651	-0.113757	3.71078	-0.101781	3.09668	-0.108613	0.305698	-0.117779	2.47315	-0.129564	2.9346	-0.106034
0.0303	-5.76009	-0.116344	-0.496065	-0.119075	-0.72285	-0.108955	2.48331	-0.112396	-1.37059	-0.105741	2.93948	-0.107232	2.76627	-0.11389	3.3965	-0.102611	2.70055	-0.108223	0.077604	-0.117129	2.21265	-0.129933	2.93367	-0.104009
0.0304	-5.46341	-0.114134	-1.01143	-0.11717	-0.878637	-0.104721	1.58184	-0.114523	-1.79742	-0.108027	3.58949	-0.106457	1.97726	-0.113984	2.98079	-0.10396	2.37536	-0.108451	-0.24786	-0.116601	1.9215	-0.128245	2.8468	-0.101608
0.0305	-5.21282	-0.11176	-1.66623	-0.116013	-1.28286	-0.100922	0.657518	-0.116711	-2.27767	-0.111865	3.94638	-0.106219	1.57773	-0.114091	2.47568	-0.105897	2.19899	-0.109067	-0.649097	-0.116228	1.62695	-0.125192	2.64212	-0.099409
0.0306	-5.05284	-0.109656	-2.25881	-0.115342	-1.78393	-0.0982853	-0.0488722	-0.118622	-2.72308	-0.117076	3.80217	-0.106125	1.50459	-0.114196	1.9386	-0.108373	2.17602	-0.109764	-1.00308	-0.116043	1.37809	-0.121634	2.33509	-0.0981451
0.0307	-5.13242	-0.108146	-2.67582	-0.114738	-2.18467	-0.0972632	-0.414027	-0.120046	-3.02442	-0.123118	3.13972	-0.105948	1.54144	-0.114224	1.46379	-0.111155	2.28284	-0.110158	-1.12029	-0.115944	1.24612	-0.118232	1.96422	-0.0983692
0.0308	-5.57962	-0.1075	-2.90295	-0.113903	-2.33956	-0.0979626	-0.465387	-0.120903	-3.07296	-0.129121	2.15368	-0.105816	1.49135	-0.114128	1.15763	-0.113932	2.47374	-0.110001	-0.843445	-0.115683	1.31784	-0.115307	1.5532	-0.100304
0.0309	-6.40013	-0.107822	-2.95326	-0.112867	-2.19605	-0.100124	-0.346336	-0.121204	-2.81014	-0.134075	1.17577	-0.105982	1.3073	-0.113996	1.05008	-0.116396	2.6524	-0.109263	-0.175109	-0.114991	1.62687	-0.113102	1.11092	-0.103658
0.031	-7.43668	-0.109018	-2.83551	-0.111936	-1.83177	-0.103214	-0.19686	-0.121004	-2.23732	-0.137116	0.534644	-0.106571	1.11119	-0.114029	1.08525	-0.118345	2.72478	-0.108151	0.669319	-0.113842	2.08732	-0.111874	0.686465	-0.107656
0.0311	-8.43743	-0.110788	-2.52846	-0.111583	-1.37715	-0.106531	-0.094447	-0.120306	-1.43823	-0.137824	0.397862	-0.107525	1.09103	-0.114349	1.17341	-0.119665	2.61527	-0.107061	1.32789	-0.112484	2.4859	-0.111872	0.385486	-0.111281
0.0312	-9.17442	-0.112702	-2.03711	-0.112181	-0.948376	-0.109462	-0.0144973	-0.119141	-0.542651	-0.136416	0.732836	-0.108668	1.35999	-0.11485	1.29969	-0.120258	2.36277	-0.106444	1.49505	-0.111374	2.58419	-0.113075	0.319848	-0.113602
0.0313	-9.51154	-0.114382	-1.4185	-0.11381	-0.617138	-0.111641	0.119269	-0.117592	0.298006	-0.133605	1.33482	-0.109848	1.87178	-0.115208	1.53732	-0.120121	2.09692	-0.106718	1.07134	-0.111016	2.25766	-0.115098	0.527206	-0.114127
0.0314	-9.44054	-0.115615	-0.76467	-0.116053	-0.400459	-0.11304	0.369576	-0.115814	0.980193	-0.130368	1.89802	-0.110953	2.44512	-0.115065	1.96117	-0.119385	1.99028	-0.108155	0.228685	-0.111753	1.58676	-0.117306	0.921221	-0.112904
0.0315	-9.01464	-0.116341	-0.19865	-0.118104	-0.303992	-0.113836	0.735918	-0.113973	1.43861	-0.127553	2.15624	-0.111848	2.86837	-0.114345	2.54688	-0.118365	2.12272	-0.110752	-0.701503	-0.113648	0.822843	-0.11911	1.34382	-0.110447
0.0316	-8.28744	-0.116552	0.151321	-0.11915	-0.350731	-0.114252	1.14105	-0.112256	1.63	-0.125656	2.02984	-0.112365	3.01274	-0.113329	3.1522	-0.117439	2.43222	-0.114142	-1.39136	-0.116521	0.205799	-0.120175	1.64759	-0.107569
0.0317	-7.2995	-0.116221	0.168916	-0.118768	-0.536322	-0.114519	1.46168	-0.110864	1.53524	-0.124758	1.63719	-0.112337	2.90484	-0.112531	3.65145	-0.116826	2.73388	-0.117651	-1.64744	-0.119985	-0.153247	-0.120397	1.76459	-0.105112
0.0318	-6.10186	-0.115339	-0.215579	-0.117127	-0.797138	-0.114838	1.58751	-0.110071	1.17774	-0.124559	1.23315	-0.111702	2.66365	-0.112358	4.00413	-0.116559	2.84198	-0.120556	-1.46641	-0.12358	-0.324351	-0.119777	1.70583	-0.103685
0.0319	-4.80621	-0.113944	-0.948111	-0.114867	-1.01771	-0.11539	1.47618	-0.110216	0.676506	-0.124514	1.04317	-0.110474	2.44042	-0.112852	4.2646	-0.116621	2.69369	-0.12233	-1.00112	-0.126726	-0.449356	-0.118349	1.52445	-0.10343
0.032	-3.61037	-0.112298	-1.86194	-0.112551	-1.09138	-0.116319	1.15778	-0.111537	0.209196	-0.124012	1.12616	-0.108799	2.34544	-0.113741	4.51308	-0.117016	2.39742	-0.12281	-0.49935	-0.128919	-0.628901	-0.116159	1.27354	-0.104011
0.0321	-2.73604	-0.110816	-2.72191	-0.110407	-0.986374	-0.117688	0.686095	-0.113951	-0.063134	-0.122653	1.36683	-0.106944	2.43599	-0.114697	4.80333	-0.117813	2.16168	-0.122093	-0.181268	-0.129813	-0.869808	-0.113374	1.01384	-0.104842
0.0322	-2.37349	-0.109917	-3.31914	-0.108221	-0.770861	-0.119409	0.108885	-0.116942	-0.114413	-0.120441	1.56887	-0.105292	2.71041	-0.11558	5.14522	-0.118927	2.16771	-0.120394	-0.163497	-0.129315	-1.12367	-0.110239	0.815492	-0.105441
0.0323	-2.59624	-0.109894	-3.55283	-0.105686	-0.547613	-0.121236	-0.51415	-0.119767	-0.0828969	-0.117947	1.576	-0.104258	3.12678	-0.116525	5.50011	-0.119983	2.47652	-0.117929	-0.422909	-0.127589	-1.31341	-0.107132	0.751663	-0.105736
0.0324	-3.30544	-0.110794	-3.4683	-0.102733	-0.399837	-0.122796	-1.07664	-0.121737	-0.17479	-0.115985	1.34029	-0.104127	3.60411	-0.117745	5.81092	-0.120461	3.04433	-0.115007	-0.796282	-0.125033	-1.37902	-0.104524	0.86583	-0.106084
0.0325	-4.25864	-0.11243	-3.20244	-0.099796	-0.347424	-0.123823	-1.44482	-0.122532	-0.510749	-0.115243	0.926675	-0.10497	4.03092	-0.119366	6.00614	-0.119955	3.7698	-0.112128	-1.08205	-0.12218	-1.29299	-0.102974	1.15299	-0.107001
0.0326	-5.16615	-0.114388	-2.90876	-0.0977773	-0.372916	-0.124296	-1.52046	-0.122199	-1.04351	-0.11581	0.47092	-0.106651	4.29234	-0.121379	6.04765	-0.118453	4.52256	-0.10997	-1.13601	-0.119611	-1.07005	-0.102962	1.54854	-0.10881
0.0327	-5.83051	-0.11616	-2.72039	-0.0975721	-0.442326	-0.124467	-1.3199	-0.120949	-1.60173	-0.117219	0.119411	-0.108986	4.32172	-0.123611	5.94907	-0.116468	5.16006	-0.109156	-0.935512	-0.117874	-0.781485	-0.104718	1.95246	-0.111384
0.0328	-6.21884	-0.117264	-2.71948	-0.0996274	-0.551299	-0.124678	-0.965826	-0.119014	-1.97855	-0.118689	-0.0244963	-0.111783	4.13611	-0.12578	5.74009	-0.114691	5.55644	-0.109941	-0.56834	-0.117301	-0.497094	-0.108154	2.24462	-0.114177
0.0329	-6.39105	-0.117511	-2.91789	-0.103664	-0.717876	-0.125141	-0.634954	-0.116613	-2.07273	-0.119544	0.0831607	-0.114866	3.79052	-0.12749	5.47384	-0.11373	5.64196	-0.112062	-0.17263	-0.11784	-0.221413	-0.112886	2.31952	-0.116576
0.033	-6.41015	-0.11705	-3.25494	-0.108782	-0.944644	-0.125804	-0.45574	-0.11404	-1.89705	-0.119602	0.413056	-0.118045	3.32317	-0.128313	5.182	-0.113844	5.44026	-0.114881	0.112327	-0.119057	0.0708201	-0.118278	2.10357	-0.118203
0.0331	-6.31725	-0.11627	-3.63228	-0.113819	-1.18891	-0.126396	-0.4668	-0.111724	-1.55727	-0.119175	0.852027	-0.12106	2.74935	-0.127971	4.8818	-0.114958	5.04976	-0.117763	0.199847	-0.120321	0.421465	-0.123518	1.57729	-0.119053
0.0332	-6.13353	-0.115523	-3.9309	-0.117792	-1.33848	-0.126588	-0.631168	-0.110177	-1.18575	-0.118873	1.27987	-0.123645	2.10049	-0.126536	4.60207	-0.116743	4.57857	-0.120329	0.0548736	-0.121145	0.817092	-0.127733	0.764033	-0.119478
0.0333	-5.92927	-0.114968	-4.06659	-0.120218	-1.25262	-0.126217	-0.865072	-0.109765	-0.878348	-0.119312	1.60274	-0.125606	1.4906	-0.12448	4.36569	-0.118682	4.08742	-0.122492	-0.288032	-0.121467	1.18721	-0.130198	-0.237902	-0.119889
0.0334	-5.80024	-0.114607	-4.00493	-0.121163	-0.851108	-0.125305	-1.10452	-0.110508	-0.667191	-0.12081	1.77759	-0.126804	1.08622	-0.122464	4.19586	-0.120194	3.55299	-0.124251	-0.749035	-0.121597	1.47122	-0.130523	-1.24732	-0.12051
0.0335	-5.80109	-0.114352	-3.73765	-0.121026	-0.197795	-0.124061	-1.28388	-0.112024	-0.521688	-0.123322	1.8034	-0.127288	1.02698	-0.121038	4.0675	-0.120766	2.93877	-0.125513	-1.21827	-0.121904	1.65588	-0.128863	-1.97974	-0.121214
0.0336	-5.91046	-0.114069	-3.28238	-0.120179	0.493795	-0.122643	-1.34443	-0.113655	-0.354832	-0.126413	1.69846	-0.127185	1.33947	-0.120378	3.92402	-0.120149	2.23154	-0.126045	-1.5842	-0.12245	1.79964	-0.125831	-2.17038	-0.121616
0.0337	-6.04627	-0.113605	-2.67697	-0.118778	0.947399	-0.121132	-1.2351	-0.11475	-0.085853	-0.129359	1.49072	-0.1266	1.92591	-0.120263	3.71435	-0.118529	1.4919	-0.125675	-1.74725	-0.122901	1.95535	-0.122268	-1.67725	-0.121372
0.0338	-6.12827	-0.112875	-1.99261	-0.11681	0.965943	-0.119571	-0.917829	-0.114946	0.319444	-0.131388	1.20877	-0.125477	2.60324	-0.120327	3.44917	-0.116501	0.827447	-0.124575	-1.66757	-0.122759	2.09197	-0.118905	-0.594194	-0.120487
0.0339	-6.11761	-0.111903	-1.33364	-0.114333	0.542436	-0.118091	-0.398082	-0.114268	0.820085	-0.131962	0.918774	-0.12367	3.20854	-0.120288	3.19195	-0.114864	0.373219	-0.123231	-1.37772	-0.12168	2.09693	-0.116169	0.790234	-0.119289
0.034	-6.00744	-0.110827	-0.81061	-0.111743	-0.150232	-0.116977	0.264081	-0.11303	1.31419	-0.131029	0.716483	-0.121104	3.65369	-0.12011	2.97966	-0.114206	0.22922	-0.122186	-0.980888	-0.119689	1.85484	-0.114235	2.09909	-0.118231
0.0341	-5.80895	-0.109932	-0.5065	-0.109672	-0.805175	-0.116574	0.957047	-0.111711	1.72373	-0.129142	0.710177	-0.117952	3.94625	-0.119993	2.77166	-0.114608	0.42129	-0.121576	-0.599949	-0.117163	1.36468	-0.113157	3.01864	-0.117512
0.0342	-5.52302	-0.109572	-0.458457	-0.10872	-1.15218	-0.117053	1.54703	-0.110763	2.04308	-0.127218	0.974374	-0.114701	4.11551	-0.12021	2.4584	-0.115656	0.836858	-0.121069	-0.323316	-0.114694	0.753932	-0.113006	3.41697	-0.116987
0.0343	-5.16368	-0.109985	-0.647994	-0.10909	-1.04781	-0.118272	1.90986	-0.110503	2.31405	-0.12607	1.47568	-0.112009	4.16846	-0.120899	1.99434	-0.116703	1.25754	-0.12009	-0.168028	-0.112874	0.208133	-0.113712	3.32913	-0.116277
0.0344	-4.77346	-0.11123	-1.00633	-0.110475	-0.503416	-0.119757	1.96886	-0.111016	2.53634	-0.126027	2.06582	-0.110408	4.07038	-0.121888	1.47354	-0.117282	1.46451	-0.118304	-0.108903	-0.112032	-0.140266	-0.115033	2.90214	-0.115046
0.0345	-4.44677	-0.113041	-1.39935	-0.112251	0.341892	-0.120939	1.71138	-0.112098	2.59928	-0.126813	2.53283	-0.110029	3.78431	-0.122762	1.1557	-0.117282	1.37436	-0.115832	-0.0890305	-0.112197	-0.270681	-0.116543	2.32111	-0.113184
0.0346	-4.31705	-0.114926	-1.67718	-0.113852	1.25342	-0.121413	1.19379	-0.113375	2.34128	-0.127808	2.67949	-0.110516	3.30527	-0.123047	1.30355	-0.116907	1.07746	-0.113113	-0.064412	-0.113169	-0.273261	-0.117821	1.75512	-0.110823
0.0347	-4.49232	-0.116248	-1.75883	-0.115083	1.9687	-0.121067	0.51212	-0.114527	1.67553	-0.128393	2.43121	-0.111231	2.66607	-0.122544	1.99905	-0.116445	0.75473	-0.110649	-0.0257075	-0.114724	-0.276254	-0.118511	1.35344	-0.108167
0.0348	-4.95539	-0.116538	-1.69386	-0.116016	2.28081	-0.120096	-0.21621	-0.115467	0.711698	-0.128229	1.8289	-0.111663	1.92163	-0.121406	3.05019	-0.116049	0.550241	-0.108747	0.036506	-0.116733	-0.389425	-0.118411	1.21739	-0.105445
0.0349	-5.52845	-0.115665	-1.64289	-0.116807	2.13098	-0.118842	-0.904302	-0.116332	-0.267186	-0.127346	1.01969	-0.111763	1.13409	-0.120022	4.08913	-0.115628	0.516909	-0.10756	0.115051	-0.11908	-0.655885	-0.117404	1.36289	-0.102851
0.035	-5.91358	-0.113916	-1.73293	-0.117421	1.63408	-0.11767	-1.51196	-0.117299	-0.925709	-0.125962	0.210427	-0.11185	0.39046	-0.118812	4.75912	-0.114989	0.635178	-0.107175	0.18363	-0.121509	-1.0292	-0.115337	1.70427	-0.100673
0.0351	-5.87467	-0.111863	-1.93095	-0.117629	1.00423	-0.116812	-2.00468	-0.118394	-1.01908	-0.124371	-0.377351	-0.112317	-0.18401	-0.117987	4.86255	-0.113998	0.90624	-0.107743	0.171169	-0.123608	-1.38604	-0.112123	2.09253	-0.0992732
0.0352	-5.35032	-0.110059	-2.0454	-0.117216	0.438005	-0.116338	-2.32926	-0.119487	-0.543784	-0.122709	-0.569884	-0.113221	-0.447421	-0.11747	4.4236	-0.112753	1.33828	-0.109381	-0.0179874	-0.124971	-1.55444	-0.107881	2.37314	-0.0990461
0.0353	-4.49366	-0.108828	-1.83442	-0.116123	0.0401858	-0.116086	-2.37822	-0.120363	0.274506	-0.120969	-0.299907	-0.114204	-0.293572	-0.117042	3.63167	-0.111502	1.89465	-0.111986	-0.42732	-0.125401	-1.4012	-0.102992	2.46362	-0.100258
0.0354	-3.55847	-0.108161	-1.2129	-0.114605	-0.142638	-0.115914	-2.05174	-0.120847	1.09986	-0.119047	0.396132	-0.1148	0.291463	-0.116547	2.74346	-0.110629	2.4183	-0.115083	-0.993294	-0.125031	-0.901705	-0.0981106	2.37038	-0.102908
0.0355	-2.78887	-0.107826	-0.326881	-0.113049	-0.117036	-0.115749	-1.36455	-0.120834	1.6669	-0.116879	1.38308	-0.114689	1.20614	-0.116129	2.00623	-0.110461	2.67372	-0.117899	-1.51419	-0.124169	-0.162287	-0.0939735	2.17063	-0.106718
0.0356	-2.37064	-0.107527	0.521655	-0.11185	0.114877	-0.115674	-0.463729	-0.120329	1.90892	-0.11458	2.46348	-0.113987	2.27902	-0.116123	1.57907	-0.111226	2.48674	-0.119733	-1.76534	-0.123118	0.611509	-0.0913004	1.98071	-0.111123
0.0357	-2.37334	-0.107091	1.03304	-0.111224	0.509198	-0.115778	0.386395	-0.119385	1.96504	-0.112419	3.44773	-0.113133	3.33187	-0.116743	1.53978	-0.112884	1.85989	-0.120333	-1.61949	-0.122051	1.19018	-0.0907291	1.86775	-0.115357
0.0358	-2.77347	-0.106618	1.06723	-0.111233	0.985382	-0.116126	0.946773	-0.118167	2.02894	-0.11067	4.20121	-0.112677	4.2074	-0.117833	1.85663	-0.115191	0.984086	-0.120011	-1.13005	-0.120979	1.42444	-0.0926387	1.82249	-0.118548
0.0359	-3.44875	-0.106477	0.696464	-0.111829	1.44874	-0.116714	1.09864	-0.116851	2.21554	-0.109481	4.659	-0.112965	4.83553	-0.118904	2.40427	-0.117707	0.139306	-0.119422	-0.498455	-0.119933	1.29688	-0.0969601	1.74056	-0.119982
0.036	-4.20877	-0.107128	0.0924628	-0.112924	1.83082	-0.117543	0.909944	-0.115582	2.50048	-0.108828	4.8428	-0.114014	5.23143	-0.119364	3.04101	-0.119916	-0.434808	-0.119099	0.0606154	-0.119049	0.933234	-0.102979	1.48206	-0.119371
0.0361	-4.8485	-0.108752	-0.600617	-0.114359	2.06414	-0.118599	0.578458	-0.114383	2.74917	-0.108534	4.79993	-0.115518	5.48524	-0.118792	3.62036	-0.121291	-0.623568	-0.119253	0.425025	-0.118622	0.521212	-0.109568	0.974724	-0.117058
0.0362	-5.22826	-0.111083	-1.29862	-0.115848	2.0987	-0.119779	0.340704	-0.113151	2.82866	-0.108412	4.58907	-0.116997	5.7183	-0.117182	4.02003	-0.121499	-0.395596	-0.119663	0.596831	-0.118903	0.224786	-0.115521	0.287302	-0.113957
0.0363	-5.3246	-0.113462	-1.95219	-0.117041	1.90314	-0.120748	0.366338	-0.11178	2.68538	-0.108429	4.25809	-0.118006	6.01533	-0.114853	4.17092	-0.120535	0.226625	-0.11991	0.658224	-0.119913	0.0867007	-0.11995	-0.398733	-0.111246
0.0364	-5.21152	-0.115109	-2.4802	-0.117722	1.5015	-0.120975	0.669908	-0.110275	2.37464	-0.108757	3.84137	-0.118394	6.41087	-0.112317	4.10951	-0.11876	1.19686	-0.119589	0.683973	-0.12131	0.0606411	-0.122477	-0.887586	-0.109892
0.0365	-4.99677	-0.115444	-2.76538	-0.117961	0.986921	-0.119965	1.11642	-0.108828	2.0073	-0.109601	3.38095	-0.118296	6.88484	-0.109983	3.94663	-0.116773	2.41893	-0.118454	0.700329	-0.122547	0.0953499	-0.123085	-1.09428	-0.110267
0.0366	-4.74951	-0.114268	-2.70289	-0.118054	0.516579	-0.117593	1.51595	-0.107723	1.68237	-0.111072	2.93936	-0.118072	7.37821	-0.108117	3.80732	-0.115028	3.75349	-0.116489	0.710712	-0.123193	0.225945	-0.122079	-1.03752	-0.112066
0.0367	-4.47189	-0.111717	-2.27313	-0.118302	0.228999	-0.114282	1.73746	-0.10724	1.43958	-0.112985	2.57288	-0.118047	7.80558	-0.106811	3.77283	-0.113555	5.00973	-0.113945	0.721259	-0.123316	0.562437	-0.120044	-0.817816	-0.114527
0.0368	-4.15571	-0.108152	-1.56364	-0.118768	0.176666	-0.110852	1.78731	-0.107521	1.28882	-0.114908	2.33393	-0.118328	8.06696	-0.10607	3.83471	-0.111979	5.98644	-0.111301	0.786217	-0.123436	1.21832	-0.117725	-0.548412	-0.116753
0.0369	-3.78914	-0.104006	-0.737121	-0.11921	0.310743	-0.10813	1.77596	-0.108495	1.23851	-0.116243	2.25674	-0.118839	8.04151	-0.10587	3.94551	-0.109777	6.53259	-0.1091	1.0007	-0.124196	2.1941	-0.115843	-0.300922	-0.118093
0.037	-3.38525	-0.0997658	0.0350057	-0.119208	0.507241	-0.106534	1.8151	-0.109876	1.31552	-0.11652	2.38379	-0.11942	7.62453	-0.106096	4.05634	-0.106588	6.61071	-0.107765	1.42111	-0.125849	3.36462	-0.114835	-0.0977369	-0.118213
0.0371	-2.98891	-0.0959098	0.61959	-0.118336	0.695942	-0.105958	1.936	-0.111235	1.53044	-0.11559	2.7297	-0.119879	6.80152	-0.106629	4.1662	-0.102511	6.26434	-0.107496	2.02689	-0.127979	4.49967	-0.114756	0.0758086	-0.117127
0.0372	-2.68111	-0.0929553	0.938667	-0.116307	0.888475	-0.105973	2.11312	-0.112208	1.87112	-0.11372	3.25859	-0.119969	5.70893	-0.107315	4.26268	-0.0981685	5.65767	-0.108262	2.71621	-0.129696	5.34781	-0.115529	0.251142	-0.115145
0.0373	-2.52214	-0.0913718	0.970506	-0.113118	1.14451	-0.106208	2.30559	-0.112569	2.29042	-0.111377	3.88182	-0.119313	4.60785	-0.108037	4.32469	-0.0946085	5.0089	-0.109786	3.34539	-0.130189	5.72673	-0.117083	0.433043	-0.112834
0.0374	-2.51103	-0.0913925	0.788105	-0.109066	1.49741	-0.106397	2.49182	-0.112243	2.73282	-0.109018	4.48602	-0.11756	3.7693	-0.10868	4.28997	-0.0928449	4.517	-0.111592	3.8336	-0.129221	5.5658	-0.119381	0.585761	-0.11087
0.0375	-2.56118	-0.0929051	0.541835	-0.10476	1.90889	-0.106424	2.66516	-0.111318	3.14897	-0.106871	4.99432	-0.114629	3.35604	-0.109123	4.14496	-0.0934233	4.30139	-0.113102	4.17953	-0.127246	4.91193	-0.122285	0.63845	-0.109839
0.0376	-2.55275	-0.0953726	0.416179	-0.100935	2.29708	-0.106259	2.82386	-0.110028	3.53507	-0.104978	5.38753	-0.110841	3.36036	-0.109364	3.95441	-0.096143	4.37146	-0.113853	4.43557	-0.125059	3.91839	-0.125412	0.501622	-0.110001
0.0377	-2.40456	-0.0980669	0.521193	-0.0983078	2.61059	-0.105922	2.98319	-0.108711	3.9219	-0.1033	5.70704	-0.106904	3.63825	-0.109571	3.85524	-0.100138	4.67089	-0.113774	4.65704	-0.123325	2.80908	-0.128313	0.126315	-0.11113
0.0378	-2.13144	-0.100368	0.845866	-0.0973022	2.83739	-0.105476	3.17622	-0.107667	4.35842	-0.101907	5.98971	-0.103589	4.03605	-0.110069	4.00202	-0.104236	5.10185	-0.113225	4.85002	-0.122307	1.82338	-0.130571	-0.438989	-0.112667
0.0379	-1.81695	-0.101961	1.28926	-0.0980639	3.00141	-0.104974	3.4588	-0.106962	4.85394	-0.100875	6.2273	-0.101382	4.45575	-0.111215	4.45048	-0.10743	5.567	-0.112893	4.9437	-0.121913	1.17222	-0.131899	-1.04883	-0.113879
0.038	-1.56531	-0.102883	1.7384	-0.100368	3.11059	-0.104454	3.85821	-0.106409	5.33987	-0.100325	6.34353	-0.100314	4.88938	-0.113178	5.13857	-0.109136	5.9731	-0.113337	4.83899	-0.121874	0.954383	-0.132164	-1.54631	-0.114251
0.0381	-1.43089	-0.103336	2.13012	-0.103683	3.14181	-0.103919	4.33778	-0.105723	5.69243	-0.100345	6.26858	-0.100024	5.35974	-0.115808	5.9415	-0.109255	6.25083	-0.114703	4.4862	-0.121983	1.14113	-0.131316	-1.82082	-0.113712
0.0382	-1.40051	-0.103473	2.43359	-0.107308	3.06355	-0.103335	4.81114	-0.104854	5.81213	-0.101047	6.00021	-0.100035	5.87667	-0.118583	6.70376	-0.108085	6.37657	-0.116631	3.95011	-0.122124	1.59469	-0.129423	-1.87721	-0.112681
0.0383	-1.38873	-0.103348	2.63249	-0.110539	2.88647	-0.102716	5.20014	-0.104193	5.70272	-0.102523	5.64966	-0.100009	6.41712	-0.120835	7.30999	-0.106214	6.36026	-0.118432	3.39794	-0.122233	2.10599	-0.126586	-1.82581	-0.111903
0.0384	-1.30395	-0.102942	2.68531	-0.112849	2.67505	-0.102164	5.4706	-0.104377	5.48301	-0.104808	5.40207	-0.099928	6.94233	-0.122012	7.67651	-0.104324	6.2365	-0.119363	2.99548	-0.122189	2.51088	-0.123043	-1.81019	-0.112013
0.0385	-1.07514	-0.102257	2.53375	-0.113989	2.49841	-0.101893	5.61627	-0.105965	5.33041	-0.107766	5.4134	-0.100037	7.44348	-0.121946	7.79102	-0.103085	6.04354	-0.118925	2.83175	-0.121755	2.74059	-0.119115	-1.88783	-0.113178
0.0386	-0.716687	-0.101394	2.15155	-0.113899	2.41495	-0.102159	5.62046	-0.109029	5.36014	-0.111117	5.7167	-0.100715	7.91231	-0.120846	7.68969	-0.102937	5.78687	-0.117015	2.89241	-0.120663	2.812	-0.115257	-2.0363	-0.115006
0.0387	-0.27515	-0.10055	1.55573	-0.112725	2.46991	-0.103081	5.44145	-0.113031	5.56046	-0.114505	6.22765	-0.102163	8.33032	-0.119146	7.45576	-0.10397	5.47369	-0.114059	3.11962	-0.118714	2.78667	-0.111971	-2.13675	-0.116737
0.0388	0.195556	-0.0999756	0.838881	-0.110786	2.68203	-0.104598	5.06553	-0.117088	5.81781	-0.117574	6.77662	-0.10424	8.62514	-0.117269	7.21407	-0.105953	5.13807	-0.1108	3.48129	-0.116014	2.75723	-0.10971	-2.07416	-0.117691
0.0389	0.664132	-0.0999	0.153401	-0.108659	3.04732	-0.106479	4.57474	-0.120404	5.98291	-0.120012	7.1885	-0.106435	8.72812	-0.115492	7.09231	-0.108542	4.87435	-0.108079	3.98227	-0.113019	2.84136	-0.108701	-1.79243	-0.117586
0.039	1.13154	-0.100345	-0.321444	-0.107054	3.5365	-0.108377	4.11016	-0.122589	5.96978	-0.121469	7.35831	-0.108101	8.59141	-0.113887	7.16527	-0.111396	4.79591	-0.10642	4.606	-0.110299	3.13774	-0.108834	-1.31203	-0.116665
0.0391	1.57785	-0.101084	-0.455035	-0.106624	4.08941	-0.110017	3.81136	-0.123726	5.76174	-0.121707	7.26604	-0.108785	8.22944	-0.112417	7.41469	-0.114119	4.93964	-0.105825	5.2767	-0.108177	3.65478	-0.109788	-0.700627	-0.115418
0.0392	1.93206	-0.101721	-0.226972	-0.107559	4.61603	-0.111267	3.70971	-0.124047	5.38802	-0.120684	7.00709	-0.108371	7.71331	-0.111116	7.71343	-0.116254	5.23971	-0.105893	5.88526	-0.106548	4.27075	-0.111227	-0.0206413	-0.114336
0.0393	2.08693	-0.102022	0.251395	-0.109458	4.99518	-0.112089	3.73739	-0.123819	4.92556	-0.118711	6.76604	-0.107082	7.14658	-0.110118	7.84378	-0.117283	5.55964	-0.106139	6.32759	-0.104995	4.79116	-0.113029	0.715975	-0.113652
0.0394	1.934	-0.102077	0.792877	-0.111457	5.12174	-0.112423	3.79516	-0.123172	4.44687	-0.116306	6.73023	-0.105308	6.61744	-0.109553	7.60312	-0.116916	5.79282	-0.106434	6.5822	-0.103246	5.0528	-0.115169	1.51871	-0.11332
0.0395	1.42063	-0.102311	1.23047	-0.112696	4.9634	-0.112069	3.82516	-0.122204	4.00953	-0.113974	6.98069	-0.103547	6.18669	-0.109395	6.90056	-0.115251	5.91055	-0.107044	6.69348	-0.101418	5.00307	-0.117534	2.33654	-0.113129
0.0396	0.622914	-0.103072	1.50222	-0.112813	4.60103	-0.110833	3.86203	-0.120999	3.64613	-0.112119	7.41671	-0.102297	5.88636	-0.10945	5.83685	-0.112797	5.98231	-0.108321	6.70489	-0.0999872	4.7072	-0.11973	3.00527	-0.112873
0.0397	-0.273929	-0.104304	1.64826	-0.111986	4.19039	-0.108794	3.9792	-0.119655	3.38411	-0.110994	7.8196	-0.102002	5.74122	-0.109434	4.66304	-0.110306	6.10496	-0.110329	6.63821	-0.099393	4.29715	-0.121092	3.33969	-0.112526
0.0398	-1.01424	-0.105423	1.78026	-0.110804	3.87246	-0.106419	4.2434	-0.118249	3.27557	-0.110826	8.00425	-0.102844	5.77356	-0.109189	3.67608	-0.108404	6.35723	-0.112625	6.5012	-0.0995877	3.9173	-0.121034	3.22684	-0.112225
0.0399	-1.40508	-0.105609	1.99427	-0.109766	3.71033	-0.104504	4.66958	-0.116852	3.36805	-0.111814	7.92781	-0.104602	6.00174	-0.108762	3.09145	-0.107443	6.7418	-0.114416	6.31599	-0.10002	3.69689	-0.119355	2.72757	-0.112171
0.04	-1.39781	-0.104295	2.35453	-0.109061	3.68197	-0.103862	5.22853	-0.115535	3.67915	-0.114033	7.67691	-0.106734	6.40647	-0.1083	2.9997	-0.107383	7.2063	-0.114955	6.10686	-0.100006	3.73893	-0.116378	2.05649	-0.112347
0.0401	-1.08307	-0.101565	2.85095	-0.108574	3.73422	-0.104975	5.88511	-0.114374	4.17751	-0.117237	7.37667	-0.108585	6.94989	-0.107914	3.36136	-0.107961	7.66725	-0.113936	5.90558	-0.0992493	4.09291	-0.11281	1.46068	-0.112486
0.0402	-0.646731	-0.0982403	3.42384	-0.108033	3.82744	-0.107719	6.59937	-0.113421	4.80107	-0.120778	7.10161	-0.10977	7.55772	-0.107569	4.03327	-0.108867	8.03442	-0.111644	5.73219	-0.0980292	4.73866	-0.10948	1.1087	-0.112112
0.0403	-0.252809	-0.0955543	3.98787	-0.107291	3.93492	-0.111346	7.3192	-0.112669	5.46444	-0.123772	6.85485	-0.11025	8.16615	-0.107098	4.81755	-0.109899	8.24024	-0.10883	5.61655	-0.0969682	5.57916	-0.107084	1.04588	-0.110886
0.0404	0.0264494	-0.0947339	4.45768	-0.106482	4.04711	-0.114771	7.9585	-0.112006	6.06945	-0.125367	6.63588	-0.110256	8.74547	-0.106369	5.49476	-0.11096	8.23652	-0.106383	5.57425	-0.0965559	6.45439	-0.106031	1.22842	-0.108847
0.0405	0.20416	-0.0964068	4.78502	-0.10598	4.15051	-0.116947	8.40404	-0.111306	6.52	-0.125156	6.45339	-0.110026	9.30191	-0.105457	5.92477	-0.112053	8.00843	-0.104941	5.58582	-0.0968541	7.17164	-0.106406	1.58595	-0.106336
0.0406	0.315	-0.100365	4.95048	-0.106179	4.2029	-0.117372	8.53852	-0.110566	6.76418	-0.123283	6.34795	-0.109644	9.83816	-0.104602	6.07965	-0.113144	7.5592	-0.104739	5.56982	-0.09763	7.56832	-0.107961	2.04373	-0.103792
0.0407	0.346713	-0.105636	4.95633	-0.107262	4.14618	-0.116217	8.29606	-0.109988	6.83422	-0.120385	6.32602	-0.109044	10.3	-0.104103	6.04942	-0.11415	6.92453	-0.105476	5.43124	-0.0986109	7.53683	-0.110138	2.5326	-0.10144
0.0408	0.266303	-0.110829	4.83273	-0.109098	3.94385	-0.114204	7.71646	-0.109818	6.85612	-0.117215	6.34342	-0.108128	10.5791	-0.104179	5.97745	-0.114961	6.1565	-0.106547	5.11643	-0.0997516	7.07771	-0.112209	3.00208	-0.0992221
0.0409	0.0447608	-0.114681	4.61066	-0.111263	3.6134	-0.112133	6.93144	-0.110184	6.95043	-0.114359	6.31248	-0.106914	10.573	-0.104873	5.98106	-0.115566	5.35979	-0.107311	4.68598	-0.101207	6.32264	-0.113581	3.43542	-0.0970159
0.041	-0.332139	-0.116421	4.32756	-0.11323	3.25423	-0.110532	6.14958	-0.110984	7.15685	-0.11211	6.15181	-0.105552	10.2582	-0.106002	6.08767	-0.116069	4.68444	-0.107418	4.2818	-0.103178	5.5096	-0.114107	3.84767	-0.0948856
0.0411	-0.8685	-0.115932	4.03171	-0.114493	3.03705	-0.109531	5.57822	-0.111981	7.39359	-0.110561	5.84466	-0.10431	9.72009	-0.107237	6.22008	-0.116547	4.27024	-0.106935	4.04129	-0.105691	4.88718	-0.11417	4.2754	-0.093149
0.0412	-1.5686	-0.113654	3.76099	-0.114795	3.06658	-0.109036	5.32673	-0.112914	7.52277	-0.109717	5.48154	-0.103453	9.10851	-0.108195	6.26784	-0.116946	4.19733	-0.106216	4.03604	-0.10854	4.59704	-0.114328	4.73608	-0.0921221
0.0413	-2.38609	-0.110364	3.50921	-0.114175	3.31576	-0.108986	5.35467	-0.113595	7.43726	-0.109543	5.22889	-0.103122	8.58142	-0.108582	6.18936	-0.117132	4.44961	-0.105653	4.28334	-0.111288	4.63591	-0.114906	5.1832	-0.0919137
0.0414	-3.18524	-0.106781	3.22711	-0.113047	3.62166	-0.109398	5.491	-0.113981	7.16241	-0.10997	5.23839	-0.103252	8.22795	-0.108303	6.04329	-0.116979	4.9287	-0.105542	4.75823	-0.113432	4.87828	-0.115759	5.52092	-0.0923978
0.0415	-3.73972	-0.103384	2.87252	-0.111933	3.82362	-0.110299	5.55403	-0.114104	6.79795	-0.110797	5.55845	-0.103643	8.08148	-0.107575	5.95294	-0.1165	5.51558	-0.10602	5.42039	-0.114688	5.17282	-0.11637	5.64366	-0.0934086
0.0416	-3.85589	-0.100346	2.48465	-0.11121	3.85208	-0.111591	5.45168	-0.113981	6.4527	-0.111724	6.11404	-0.104163	8.09014	-0.106845	5.99351	-0.115713	6.10277	-0.107114	6.20454	-0.115104	5.39951	-0.116231	5.49749	-0.0949721
0.0417	-3.48492	-0.0977391	2.17775	-0.110884	3.74345	-0.113033	5.23117	-0.113577	6.19561	-0.112458	6.74005	-0.10493	8.11452	-0.10673	6.12964	-0.114586	6.59874	-0.108659	6.99557	-0.114957	5.49798	-0.115156	5.11736	-0.0972195
0.0418	-2.77402	-0.0956885	2.05734	-0.110643	3.56583	-0.114317	5.00264	-0.112853	6.07843	-0.112853	7.28078	-0.106212	8.00066	-0.107793	6.2576	-0.113119	6.9375	-0.110264	7.67856	-0.114562	5.4725	-0.113363	4.62034	-0.100229
0.0419	-1.97195	-0.0945079	2.14845	-0.11011	3.38044	-0.115316	4.85287	-0.111811	6.1608	-0.112952	7.67361	-0.108159	7.62101	-0.110326	6.28389	-0.111489	7.08611	-0.111355	8.17103	-0.114121	5.37297	-0.111441	4.13293	-0.103755
0.042	-1.28365	-0.0944695	2.3517	-0.109094	3.23492	-0.116106	4.7875	-0.110538	6.47827	-0.112871	7.99293	-0.110551	6.96572	-0.114172	6.18397	-0.110129	7.03699	-0.111463	8.46359	-0.113749	5.25217	-0.11004	3.75404	-0.10724
0.0421	-0.76452	-0.0956859	2.52504	-0.107686	3.16035	-0.116914	4.75335	-0.109193	6.98565	-0.112702	8.35132	-0.112888	6.16616	-0.118662	6.01675	-0.109547	6.81964	-0.110429	8.58868	-0.113451	5.16318	-0.109669	3.52578	-0.110034
0.0422	-0.298323	-0.0979566	2.57598	-0.106232	3.14981	-0.117861	4.74361	-0.10787	7.53431	-0.112402	8.81274	-0.114607	5.44267	-0.122847	5.87558	-0.110063	6.49945	-0.108537	8.607	-0.113101	5.13555	-0.110474	3.4116	-0.111736
0.0423	0.261091	-0.100823	2.50987	-0.105209	3.17861	-0.118759	4.81814	-0.106582	7.95192	-0.111793	9.32137	-0.115438	5.02636	-0.125815	5.82668	-0.111633	6.16157	-0.106408	8.56335	-0.112441	5.19318	-0.11222	3.31256	-0.112417
0.0424	0.970737	-0.103745	2.43722	-0.105143	3.20871	-0.119134	5.09955	-0.105231	8.12705	-0.110736	9.7038	-0.115455	5.04558	-0.12704	5.88443	-0.113869	5.86408	-0.104748	8.46207	-0.111269	5.32781	-0.114452	3.10956	-0.112512
0.0425	1.72839	-0.106318	2.5038	-0.106466	3.25448	-0.118441	5.65388	-0.103791	8.05898	-0.109276	9.76676	-0.1149	5.47019	-0.126545	5.99893	-0.116224	5.62799	-0.104158	8.2787	-0.109708	5.52832	-0.116716	2.75837	-0.112579
0.0426	2.34432	-0.10827	2.83843	-0.109378	3.36853	-0.116389	6.41172	-0.102413	7.84353	-0.107736	9.40526	-0.113981	6.14011	-0.124736	6.11038	-0.118204	5.42774	-0.104861	8.00681	-0.108155	5.76589	-0.118716	2.3531	-0.112913
0.0427	2.67869	-0.109516	3.49413	-0.113704	3.60528	-0.11317	7.18727	-0.101442	7.60402	-0.106631	8.66012	-0.112781	6.86689	-0.122206	6.20343	-0.119459	5.22177	-0.106719	7.71505	-0.107065	6.00281	-0.120283	2.06968	-0.113441
0.0428	2.68993	-0.110102	4.3883	-0.118926	3.96286	-0.109467	7.75958	-0.10123	7.46378	-0.106445	7.68837	-0.111392	7.53344	-0.119453	6.31555	-0.119805	4.99855	-0.109293	7.50196	-0.106584	6.20046	-0.121247	2.06275	-0.113829
0.0429	2.41315	-0.110186	5.33926	-0.124253	4.40448	-0.106204	8.01345	-0.101931	7.4958	-0.107462	6.6798	-0.110019	8.08587	-0.116848	6.53996	-0.119213	4.77623	-0.112025	7.41944	-0.106487	6.31281	-0.121412	2.3693	-0.113791
0.043	1.90045	-0.110017	6.13149	-0.128748	4.85553	-0.104153	7.95972	-0.103412	7.68011	-0.109691	5.7869	-0.108999	8.50699	-0.114578	6.9465	-0.117754	4.59799	-0.114377	7.4309	-0.106427	6.29693	-0.120628	2.85631	-0.113306
0.0431	1.20183	-0.109805	6.61011	-0.131452	5.23353	-0.103602	7.70816	-0.105326	7.90877	-0.112794	5.1207	-0.108663	8.77698	-0.112704	7.51478	-0.115673	4.55519	-0.11596	7.41122	-0.106393	6.13046	-0.118938	3.30352	-0.112608
0.0432	0.420845	-0.109669	6.6947	-0.131653	5.49076	-0.104189	7.3652	-0.107262	8.0201	-0.116253	4.75048	-0.109086	8.87888	-0.111234	8.13791	-0.113374	4.77084	-0.116548	7.21923	-0.106798	5.8309	-0.116666	3.52426	-0.112001
0.0433	-0.295661	-0.109662	6.39978	-0.129196	5.57282	-0.105095	7.00907	-0.108874	7.89631	-0.119496	4.69662	-0.110057	8.85165	-0.110182	8.68578	-0.111271	5.35814	-0.115991	6.81757	-0.108242	5.47126	-0.11431	3.48859	-0.111607
0.0434	-0.776989	-0.109787	5.79723	-0.124669	5.46855	-0.105531	6.66362	-0.109882	7.52555	-0.122014	4.89686	-0.111159	8.77739	-0.109648	9.091	-0.109654	6.34702	-0.114211	6.30674	-0.110949	5.17101	-0.112371	3.32286	-0.111371
0.0435	-0.947685	-0.109989	4.99674	-0.119331	5.19848	-0.105125	6.31342	-0.110202	7.01616	-0.123476	5.21372	-0.112092	8.72313	-0.109707	9.36155	-0.108497	7.6384	-0.111266	5.89819	-0.11451	5.04899	-0.111104	3.23168	-0.111123
0.0436	-0.828461	-0.11011	4.14231	-0.114669	4.84647	-0.104166	5.92508	-0.109963	6.51865	-0.123697	5.48563	-0.112786	8.70198	-0.110383	9.53674	-0.107588	9.04148	-0.107393	5.77582	-0.117993	5.16982	-0.110462	3.3425	-0.110885
0.0437	-0.516199	-0.109948	3.38077	-0.111845	4.5273	-0.103304	5.45759	-0.10948	6.16253	-0.12269	5.6168	-0.113364	8.69847	-0.111467	9.62151	-0.106701	10.3133	-0.103038	5.95187	-0.120335	5.494	-0.110189	3.66029	-0.110845
0.0438	-0.0920698	-0.109299	2.82931	-0.111275	4.3451	-0.103148	4.92807	-0.1091	5.97109	-0.120658	5.58602	-0.113955	8.68185	-0.112593	9.60194	-0.105787	11.2314	-0.0987376	6.25803	-0.120828	5.92901	-0.1101	4.07622	-0.111237
0.0439	0.417172	-0.108124	2.54924	-0.112586	4.33095	-0.103824	4.46024	-0.109042	5.88087	-0.117993	5.45982	-0.114464	8.63966	-0.113292	9.47646	-0.104929	11.6309	-0.0950531	6.43404	-0.119367	6.32415	-0.110188	4.45888	-0.112082
0.044	1.01407	-0.106594	2.54278	-0.114917	4.43901	-0.105009	4.24695	-0.109378	5.78514	-0.115236	5.29747	-0.114549	8.58079	-0.113249	9.29825	-0.104236	11.4582	-0.0924329	6.32702	-0.116398	6.53392	-0.11058	4.71873	-0.113115
0.0441	1.66883	-0.105078	2.74042	-0.117374	4.56387	-0.106179	4.46149	-0.110121	5.6108	-0.112942	5.13599	-0.113794	8.52609	-0.112435	9.14969	-0.10372	10.7805	-0.0910717	5.94825	-0.112754	6.44106	-0.11127	4.81711	-0.113964
0.0442	2.31243	-0.103974	3.04816	-0.119367	4.61862	-0.106893	5.14593	-0.111283	5.3817	-0.111494	4.98721	-0.112086	8.50656	-0.111065	9.09235	-0.10336	9.79182	-0.090806	5.45544	-0.109259	6.03659	-0.112112	4.76499	-0.114322
0.0443	2.86818	-0.103475	3.3543	-0.120681	4.58237	-0.107013	6.16637	-0.112845	5.20133	-0.110875	4.89285	-0.109774	8.53804	-0.109489	9.12101	-0.103202	8.76383	-0.0910883	5.06479	-0.106538	5.45642	-0.112822	4.599	-0.114122
0.0444	3.28071	-0.103442	3.58297	-0.121396	4.50386	-0.106554	7.26065	-0.114656	5.21526	-0.110735	4.91834	-0.107612	8.6445	-0.107967	9.1568	-0.103373	7.93567	-0.0911426	4.93483	-0.104948	4.96651	-0.113198	4.38872	-0.113546
0.0445	3.50472	-0.103476	3.72175	-0.121643	4.48676	-0.105611	8.17169	-0.116379	5.51619	-0.110671	5.12716	-0.106248	8.84039	-0.106589	9.13086	-0.103961	7.4098	-0.0902961	5.13259	-0.104572	4.82996	-0.113078	4.22027	-0.11291
0.0446	3.50193	-0.103045	3.81197	-0.121531	4.61919	-0.10419	8.75904	-0.117586	6.06837	-0.110554	5.51224	-0.105796	9.10071	-0.105326	9.01865	-0.104771	7.13313	-0.0882457	5.61327	-0.105342	5.19505	-0.112365	4.17084	-0.112541
0.0447	3.25718	-0.101757	3.91626	-0.121038	4.95511	-0.102272	9.03635	-0.117989	6.7235	-0.110518	5.96801	-0.105825	9.35971	-0.10408	8.87236	-0.105253	6.94902	-0.085331	6.25504	-0.107015	6.01206	-0.111061	4.25889	-0.112658
0.0448	2.77537	-0.099595	4.06376	-0.12008	5.48711	-0.0999604	9.10557	-0.117555	7.29151	-0.110775	6.34463	-0.105728	9.5395	-0.102812	8.75506	-0.104772	6.69083	-0.0824047	6.91873	-0.109115	7.06555	-0.109293	4.45159	-0.113339
0.0449	2.11075	-0.0969465	4.17857	-0.118588	6.13549	-0.0975139	9.03809	-0.116668	7.63028	-0.111394	6.51431	-0.105307	9.66032	-0.101541	8.68766	-0.103006	6.23922	-0.0805062	7.5034	-0.110989	8.05634	-0.107338	4.65697	-0.114509
0.045	1.32866	-0.0945223	4.12141	-0.116576	6.75216	-0.0954697	8.83547	-0.115979	7.67364	-0.112251	6.43434	-0.104978	9.79842	-0.100359	8.63408	-0.100251	5.5904	-0.0803846	7.92415	-0.112025	8.71198	-0.105527	4.79517	-0.115981
0.0451	0.480983	-0.0930884	3.76986	-0.114214	7.16455	-0.094496	8.44056	-0.116164	7.43745	-0.113169	6.15311	-0.105429	10.0495	-0.099419	8.53955	-0.0973376	4.85506	-0.0821515	8.13955	-0.111928	8.91741	-0.104138	4.83347	-0.117442
0.0452	-0.358334	-0.0931148	3.11513	-0.1118	7.20751	-0.0950888	7.79532	-0.117483	6.994	-0.114036	5.81581	-0.107013	10.4401	-0.098947	8.3683	-0.0953146	4.24321	-0.0853852	8.18406	-0.110866	8.74054	-0.103282	4.82224	-0.118534
0.0453	-1.10172	-0.0944786	2.26178	-0.1097	6.80496	-0.0972931	6.92242	-0.11963	6.4244	-0.114883	5.57226	-0.109353	10.8653	-0.099098	8.15384	-0.0949878	3.97344	-0.0893021	8.17774	-0.109395	8.36983	-0.102952	4.85301	-0.11884
0.0454	-1.67946	-0.096637	1.36698	-0.108265	5.99527	-0.100542	5.9345	-0.121839	5.82184	-0.115831	5.51119	-0.111527	11.1662	-0.0999073	7.95286	-0.0966314	4.17353	-0.0930593	8.24979	-0.108126	7.96507	-0.103082	4.98897	-0.118027
0.0455	-2.04576	-0.0989449	0.579901	-0.107782	4.95145	-0.103872	4.99852	-0.123293	5.29914	-0.116957	5.61105	-0.112643	11.1756	-0.10126	7.7822	-0.100038	4.82845	-0.0959512	8.43148	-0.107465	7.58242	-0.103694	5.21307	-0.11592
0.0456	-2.21184	-0.101043	0.00350606	-0.108428	3.9335	-0.106314	4.28218	-0.123545	4.94308	-0.118219	5.74891	-0.11241	10.7947	-0.102893	7.57058	-0.104598	5.763	-0.0975967	8.59944	-0.107603	7.1734	-0.104867	5.46299	-0.112612
0.0457	-2.2484	-0.10286	-0.303632	-0.110152	3.18735	-0.107321	3.85359	-0.122556	4.78652	-0.119455	5.75819	-0.111208	10.0466	-0.104479	7.20891	-0.109504	6.71657	-0.0980448	8.5354	-0.10854	6.70942	-0.106587	5.69569	-0.108626
0.0458	-2.24619	-0.10438	-0.32497	-0.112669	2.84948	-0.106923	3.65043	-0.120522	4.77415	-0.120504	5.52346	-0.109695	9.08504	-0.105711	6.67435	-0.113842	7.45147	-0.0977706	8.08093	-0.110282	6.21246	-0.108668	5.90475	-0.10481
0.0459	-2.28891	-0.105499	-0.0931859	-0.115547	2.87737	-0.105636	3.5118	-0.117683	4.74834	-0.121293	5.04313	-0.108371	8.12268	-0.106396	6.08555	-0.116773	7.84041	-0.0975244	7.27812	-0.112738	5.77238	-0.11075	6.07368	-0.102111
0.046	-2.45379	-0.106069	0.322527	-0.118291	3.12729	-0.104101	3.32762	-0.114349	4.53561	-0.121877	4.43994	-0.107379	7.32176	-0.106551	5.66688	-0.117728	7.85191	-0.0980534	6.34381	-0.115557	5.49348	-0.112531	6.1141	-0.101175
0.0461	-2.76707	-0.106007	0.814289	-0.120563	3.43727	-0.102797	3.10863	-0.111076	4.01075	-0.122453	3.87423	-0.106581	6.73922	-0.106338	5.59881	-0.116671	7.51429	-0.0997156	5.55257	-0.118199	5.46048	-0.113816	5.92823	-0.102052
0.0462	-3.18113	-0.105437	1.23746	-0.122076	3.67261	-0.101834	2.96721	-0.108601	3.16096	-0.123232	3.47362	-0.105695	6.31219	-0.106035	5.88654	-0.114069	6.90309	-0.102231	5.07785	-0.120102	5.68607	-0.114531	5.47223	-0.104267
0.0463	-3.60042	-0.104592	1.47949	-0.122584	3.7506	-0.100949	3.0204	-0.107554	2.075	-0.12444	3.2844	-0.10446	5.93066	-0.105816	6.36086	-0.110736	6.13546	-0.104732	4.95127	-0.12102	6.14535	-0.114603	4.83117	-0.107056
0.0464	-3.90068	-0.103762	1.48603	-0.121798	3.64608	-0.099733	3.30585	-0.108081	0.928781	-0.126157	3.29617	-0.102727	5.53866	-0.105776	6.78038	-0.107563	5.35516	-0.10624	5.06402	-0.121067	6.75668	-0.114012	4.1851	-0.109748
0.0465	-4.01677	-0.103172	1.29161	-0.11958	3.37122	-0.0979682	3.73336	-0.10973	-0.0478113	-0.128182	3.44779	-0.100622	5.18719	-0.105971	6.94824	-0.105295	4.66852	-0.106145	5.25524	-0.120572	7.40759	-0.112853	3.71118	-0.111914
0.0466	-3.94676	-0.102997	0.968315	-0.116132	2.95352	-0.0959427	4.13068	-0.111751	-0.641215	-0.12999	3.65094	-0.09856	4.98565	-0.106579	6.79974	-0.104407	4.1588	-0.104611	5.39187	-0.119798	7.96199	-0.111394	3.49424	-0.113288
0.0467	-3.74407	-0.103333	0.544767	-0.112051	2.42293	-0.0943351	4.31677	-0.113481	-0.733836	-0.130869	3.82575	-0.0971252	5.00817	-0.107814	6.3981	-0.105037	3.84958	-0.102507	5.43738	-0.11885	8.28159	-0.110004	3.53684	-0.113714
0.0468	-3.47042	-0.104243	0.0179163	-0.10818	1.8304	-0.093886	4.20706	-0.114654	-0.36162	-0.130243	3.92539	-0.0968566	5.20027	-0.109715	5.8674	-0.107003	3.7413	-0.100859	5.43989	-0.117777	8.25009	-0.109032	3.79504	-0.113135
0.0469	-3.17271	-0.105826	-0.607446	-0.105223	1.25768	-0.095011	3.84634	-0.11532	0.303516	-0.128028	3.93942	-0.0980756	5.39125	-0.112034	5.32119	-0.109842	3.82111	-0.10037	5.50917	-0.116741	7.85803	-0.1087	4.22274	-0.111657
0.047	-2.88344	-0.108203	-1.25784	-0.103492	0.819553	-0.0975808	3.39414	-0.11567	1.03689	-0.124782	3.9027	-0.100725	5.41305	-0.114278	4.80251	-0.113033	4.04263	-0.101179	5.72104	-0.116046	7.21588	-0.109116	4.7512	-0.109592
0.0471	-2.63945	-0.111445	-1.77886	-0.102901	0.62474	-0.101067	3.01052	-0.11578	1.6511	-0.12149	3.87016	-0.104371	5.17088	-0.115942	4.30487	-0.116071	4.31862	-0.103069	6.03024	-0.115968	6.56231	-0.110194	5.28218	-0.107417
0.0472	-2.48468	-0.115448	-1.99084	-0.103184	0.719082	-0.104803	2.78347	-0.115673	2.03322	-0.119091	3.87451	-0.108303	4.70902	-0.116733	3.83694	-0.118635	4.54137	-0.105711	6.26358	-0.116603	6.14957	-0.111734	5.69677	-0.1056
0.0473	-2.47366	-0.119783	-1.80032	-0.104142	1.03599	-0.108192	2.65793	-0.115343	2.12557	-0.118053	3.90087	-0.111746	4.14546	-0.116776	3.47717	-0.120514	4.64646	-0.1088	6.18985	-0.117713	6.10046	-0.113309	5.92751	-0.104435
0.0474	-2.6547	-0.123642	-1.26006	-0.105715	1.43902	-0.110819	2.48777	-0.114837	1.90505	-0.118242	3.87854	-0.114171	3.58347	-0.116584	3.32904	-0.121647	4.66698	-0.112023	5.678	-0.118917	6.35297	-0.114401	6.02604	-0.104009
0.0475	-3.06474	-0.126074	-0.604278	-0.107888	1.78528	-0.112471	2.10547	-0.114196	1.406	-0.119139	3.7299	-0.11545	3.07695	-0.11678	3.41982	-0.121991	4.70891	-0.115006	4.76503	-0.119873	6.69241	-0.114564	6.12915	-0.104167
0.0476	-3.70493	-0.126413	-0.159136	-0.110524	2.00275	-0.113055	1.41934	-0.113461	0.751557	-0.120204	3.43836	-0.115829	2.6353	-0.117729	3.65233	-0.121591	4.89129	-0.117408	3.64154	-0.120437	6.89051	-0.113639	6.34856	-0.104618
0.0477	-4.52203	-0.124569	-0.170258	-0.113328	2.07963	-0.112675	0.461576	-0.112708	0.134758	-0.121089	3.06877	-0.115609	2.27102	-0.119353	3.84345	-0.120586	5.24441	-0.119112	2.52206	-0.120702	6.7937	-0.111932	6.7006	-0.105052
0.0478	-5.42406	-0.121147	-0.667198	-0.115895	2.00974	-0.111646	-0.634663	-0.112056	-0.250791	-0.121711	2.72394	-0.115003	2.05397	-0.121182	3.85258	-0.119337	5.67364	-0.120243	1.558	-0.120853	6.35668	-0.110077	7.1186	-0.105257
0.0479	-6.27364	-0.117157	-1.451	-0.11781	1.75926	-0.110382	-1.65647	-0.111622	-0.315239	-0.122182	2.48298	-0.114017	2.06519	-0.122686	3.66653	-0.118279	6.01015	-0.12098	0.829288	-0.121096	5.62938	-0.10882	7.50521	-0.10521
0.048	-6.90362	-0.113537	-2.19237	-0.118767	1.3052	-0.109248	-2.37889	-0.111434	-0.103756	-0.122621	2.33307	-0.112659	2.34272	-0.123573	3.3584	-0.117767	6.12635	-0.121256	0.351195	-0.121402	4.72407	-0.108604	7.77488	-0.105053
0.0481	-7.2049	-0.110836	-2.61427	-0.118637	0.705306	-0.108352	-2.64343	-0.11137	0.2329	-0.123096	2.19854	-0.111185	2.83921	-0.123925	3.02938	-0.117893	6.01334	-0.12076	0.139965	-0.121519	3.79442	-0.109355	7.88418	-0.105001
0.0482	-7.1699	-0.109034	-2.5849	-0.117493	0.131554	-0.107605	-2.41462	-0.111343	0.536383	-0.123507	1.99708	-0.110068	3.45337	-0.123987	2.7226	-0.118504	5.7568	-0.119125	0.19207	-0.121008	3.0041	-0.110615	7.81765	-0.105249
0.0483	-6.93194	-0.10782	-2.15944	-0.115628	-0.205041	-0.106934	-1.81151	-0.111482	0.722994	-0.123567	1.72116	-0.109847	4.05934	-0.123855	2.43192	-0.119241	5.46281	-0.116319	0.483411	-0.11953	2.42978	-0.111895	7.58272	-0.105963
0.0484	-6.69585	-0.10685	-1.50982	-0.113562	-0.18166	-0.106437	-1.05398	-0.112104	0.812324	-0.122933	1.45152	-0.110766	4.58521	-0.123358	2.13793	-0.119739	5.20466	-0.11283	0.983842	-0.116979	2.06348	-0.113042	7.2067	-0.107232
0.0485	-6.59386	-0.106006	-0.840163	-0.111874	0.151409	-0.106444	-0.36331	-0.113494	0.882569	-0.121388	1.28478	-0.112641	4.99146	-0.122152	1.82645	-0.119766	5.02077	-0.109547	1.63997	-0.113635	1.84083	-0.114385	6.77043	-0.108932
0.0486	-6.61374	-0.105401	-0.287382	-0.111081	0.59347	-0.107309	0.118116	-0.115616	0.989607	-0.119019	1.26816	-0.114988	5.27758	-0.120027	1.47659	-0.119344	4.91586	-0.107349	2.36658	-0.110065	1.71706	-0.116431	6.38014	-0.110607
0.0487	-6.607	-0.10522	0.11986	-0.111436	0.93002	-0.109252	0.348915	-0.117973	1.11076	-0.116191	1.35514	-0.117221	5.44449	-0.117172	1.0818	-0.118743	4.87085	-0.106764	3.04423	-0.106989	1.67948	-0.119481	6.12969	-0.111567
0.0488	-6.41174	-0.1055	0.436446	-0.112942	1.07128	-0.112133	0.372637	-0.119921	1.15179	-0.113368	1.47798	-0.118784	5.47323	-0.11415	0.661032	-0.11845	4.815	-0.107765	3.55403	-0.105055	1.6976	-0.123265	6.01296	-0.111173
0.0489	-5.97391	-0.106102	0.734889	-0.115425	1.09574	-0.115473	0.275661	-0.120996	1.02229	-0.110893	1.62953	-0.11931	5.35932	-0.111743	0.272375	-0.118847	4.63886	-0.10985	3.80472	-0.104701	1.71684	-0.127003	5.85252	-0.109188
0.049	-5.34507	-0.106738	1.02615	-0.118539	1.14298	-0.118536	0.161189	-0.121221	0.722086	-0.108918	1.89702	-0.118633	5.12086	-0.110635	-0.0198685	-0.120068	4.27123	-0.112275	3.74924	-0.10609	1.69294	-0.129638	5.42677	-0.106046
0.0491	-4.64283	-0.10708	1.21345	-0.121743	1.27174	-0.120499	0.0931977	-0.120967	0.351483	-0.107596	2.37649	-0.116923	4.81698	-0.111153	-0.183919	-0.121765	3.75771	-0.114342	3.41059	-0.109061	1.64092	-0.130326	4.61922	-0.102655
0.0492	-3.95276	-0.106885	1.15862	-0.1243	1.39409	-0.120797	0.0638891	-0.120624	0.0689542	-0.107212	3.08186	-0.114676	4.51242	-0.113193	-0.190463	-0.123151	3.2366	-0.115595	2.8617	-0.113042	1.63417	-0.128756	3.54012	-0.100034
0.0493	-3.32085	-0.106063	0.752302	-0.125374	1.33329	-0.119298	0.0275519	-0.120293	0.0190748	-0.108118	3.86471	-0.112612	4.22852	-0.116198	0.00325934	-0.123276	2.87209	-0.115903	2.20786	-0.117231	1.77212	-0.125291	2.45149	-0.0987897
0.0494	-2.75146	-0.104736	0.00893014	-0.124375	0.9658	-0.116431	-0.0529937	-0.11984	0.271593	-0.110471	4.47294	-0.111431	3.92247	-0.119349	0.45679	-0.121489	2.72989	-0.115385	1.56094	-0.120782	2.06815	-0.120768	1.59515	-0.0989432
0.0495	-2.2586	-0.103196	-0.929127	-0.121233	0.33846	-0.112952	-0.173381	-0.119171	0.772431	-0.113985	4.67609	-0.111589	3.52083	-0.121809	1.18451	-0.117738	2.75956	-0.11422	1.00576	-0.123174	2.44769	-0.116222	1.06106	-0.100076
0.0496	-1.89895	-0.101836	-1.87451	-0.116589	-0.342011	-0.109714	-0.304175	-0.118486	1.38262	-0.117934	4.38421	-0.11303	3.01165	-0.122978	2.10046	-0.112555	2.82047	-0.112508	0.606159	-0.124311	2.79594	-0.112564	0.768825	-0.101587
0.0497	-1.74341	-0.101124	-2.67774	-0.111603	-0.827351	-0.107309	-0.409701	-0.118229	1.93741	-0.121421	3.67849	-0.115228	2.5103	-0.122737	3.01963	-0.106818	2.78514	-0.110309	0.406141	-0.124462	3.01202	-0.110387	0.612213	-0.103005
0.0498	-1.84779	-0.101438	-3.27812	-0.107576	-1.00537	-0.105972	-0.44049	-0.118793	2.3266	-0.123737	2.75011	-0.117333	2.20179	-0.121435	3.75614	-0.101398	2.59888	-0.107796	0.434242	-0.123884	3.11011	-0.110026	0.570401	-0.104043
0.0499	-2.19508	-0.102945	-3.69495	-0.105494	-0.939812	-0.105618	-0.344408	-0.120136	2.47941	-0.124605	1.81005	-0.118577	2.23342	-0.119732	4.20845	-0.0970168	2.27716	-0.105356	0.676254	-0.122703	3.14542	-0.111522	0.711673	-0.1046
0.05	-2.70825	-0.105453	-3.95899	-0.105689	-0.818325	-0.105999	-0.10421	-0.121754	2.36376	-0.124121	1.00434	-0.118583	2.60807	-0.118236	4.40112	-0.0940607	1.88012	-0.103485	1.07476	-0.12091	3.18077	-0.114624	1.10586	-0.104782
0.0501	-3.27626	-0.108425	-4.08039	-0.107839	-0.812324	-0.1069	0.222115	-0.122926	1.96519	-0.122511	0.378326	-0.117497	3.16301	-0.117311	4.40511	-0.0925193	1.47596	-0.102464	1.54078	-0.118484	3.21625	-0.118806	1.70546	-0.104821
0.0502	-3.7903	-0.111222	-4.02006	-0.111144	-1.00819	-0.108205	0.510994	-0.123172	1.3343	-0.119958	-0.0839333	-0.115873	3.67195	-0.116995	4.28412	-0.0920581	1.13356	-0.102187	2.01878	-0.115572	3.1777	-0.123359	2.36035	-0.104988
0.0503	-4.15576	-0.113411	-3.761	-0.114646	-1.38255	-0.109895	0.630118	-0.122511	0.618613	-0.116562	-0.395387	-0.114405	3.9621	-0.117266	4.07527	-0.0923078	0.91062	-0.102224	2.48042	-0.112504	2.98389	-0.127604	2.90295	-0.105505
0.0504	-4.36188	-0.114959	-3.36716	-0.117431	-1.83998	-0.11188	0.503249	-0.121451	0.0266315	-0.112574	-0.547965	-0.11363	3.98407	-0.118129	3.80852	-0.0931994	0.850141	-0.102224	2.91272	-0.109745	2.56544	-0.131067	3.24237	-0.106369
0.0505	-4.49748	-0.116112	-2.99857	-0.118986	-2.24801	-0.11392	0.154272	-0.120708	-0.261826	-0.108562	-0.509913	-0.113678	3.81543	-0.119598	3.5521	-0.0949608	0.981128	-0.102182	3.2626	-0.107729	1.95252	-0.133427	3.40143	-0.107335
0.0506	-4.68983	-0.117155	-2.83547	-0.119282	-2.48739	-0.11563	-0.327733	-0.120774	-0.209576	-0.105386	-0.279376	-0.114253	3.5798	-0.12151	3.39692	-0.0978266	1.29499	-0.102429	3.41842	-0.106665	1.24139	-0.13445	3.44193	-0.108038
0.0507	-5.03696	-0.118174	-2.97475	-0.118687	-2.49687	-0.116555	-0.840289	-0.121757	0.0933553	-0.103839	0.120363	-0.114808	3.35822	-0.123366	3.38516	-0.10166	1.75279	-0.103371	3.25505	-0.106474	0.560468	-0.133947	3.37284	-0.108149
0.0508	-5.53654	-0.118979	-3.36439	-0.117709	-2.3096	-0.116391	-1.28732	-0.123249	0.493796	-0.10421	0.635081	-0.114866	3.17279	-0.124457	3.43852	-0.105861	2.2953	-0.105045	2.72123	-0.106879	0.0263766	-0.131955	3.11415	-0.107638
0.0509	-6.08036	-0.119265	-3.82044	-0.116678	-2.05731	-0.115098	-1.58526	-0.124727	0.858641	-0.106129	1.20498	-0.114318	3.00857	-0.124153	3.36703	-0.109674	2.84492	-0.107041	1.89279	-0.107614	-0.279364	-0.12879	2.58904	-0.106879
0.051	-6.52419	-0.118768	-4.12235	-0.115734	-1.88529	-0.112899	-1.6565	-0.125742	1.10946	-0.108826	1.77718	-0.113505	2.86132	-0.122265	2.95807	-0.112587	3.33593	-0.108736	0.938521	-0.10861	-0.328989	-0.125125	1.81165	-0.106589
0.0511	-6.76849	-0.117398	-4.13817	-0.114905	-1.87836	-0.110259	-1.42765	-0.12618	1.23123	-0.111582	2.31399	-0.113043	2.74913	-0.119103	2.10539	-0.114592	3.71631	-0.10965	0.0186059	-0.109939	-0.149708	-0.12174	0.940293	-0.107513
0.0512	-6.78721	-0.115378	-3.87501	-0.11429	-1.99107	-0.107656	-0.877721	-0.126169	1.24145	-0.114027	2.79832	-0.113477	2.69112	-0.115395	0.903529	-0.116029	3.96567	-0.109755	-0.758238	-0.111672	0.194662	-0.119284	0.207598	-0.110041
0.0513	-6.62301	-0.11324	-3.4577	-0.113986	-2.06439	-0.105501	-0.0857352	-0.125921	1.18273	-0.116105	3.22281	-0.11496	2.68588	-0.112081	-0.346815	-0.117313	4.07167	-0.109424	-1.33871	-0.113778	0.627131	-0.118018	-0.182285	-0.113929
0.0514	-6.34586	-0.111707	-3.02647	-0.114023	-1.93999	-0.104017	0.745182	-0.125624	1.13391	-0.117852	3.58857	-0.11714	2.71687	-0.110034	-1.26677	-0.118699	4.03396	-0.109215	-1.68754	-0.116127	1.08366	-0.11781	-0.147348	-0.118377
0.0515	-6.00959	-0.111421	-2.65469	-0.114208	-1.5515	-0.103233	1.36746	-0.125372	1.20513	-0.11929	3.89333	-0.119339	2.77328	-0.109779	-1.54945	-0.120173	3.85572	-0.10956	-1.767	-0.118528	1.52447	-0.118242	0.211178	-0.12245
0.0516	-5.64962	-0.112649	-2.34087	-0.114194	-0.963263	-0.103038	1.58163	-0.125231	1.4853	-0.120327	4.13937	-0.120831	2.88184	-0.11132	-1.09928	-0.12157	3.54712	-0.110528	-1.5688	-0.120694	1.92215	-0.118794	0.665532	-0.125478
0.0517	-5.32545	-0.115133	-2.05181	-0.113826	-0.34374	-0.10327	1.34261	-0.125193	1.99462	-0.120926	4.29647	-0.121116	3.06383	-0.114063	-0.065399	-0.122635	3.13304	-0.111873	-1.14695	-0.122236	2.24252	-0.119049	0.940177	-0.127226
0.0518	-5.1088	-0.118166	-1.78533	-0.113336	0.131305	-0.103794	0.781414	-0.125121	2.65338	-0.121073	4.3215	-0.120153	3.31463	-0.117118	1.26367	-0.123042	2.6569	-0.113212	-0.631517	-0.122895	2.42061	-0.11883	0.855694	-0.12777
0.0519	-5.06221	-0.120946	-1.61458	-0.113272	0.32584	-0.104576	0.119582	-0.124828	3.35027	-0.120834	4.1779	-0.118394	3.5941	-0.119666	2.59509	-0.122448	2.16412	-0.114288	-0.182012	-0.122612	2.39867	-0.118194	0.398172	-0.127248
0.052	-5.16596	-0.122933	-1.64958	-0.114136	0.189912	-0.105715	-0.438089	-0.124073	3.95648	-0.120293	3.85166	-0.11662	3.86102	-0.121324	3.74611	-0.120692	1.7277	-0.115047	0.0848428	-0.121644	2.16053	-0.117376	-0.281452	-0.12578
0.0521	-5.30881	-0.124027	-1.95767	-0.116024	-0.22096	-0.107376	-0.799364	-0.122665	4.37931	-0.119617	3.38779	-0.115522	4.11085	-0.122064	4.65546	-0.117899	1.41617	-0.115552	0.14067	-0.120438	1.78591	-0.116565	-0.940816	-0.123493
0.0522	-5.36767	-0.124403	-2.4991	-0.118558	-0.762187	-0.109637	-0.996898	-0.120541	4.55979	-0.119003	2.8652	-0.115325	4.39672	-0.121976	5.35059	-0.114613	1.2774	-0.115854	0.0516355	-0.119429	1.44072	-0.115851	-1.38969	-0.12064
0.0523	-5.29784	-0.124278	-3.13663	-0.121064	-1.27359	-0.112348	-1.13184	-0.117891	4.48421	-0.118601	2.37466	-0.115633	4.74948	-0.121117	5.84704	-0.111518	1.3515	-0.116005	-0.0759075	-0.118868	1.33409	-0.115261	-1.57069	-0.117599
0.0524	-5.13998	-0.12363	-3.71042	-0.122951	-1.65413	-0.11514	-1.30471	-0.11517	4.16449	-0.118452	2.00848	-0.11573	5.12357	-0.119542	6.11307	-0.109132	1.63625	-0.116088	-0.152865	-0.118766	1.61335	-0.114849	-1.54541	-0.114869
0.0525	-4.9994	-0.122236	-4.11746	-0.123855	-1.87665	-0.117595	-1.56216	-0.112933	3.64366	-0.118421	1.84237	-0.11499	5.34861	-0.117522	6.04979	-0.107605	2.06041	-0.116182	-0.148202	-0.118975	2.25226	-0.114618	-1.43756	-0.112917
0.0526	-4.95396	-0.119946	-4.3801	-0.123762	-1.97948	-0.11939	-1.87255	-0.111533	2.99378	-0.118247	1.8952	-0.113215	5.19429	-0.115622	5.56873	-0.106698	2.51468	-0.116245	-0.091628	-0.119338	3.06438	-0.114431	-1.34934	-0.111976
0.0527	-5.02974	-0.116938	-4.55741	-0.122836	-2.01164	-0.120424	-2.12841	-0.110989	2.2893	-0.117666	2.11244	-0.110806	4.51996	-0.11453	4.68573	-0.10608	2.8951	-0.116089	-0.0382277	-0.11975	3.7513	-0.113895	-1.32746	-0.112005
0.0528	-5.19975	-0.113737	-4.66913	-0.121287	-2.00867	-0.120715	-2.17705	-0.111009	1.59835	-0.116584	2.38512	-0.108567	3.40823	-0.114726	3.56769	-0.105614	3.16164	-0.115462	-0.0314762	-0.120188	4.05623	-0.112692	-1.36483	-0.112684
0.0529	-5.40583	-0.110943	-4.66243	-0.119279	-2.00871	-0.120425	-1.90579	-0.111259	0.989703	-0.115097	2.57683	-0.107389	2.18746	-0.116362	2.49346	-0.105447	3.34057	-0.114283	-0.0469608	-0.120583	3.87226	-0.110865	-1.42342	-0.113666
0.053	-5.61026	-0.108877	-4.46212	-0.116916	-2.05027	-0.119769	-1.31533	-0.111639	0.518135	-0.113416	2.5823	-0.10782	1.2878	-0.119138	1.73921	-0.10588	3.51702	-0.112786	-0.032827	-0.120816	3.21913	-0.108947	-1.44117	-0.114738
0.0531	-5.80818	-0.107421	-4.09963	-0.114359	-2.15548	-0.119034	-0.546427	-0.112276	0.217339	-0.111657	2.32817	-0.109827	1.01197	-0.122413	1.4414	-0.107065	3.79266	-0.111451	0.0845934	-0.120731	2.21669	-0.107707	-1.36186	-0.115778
0.0532	-6.02183	-0.106266	-3.73516	-0.111852	-2.2891	-0.118516	0.196069	-0.113306	0.0723179	-0.109831	1.80871	-0.112775	1.35622	-0.125372	1.57263	-0.108884	4.20786	-0.110752	0.337802	-0.12026	1.04143	-0.107691	-1.13453	-0.116717
0.0533	-6.26113	-0.105256	-3.5873	-0.109717	-2.36943	-0.1184	0.740092	-0.11469	0.016271	-0.108002	1.06563	-0.11573	2.04089	-0.127291	1.9949	-0.11096	4.70284	-0.110921	0.717002	-0.119428	-0.0952781	-0.108944	-0.744966	-0.117421
0.0534	-6.49259	-0.104667	-3.7742	-0.108269	-2.30309	-0.118641	1.0138	-0.116134	-0.0333292	-0.106441	0.167142	-0.11783	2.684	-0.127781	2.53881	-0.112859	5.11316	-0.111895	1.17827	-0.118417	-0.981132	-0.111028	-0.234037	-0.11774
0.0535	-6.64798	-0.105013	-4.21635	-0.107782	-2.02965	-0.11892	1.03126	-0.11731	-0.110264	-0.105602	-0.755451	-0.118656	3.0025	-0.126949	3.04682	-0.114224	5.25008	-0.11337	1.63703	-0.11756	-1.47704	-0.113365	0.310728	-0.11751
0.0536	-6.66427	-0.106681	-4.65338	-0.10841	-1.55895	-0.118856	0.864459	-0.11794	-0.17165	-0.105832	-1.52994	-0.11835	2.93131	-0.125256	3.37495	-0.114909	5.00246	-0.114907	1.9931	-0.117217	-1.58143	-0.115476	0.784236	-0.116643
0.0537	-6.50999	-0.109461	-4.80118	-0.110095	-0.968485	-0.118233	0.615519	-0.117907	-0.143802	-0.107145	-1.95943	-0.117427	2.62301	-0.12329	3.41804	-0.114975	4.39822	-0.115996	2.1322	-0.117696	-1.40431	-0.117084	1.09547	-0.115202
0.0538	-6.21321	-0.112538	-4.52395	-0.112511	-0.394226	-0.117115	0.409759	-0.11716	0.0423268	-0.10914	-1.91191	-0.116457	2.31504	-0.121493	3.11077	-0.114566	3.59022	-0.116137	1.94825	-0.119023	-1.10197	-0.118081	1.19996	-0.113494
0.0539	-5.83729	-0.114848	-3.8889	-0.115145	0.0305319	-0.115782	0.366011	-0.115752	0.369221	-0.111175	-1.38587	-0.115817	2.21188	-0.120054	2.49088	-0.113776	2.77732	-0.114974	1.3956	-0.120988	-0.777459	-0.118413	1.08803	-0.11194
0.054	-5.45045	-0.115623	-3.10299	-0.117455	0.214161	-0.114554	0.568245	-0.113878	0.763627	-0.112684	-0.543868	-0.115661	2.38344	-0.118945	1.66389	-0.112654	2.10302	-0.112438	0.538797	-0.123064	-0.424479	-0.11806	0.772699	-0.110945
0.0541	-5.10162	-0.114752	-2.36466	-0.119011	0.160369	-0.11364	1.00591	-0.111825	1.13085	-0.113384	0.354398	-0.115949	2.76649	-0.118178	0.790723	-0.111257	1.61193	-0.108874	-0.449169	-0.124587	0.0128273	-0.117125	0.291667	-0.110666
0.0542	-4.81046	-0.112764	-1.77844	-0.119609	-0.0150084	-0.113018	1.55208	-0.10992	1.41716	-0.113482	1.06981	-0.116467	3.19403	-0.117878	0.00654416	-0.10978	1.30423	-0.104999	-1.33912	-0.124977	0.6037	-0.115836	-0.287179	-0.11095
0.0543	-4.5931	-0.110416	-1.33704	-0.119207	-0.137414	-0.112506	1.99838	-0.108393	1.63134	-0.113499	1.45571	-0.116828	3.49266	-0.1183	-0.567133	-0.108599	1.1572	-0.101715	-1.93313	-0.123992	1.36494	-0.114454	-0.829894	-0.111451
0.0544	-4.4676	-0.108402	-0.997264	-0.117992	-0.059865	-0.112027	2.15191	-0.107411	1.81439	-0.114094	1.46501	-0.116543	3.57314	-0.119637	-0.845688	-0.108083	1.159	-0.0998368	-2.13783	-0.121793	2.22427	-0.113178	-1.19568	-0.11184
0.0545	-4.436	-0.107114	-0.741042	-0.116344	0.248126	-0.111721	1.93547	-0.107136	2.00273	-0.115677	1.14485	-0.115188	3.4582	-0.121835	-0.750727	-0.108477	1.31095	-0.0998497	-1.97927	-0.118769	3.02765	-0.112085	-1.31696	-0.112019
0.0546	-4.50451	-0.106672	-0.580824	-0.114811	0.652035	-0.111981	1.41979	-0.107765	2.17698	-0.118198	0.633793	-0.112671	3.26464	-0.12452	-0.250751	-0.109815	1.63021	-0.101772	-1.57377	-0.115405	3.57198	-0.111151	-1.22899	-0.112162
0.0547	-4.66593	-0.10692	-0.528136	-0.113957	0.902614	-0.113174	0.761501	-0.109477	2.25788	-0.121162	0.125783	-0.109332	3.11705	-0.127102	0.582553	-0.11197	2.11991	-0.105162	-1.02787	-0.112155	3.69525	-0.110423	-1.02185	-0.112594
0.0548	-4.90249	-0.107658	-0.578382	-0.114054	0.75919	-0.115452	0.127066	-0.112195	2.18276	-0.123771	-0.180606	-0.105959	3.09154	-0.128932	1.56363	-0.114708	2.73544	-0.109281	-0.403599	-0.109476	3.3539	-0.110023	-0.763451	-0.11352
0.0549	-5.16903	-0.108654	-0.698137	-0.114853	0.133431	-0.118552	-0.382946	-0.115474	1.95569	-0.125269	-0.146696	-0.103551	3.164	-0.129478	2.42451	-0.117724	3.38733	-0.11331	0.256436	-0.107766	2.67851	-0.110142	-0.474307	-0.114853
0.055	-5.38775	-0.109788	-0.83573	-0.115717	-0.83946	-0.121861	-0.721108	-0.118473	1.69169	-0.12523	0.227499	-0.102909	3.23185	-0.128446	2.9576	-0.120599	3.96496	-0.116622	0.874301	-0.107194	1.90551	-0.110863	-0.171732	-0.116242
0.0551	-5.48105	-0.111021	-0.938839	-0.115927	-1.84542	-0.124574	-0.878892	-0.120376	1.55331	-0.123769	0.824085	-0.104324	3.18108	-0.125852	3.10992	-0.122778	4.40093	-0.11888	1.34378	-0.10755	1.28419	-0.112024	0.0715536	-0.117277
0.0552	-5.39689	-0.112281	-0.953186	-0.115123	-2.54286	-0.125973	-0.864001	-0.120718	1.64081	-0.12142	1.47848	-0.107381	2.97034	-0.121978	2.97789	-0.123768	4.68155	-0.120016	1.58734	-0.108299	0.953238	-0.113301	0.123641	-0.117703
0.0553	-5.09612	-0.113394	-0.860869	-0.113455	-2.73756	-0.125754	-0.685168	-0.119657	1.95314	-0.118891	2.05982	-0.111022	2.63928	-0.117312	2.70327	-0.123372	4.80777	-0.120091	1.61723	-0.108999	0.912371	-0.114382	-0.0916192	-0.117579
0.0554	-4.52622	-0.114197	-0.70778	-0.111519	-2.41605	-0.12416	-0.386354	-0.117821	2.38051	-0.11678	2.51321	-0.114002	2.30073	-0.112448	2.38351	-0.121785	4.78589	-0.119164	1.52377	-0.10965	1.04887	-0.115139	-0.52866	-0.117191
0.0555	-3.67142	-0.114645	-0.593106	-0.110097	-1.72763	-0.12183	-0.0364242	-0.115953	2.79993	-0.115336	2.87175	-0.11535	2.04148	-0.10797	2.07417	-0.119587	4.60901	-0.117374	1.3867	-0.110684	1.22401	-0.115675	-1.01136	-0.116831
0.0556	-2.60863	-0.114896	-0.619905	-0.109772	-0.837438	-0.119435	0.328084	-0.114558	3.1495	-0.114476	3.1851	-0.114804	1.92155	-0.104281	1.83994	-0.117473	4.26363	-0.115046	1.19221	-0.11263	1.31412	-0.116175	-1.33874	-0.116568
0.0557	-1.55081	-0.115116	-0.814066	-0.110737	0.110638	-0.117359	0.70719	-0.113774	3.44541	-0.113955	3.5285	-0.112851	1.98248	-0.101546	1.78112	-0.116001	3.75022	-0.112815	0.879089	-0.115635	1.22746	-0.116775	-1.43703	-0.116229
0.0558	-0.766122	-0.115301	-1.10293	-0.112666	1.02006	-0.11564	1.12929	-0.113486	3.71357	-0.113521	3.96686	-0.110464	2.24601	-0.0997014	1.95475	-0.115319	3.08095	-0.111465	0.428714	-0.119293	0.93213	-0.117569	-1.39384	-0.115514
0.0559	-0.463077	-0.11525	-1.35285	-0.114676	1.84505	-0.114195	1.58605	-0.113627	3.93953	-0.11307	4.5267	-0.108598	2.70702	-0.0987119	2.28142	-0.115215	2.29211	-0.111673	-0.0672114	-0.122771	0.486951	-0.118609	-1.38226	-0.114283
0.056	-0.672846	-0.114799	-1.45417	-0.115721	2.54461	-0.113089	1.99779	-0.114276	4.09803	-0.112594	5.14996	-0.107836	3.33626	-0.0986981	2.57817	-0.115259	1.47701	-0.11357	-0.454511	-0.125217	0.0366759	-0.119826	-1.50328	-0.112717
0.0561	-1.24457	-0.113974	-1.38046	-0.11499	3.09229	-0.11259	2.24198	-0.115642	4.15789	-0.112132	5.7052	-0.108237	4.0853	-0.0998363	2.65027	-0.115084	0.781856	-0.116623	-0.600344	-0.126036	-0.241762	-0.12101	-1.70288	-0.111219
0.0562	-1.92884	-0.113067	-1.16201	-0.11233	3.48072	-0.112977	2.24356	-0.11784	4.12298	-0.111686	6.05992	-0.109446	4.91777	-0.102157	2.40822	-0.114499	0.345169	-0.11988	-0.479621	-0.125085	-0.260978	-0.121847	-1.84768	-0.110136
0.0563	-2.50996	-0.112409	-0.872005	-0.108378	3.7264	-0.11425	2.0296	-0.12074	4.04749	-0.111274	6.1513	-0.110912	5.82778	-0.105274	1.9284	-0.11346	0.248172	-0.122426	-0.18822	-0.122686	-0.0722517	-0.122165	-1.87724	-0.109525
0.0564	-2.8859	-0.112118	-0.591813	-0.104269	3.85565	-0.116079	1.73492	-0.123944	3.99842	-0.11094	6.03176	-0.112121	6.79343	-0.108374	1.42288	-0.112053	0.423896	-0.123761	0.11213	-0.119495	0.185422	-0.122108	-1.86332	-0.109105
0.0565	-3.06531	-0.112059	-0.392165	-0.10115	3.87726	-0.117916	1.52957	-0.126876	4.03083	-0.110759	5.82814	-0.112748	7.74612	-0.110554	1.08369	-0.110445	0.739601	-0.12389	0.277617	-0.116305	0.382653	-0.122108	-1.94499	-0.108444
0.0566	-3.0902	-0.111943	-0.302118	-0.0996365	3.80387	-0.119265	1.54582	-0.128971	4.16055	-0.110759	5.69916	-0.112616	8.55537	-0.11128	1.02407	-0.108876	1.09587	-0.123201	0.260905	-0.113675	0.471603	-0.122639	-2.17249	-0.107285
0.0567	-2.9692	-0.111566	-0.265816	-0.099704	3.66294	-0.119805	1.83062	-0.129801	4.3372	-0.110855	5.74236	-0.111672	9.0903	-0.110681	1.25947	-0.107643	1.46858	-0.122178	0.110202	-0.111761	0.488245	-0.123907	-2.45976	-0.10568
0.0568	-2.70258	-0.110874	-0.177715	-0.100929	3.49554	-0.119385	2.33934	-0.129209	4.49535	-0.110837	5.92818	-0.109986	9.2725	-0.109461	1.72452	-0.10692	1.88556	-0.121192	-0.0571685	-0.110408	0.488593	-0.125779	-2.58979	-0.104051
0.0569	-2.30601	-0.109944	0.0612889	-0.102828	3.33567	-0.117972	2.94776	-0.127271	4.61435	-0.11048	6.13687	-0.107866	9.10364	-0.108528	2.32738	-0.106701	2.364	-0.120362	-0.122148	-0.10943	0.527594	-0.127904	-2.36062	-0.102961
0.057	-1.85169	-0.108852	0.456371	-0.105058	3.15891	-0.115612	3.49169	-0.124259	4.75966	-0.109685	6.24306	-0.105916	8.6189	-0.108523	2.964	-0.106725	2.8673	-0.119595	-0.00820588	-0.108908	0.63038	-0.129879	-1.70119	-0.102774
0.0571	-1.44153	-0.107656	0.890335	-0.107406	2.92391	-0.112469	3.85167	-0.120521	5.05771	-0.108495	6.22451	-0.104863	7.85814	-0.109539	3.55389	-0.106533	3.33895	-0.118728	0.291903	-0.10916	0.824784	-0.1313	-0.747007	-0.103446
0.0572	-1.17629	-0.106451	1.16534	-0.109633	2.60382	-0.108803	3.97472	-0.116484	5.61021	-0.107029	6.14882	-0.10525	6.88847	-0.111103	4.0492	-0.105693	3.74107	-0.117658	0.741757	-0.110489	1.12766	-0.131831	0.204236	-0.104551
0.0573	-1.1252	-0.105435	1.14207	-0.111487	2.24045	-0.105019	3.87933	-0.112671	6.39323	-0.105313	6.13783	-0.107095	5.85629	-0.112457	4.43641	-0.104178	4.03606	-0.116403	1.27508	-0.112914	1.54024	-0.131258	0.835271	-0.10561
0.0574	-1.29976	-0.104845	0.82073	-0.112668	1.96749	-0.101561	3.63795	-0.109602	7.21995	-0.103404	6.28719	-0.109824	4.9823	-0.112925	4.72358	-0.102383	4.16347	-0.115068	1.84479	-0.116049	2.0284	-0.129625	0.968988	-0.106374
0.0575	-1.65763	-0.104772	0.345865	-0.112955	1.97127	-0.0988801	3.35278	-0.107573	7.80867	-0.101526	6.60464	-0.112495	4.50475	-0.112323	4.91753	-0.100954	4.06597	-0.11369	2.38082	-0.119146	2.51581	-0.127253	0.639742	-0.106962
0.0576	-2.12621	-0.105072	-0.096484	-0.112336	2.37006	-0.0972996	3.14626	-0.106458	7.93059	-0.100172	7.00535	-0.114181	4.59258	-0.111085	5.02823	-0.100378	3.76779	-0.112314	2.78801	-0.121363	2.91845	-0.124575	0.0222558	-0.10769
0.0577	-2.60633	-0.105465	-0.364362	-0.111103	3.14387	-0.0969332	3.14411	-0.105741	7.52022	-0.099944	7.371	-0.114356	5.24003	-0.110112	5.05219	-0.100733	3.42034	-0.11101	2.97973	-0.122005	3.19515	-0.122059	-0.638796	-0.108786
0.0578	-2.99642	-0.105661	-0.404246	-0.109801	4.1221	-0.0975798	3.39703	-0.10489	6.72192	-0.101204	7.61413	-0.113057	6.27725	-0.110287	5.00323	-0.101757	3.23365	-0.109926	2.94745	-0.120827	3.33062	-0.120056	-1.12028	-0.110242
0.0579	-3.20388	-0.105479	-0.223619	-0.108952	5.07787	-0.0988156	3.82968	-0.103806	5.80807	-0.103766	7.71661	-0.110811	7.42743	-0.11195	4.9116	-0.103017	3.32188	-0.109224	2.76354	-0.11813	3.34728	-0.118783	-1.29709	-0.111891
0.058	-3.18902	-0.104878	0.127518	-0.108797	5.83096	-0.100087	4.23683	-0.103006	5.04206	-0.106896	7.69638	-0.108425	8.42907	-0.114715	4.82575	-0.104181	3.6183	-0.108946	2.55882	-0.114624	3.24559	-0.118343	-1.14569	-0.113537
0.0581	-2.97473	-0.104005	0.608404	-0.109153	6.27752	-0.100983	4.39522	-0.103261	4.57378	-0.109605	7.56813	-0.106561	9.11101	-0.117704	4.78996	-0.105041	3.90627	-0.108994	2.47431	-0.111157	3.06636	-0.11853	-0.767171	-0.115147
0.0582	-2.61564	-0.103255	1.18323	-0.109562	6.38323	-0.101376	4.1731	-0.10504	4.39983	-0.111127	7.34646	-0.105514	9.40878	-0.120003	4.8273	-0.105479	3.96715	-0.109236	2.60632	-0.108375	2.84388	-0.118872	-0.305793	-0.116742
0.0583	-2.18867	-0.103136	1.79297	-0.109607	6.15913	-0.10143	3.63557	-0.108098	4.42359	-0.111292	7.06683	-0.105151	9.35975	-0.121191	4.93196	-0.105522	3.74064	-0.109578	2.99902	-0.106597	2.59191	-0.118755	0.126236	-0.118282
0.0584	-1.7789	-0.104051	2.34447	-0.109224	5.66579	-0.101404	2.9895	-0.111573	4.52883	-0.110497	6.79138	-0.105162	9.07612	-0.121375	5.09845	-0.105371	3.38683	-0.109944	3.63488	-0.105814	2.29663	-0.117769	0.531022	-0.119531
0.0585	-1.46489	-0.105965	2.71213	-0.10872	5.05031	-0.101443	2.47811	-0.114408	4.61919	-0.109417	6.57401	-0.105339	8.70546	-0.120916	5.31567	-0.105458	3.16665	-0.110246	4.41382	-0.105873	1.95195	-0.115914	0.989409	-0.120157
0.0586	-1.33086	-0.108373	2.82194	-0.108526	4.53206	-0.101415	2.25096	-0.1158	4.60699	-0.108598	6.4341	-0.105686	8.38876	-0.120061	5.56653	-0.106164	3.28857	-0.110358	5.17664	-0.106584	1.55535	-0.113653	1.57931	-0.119781
0.0587	-1.43461	-0.110547	2.7011	-0.108987	4.30585	-0.101079	2.30766	-0.115497	4.42583	-0.108325	6.38246	-0.106369	8.20865	-0.118874	5.82715	-0.107533	3.76774	-0.11021	5.74715	-0.107648	1.13872	-0.111676	2.28754	-0.118275
0.0588	-1.74621	-0.111955	2.49651	-0.110052	4.44787	-0.100291	2.53232	-0.11377	4.02658	-0.108666	6.42961	-0.107508	8.15824	-0.11737	6.0767	-0.109198	4.40486	-0.109858	5.99348	-0.108664	0.76041	-0.110556	2.98866	-0.115901
0.0589	-2.15071	-0.112543	2.40072	-0.111382	4.86558	-0.0991849	2.8107	-0.111314	3.40881	-0.109547	6.56451	-0.109083	8.15552	-0.115753	6.29559	-0.110612	4.94454	-0.109458	5.89566	-0.109201	0.483672	-0.110479	3.52873	-0.113338
0.059	-2.47694	-0.11271	2.52717	-0.112524	5.35685	-0.0981148	3.08314	-0.109006	2.64257	-0.110801	6.73788	-0.110889	8.07996	-0.114343	6.44217	-0.11149	5.2141	-0.109196	5.54307	-0.108945	0.405156	-0.111265	3.84559	-0.111507
0.0591	-2.57647	-0.113042	2.86135	-0.113067	5.69467	-0.0974698	3.37397	-0.107603	1.87443	-0.112212	6.83498	-0.112627	7.82109	-0.113355	6.45376	-0.111924	5.22423	-0.109105	5.10828	-0.107913	0.613766	-0.112538	3.96869	-0.111039
0.0592	-2.42258	-0.113925	3.28511	-0.112801	5.74577	-0.0974588	3.73103	-0.107462	1.28728	-0.113634	6.75437	-0.11398	7.31113	-0.112752	6.28625	-0.112274	5.10993	-0.108987	4.77314	-0.106418	1.18415	-0.113889	3.97526	-0.111947
0.0593	-2.09791	-0.115435	3.64338	-0.111691	5.49462	-0.098073	4.18385	-0.108506	1.02372	-0.114993	6.45924	-0.114761	6.55278	-0.11228	5.98026	-0.112778	5.0263	-0.108518	4.66805	-0.104875	2.09397	-0.114961	3.92551	-0.113572
0.0594	-1.73785	-0.117304	3.84103	-0.109935	5.03477	-0.0992061	4.72228	-0.110322	1.11193	-0.11624	6.03336	-0.11499	5.65133	-0.111706	5.68594	-0.11339	5.0378	-0.10747	4.82152	-0.103633	3.20825	-0.115448	3.84986	-0.114926
0.0595	-1.41679	-0.119172	3.84412	-0.107964	4.49001	-0.100732	5.28231	-0.11239	1.4665	-0.117264	5.61681	-0.114813	4.7874	-0.110926	5.59744	-0.113829	5.1264	-0.10588	5.17435	-0.102886	4.31348	-0.115141	3.7496	-0.115302
0.0596	-1.12126	-0.120676	3.648	-0.106341	3.98094	-0.102567	5.739	-0.11425	1.97071	-0.117895	5.35634	-0.114351	4.16353	-0.109979	5.86456	-0.11386	5.23777	-0.104103	5.61611	-0.102706	5.21295	-0.114012	3.63981	-0.114576
0.0597	-0.791226	-0.121563	3.27837	-0.105604	3.59177	-0.104511	5.9635	-0.115547	2.57865	-0.118035	5.34239	-0.113594	3.93993	-0.108914	6.47397	-0.113503	5.34004	-0.102704	6.03009	-0.103172	5.81049	-0.112279	3.53145	-0.113217
0.0598	-0.377382	-0.121629	2.81638	-0.106012	3.38673	-0.106195	5.88116	-0.116044	3.31424	-0.117771	5.58443	-0.112412	4.14915	-0.107814	7.26498	-0.113094	5.45567	-0.102265	6.33742	-0.104367	6.10686	-0.11032	3.43693	-0.111882
0.0599	0.0906878	-0.120763	2.39014	-0.107473	3.4057	-0.107277	5.52179	-0.115669	4.22071	-0.1174	6.02238	-0.11065	4.68437	-0.106835	7.9881	-0.113025	5.63209	-0.103307	6.516	-0.106369	6.13968	-0.108413	3.37626	-0.110959
0.06	0.525585	-0.119021	2.163	-0.109573	3.62945	-0.107586	5.02138	-0.114573	5.28756	-0.117215	6.57375	-0.108246	5.34633	-0.106268	8.43012	-0.113489	5.91577	-0.106027	6.58159	-0.109152	5.96919	-0.106532	3.38481	-0.110463
0.0601	0.832811	-0.116746	2.2244	-0.111769	3.9765	-0.107281	4.57895	-0.113025	6.39648	-0.117349	7.15968	-0.105296	5.95453	-0.106427	8.51858	-0.114304	6.33405	-0.110119	6.57259	-0.112461	5.65738	-0.104424	3.53205	-0.110198
0.0602	0.960616	-0.11447	2.54278	-0.113588	4.34666	-0.106694	4.35782	-0.111366	7.38267	-0.117618	7.73152	-0.102112	6.43505	-0.107455	8.32641	-0.114994	6.89668	-0.114761	6.54172	-0.115811	5.28604	-0.101777	3.86948	-0.110066
0.0603	0.884351	-0.112747	2.96797	-0.114824	4.66022	-0.106055	4.42164	-0.10991	8.10969	-0.117647	8.20608	-0.0991781	6.81829	-0.10917	8.02945	-0.11499	7.55798	-0.118869	6.49683	-0.118565	4.97762	-0.0984964	4.38078	-0.110072
0.0604	0.634797	-0.111865	3.32137	-0.115533	4.90166	-0.105392	4.72201	-0.108825	8.55525	-0.11708	8.46106	-0.0969544	7.15767	-0.111259	7.79662	-0.11397	8.20197	-0.121474	6.41356	-0.120069	4.81992	-0.0949203	4.93179	-0.110171
0.0605	0.259138	-0.111809	3.50064	-0.115911	5.09705	-0.104635	5.1001	-0.108142	8.79435	-0.115761	8.39531	-0.0957766	7.4553	-0.113469	7.6913	-0.111959	8.66166	-0.122113	6.26796	-0.119825	4.83118	-0.0917882	5.34471	-0.110111
0.0606	-0.124998	-0.112215	3.49494	-0.116013	5.28352	-0.103873	5.37768	-0.107718	8.92202	-0.113829	8.0302	-0.0957082	7.65264	-0.115797	7.64719	-0.109375	8.78156	-0.120865	6.11228	-0.117733	4.90623	-0.0900145	5.48851	-0.10963
0.0607	-0.419643	-0.112624	3.363	-0.115664	5.45402	-0.103374	5.43436	-0.107335	8.97197	-0.111625	7.52451	-0.0965751	7.66591	-0.118376	7.54689	-0.106831	8.51483	-0.118263	6.07254	-0.114233	4.87516	-0.0903118	5.37849	-0.108722
0.0608	-0.593225	-0.112652	3.16669	-0.114586	5.55523	-0.103502	5.2571	-0.106951	8.91885	-0.109569	7.10959	-0.0980868	7.46231	-0.121258	7.3371	-0.105007	7.97708	-0.115	6.24421	-0.110237	4.63737	-0.0927623	5.17664	-0.107737
0.0609	-0.679741	-0.112042	2.96773	-0.112599	5.5322	-0.104434	4.96188	-0.106769	8.71361	-0.108015	6.93351	-0.0999621	7.09443	-0.124244	7.08897	-0.104423	7.38009	-0.111803	6.57847	-0.106767	4.24595	-0.096754	5.07126	-0.107171
0.061	-0.713939	-0.110738	2.80376	-0.109894	5.35232	-0.105968	4.71823	-0.107241	8.32626	-0.107161	6.98384	-0.102056	6.67987	-0.126888	6.94834	-0.105235	6.94699	-0.109204	6.84488	-0.104492	3.87835	-0.101269	5.15399	-0.107262
0.0611	-0.697841	-0.108832	2.69286	-0.107015	5.05448	-0.107592	4.64305	-0.108812	7.76807	-0.106997	7.12045	-0.104313	6.32229	-0.128599	7.02765	-0.107237	6.79244	-0.107543	6.76677	-0.103487	3.74601	-0.105376	5.34973	-0.107876
0.0612	-0.591985	-0.10665	2.61205	-0.104572	4.70033	-0.108753	4.75679	-0.111685	7.08968	-0.107213	7.18375	-0.106656	6.08494	-0.128855	7.33759	-0.109825	6.90104	-0.106939	6.23057	-0.103339	3.9355	-0.108595	5.47545	-0.108633
0.0613	-0.375457	-0.104627	2.49791	-0.103019	4.34849	-0.109142	4.97341	-0.115558	6.36846	-0.107332	7.10929	-0.10884	5.97805	-0.127442	7.79535	-0.112246	7.16875	-0.10735	5.37628	-0.10358	4.36181	-0.110953	5.36377	-0.109253
0.0614	-0.0802429	-0.103212	2.27002	-0.102541	4.01266	-0.108916	5.14608	-0.119696	5.70736	-0.10688	6.94012	-0.110401	5.94612	-0.124498	8.27859	-0.113918	7.45083	-0.108655	4.50546	-0.10402	4.81276	-0.112775	4.95867	-0.109747
0.0615	0.212587	-0.102624	1.89077	-0.103173	3.68674	-0.108513	5.14465	-0.123078	5.21252	-0.105696	6.78596	-0.110852	5.9018	-0.120593	8.65752	-0.114732	7.60046	-0.110695	3.91488	-0.104783	5.05424	-0.114419	4.36242	-0.110246
0.0616	0.437856	-0.102787	1.44876	-0.104876	3.35581	-0.108323	4.92444	-0.124788	4.95238	-0.104115	6.73626	-0.109944	5.76755	-0.116459	8.80942	-0.115094	7.51751	-0.113206	3.73149	-0.106076	4.99041	-0.116079	3.74255	-0.11079
0.0617	0.586169	-0.103335	1.12362	-0.107584	3.04334	-0.108383	4.55528	-0.124392	4.90679	-0.102787	6.80736	-0.107883	5.54629	-0.112727	8.62462	-0.115621	7.16447	-0.115714	3.93196	-0.107964	4.68109	-0.117709	3.26724	-0.111178
0.0618	0.704968	-0.103854	1.10283	-0.110996	2.79801	-0.108252	4.18584	-0.122005	4.98311	-0.102336	6.96771	-0.105308	5.35806	-0.109654	8.05624	-0.116631	6.60347	-0.11763	4.40049	-0.110299	4.36216	-0.119137	3.01047	-0.111119
0.0619	0.834784	-0.104013	1.42377	-0.114485	2.68546	-0.107222	3.97839	-0.118247	5.07548	-0.103025	7.18239	-0.10309	5.35818	-0.107046	7.15861	-0.117765	5.97533	-0.118366	5.00531	-0.112871	4.28908	-0.120148	2.96027	-0.110447
0.062	0.983697	-0.103716	1.93408	-0.11715	2.73327	-0.104859	4.01442	-0.113878	5.12147	-0.104692	7.44696	-0.101958	5.62125	-0.104533	6.13775	-0.118169	5.44274	-0.117648	5.63245	-0.115501	4.59043	-0.120563	3.07648	-0.109258
0.0621	1.13412	-0.103165	2.37803	-0.118266	2.91497	-0.101313	4.27959	-0.109582	5.14635	-0.106911	7.79583	-0.102323	6.06208	-0.101904	5.25882	-0.117038	5.10344	-0.115643	6.17638	-0.118061	5.18812	-0.120218	3.33517	-0.107946
0.0622	1.29567	-0.102724	2.57487	-0.117621	3.17203	-0.0974012	4.66202	-0.105814	5.23106	-0.109276	8.24891	-0.104182	6.49651	-0.0993981	4.71213	-0.114246	4.94389	-0.112871	6.57227	-0.120452	5.86774	-0.118967	3.76415	-0.107056
0.0623	1.53804	-0.102792	2.55018	-0.115688	3.49201	-0.0942749	5.02959	-0.102901	5.46001	-0.111538	8.76898	-0.107189	6.76301	-0.0975868	4.52687	-0.110535	4.87921	-0.110024	6.78182	-0.12253	6.39462	-0.116696	4.38312	-0.107014
0.0624	1.9127	-0.103536	2.49667	-0.113388	3.87392	-0.0929305	5.31782	-0.101133	5.85652	-0.113645	9.25727	-0.110739	6.81996	-0.0971262	4.58812	-0.107135	4.84602	-0.107646	6.81506	-0.124058	6.63254	-0.113468	5.15107	-0.107864
0.0625	2.38289	-0.104838	2.64634	-0.111623	4.33835	-0.0938537	5.57739	-0.100721	6.34933	-0.115564	9.57956	-0.114021	6.75578	-0.0983584	4.74551	-0.105149	4.87198	-0.105987	6.68537	-0.124707	6.5758	-0.109678	5.96271	-0.109201
0.0626	2.80233	-0.10633	3.12437	-0.110916	4.85502	-0.0968553	5.95289	-0.101703	6.80025	-0.117172	9.63608	-0.116249	6.69977	-0.101132	4.93164	-0.105078	5.06859	-0.105055	6.40301	-0.124208	6.31604	-0.106034	6.67918	-0.110353
0.0627	2.989	-0.107579	3.91358	-0.111378	5.34222	-0.101298	6.54276	-0.103854	7.07332	-0.118247	9.41046	-0.116916	6.73043	-0.10494	5.2086	-0.106773	5.52391	-0.10478	6.0078	-0.12255	5.97721	-0.10342	7.19127	-0.110781
0.0628	2.83497	-0.10833	4.85874	-0.112711	5.69035	-0.106317	7.29564	-0.106751	7.11771	-0.118584	8.96333	-0.115987	6.85723	-0.108982	5.71791	-0.109621	6.2208	-0.105149	5.59625	-0.120161	5.69394	-0.102598	7.46465	-0.110339
0.0629	2.35977	-0.108593	5.7368	-0.114447	5.79992	-0.111098	8.00485	-0.109903	6.96654	-0.118041	8.4336	-0.113891	7.0343	-0.112414	6.56384	-0.112915	7.01258	-0.106247	5.30243	-0.117714	5.55477	-0.10388	7.53234	-0.109257
0.063	1.6887	-0.108537	6.3332	-0.116075	5.64935	-0.114966	8.42739	-0.112778	6.71241	-0.116623	7.9829	-0.111265	7.23167	-0.114503	7.71818	-0.116093	7.67101	-0.108065	5.23366	-0.115877	5.56857	-0.106943	7.43763	-0.107932
0.0631	0.961541	-0.108378	6.52283	-0.117224	5.31102	-0.117437	8.43061	-0.114919	6.45147	-0.114489	7.76673	-0.108774	7.44912	-0.114826	9.01108	-0.118809	8.03702	-0.110416	5.38856	-0.114887	5.66081	-0.110899	7.20592	-0.106664
0.0632	0.28089	-0.108189	6.30564	-0.117727	4.92596	-0.118196	8.05626	-0.115927	6.25625	-0.111885	7.85968	-0.106962	7.68628	-0.11337	10.2001	-0.120875	8.11034	-0.112959	5.67512	-0.114534	5.72208	-0.114588	6.83646	-0.105666
0.0633	-0.309707	-0.107877	5.79434	-0.11758	4.64638	-0.117165	7.45615	-0.115646	6.18323	-0.109152	8.25	-0.106184	7.90633	-0.110583	11.0647	-0.122177	8.05208	-0.115254	5.9898	-0.114453	5.64606	-0.116999	6.365	-0.10514
0.0634	-0.788068	-0.107246	5.16225	-0.116933	4.54258	-0.11456	6.78291	-0.114207	6.2135	-0.106751	8.82094	-0.106507	8.02364	-0.107233	11.4958	-0.122515	8.07039	-0.116991	6.27208	-0.114547	5.40128	-0.117717	5.89611	-0.105285
0.0635	-1.12312	-0.106147	4.55201	-0.116032	4.59154	-0.11096	6.11575	-0.112061	6.26999	-0.105179	9.40639	-0.107636	7.95056	-0.104088	11.4994	-0.121676	8.29088	-0.118001	6.50525	-0.115135	5.02486	-0.117037	5.56477	-0.106229
0.0636	-1.25457	-0.10456	4.04601	-0.11515	4.68621	-0.107046	5.46326	-0.109863	6.24117	-0.104843	9.85663	-0.109071	7.66721	-0.101782	11.1485	-0.119604	8.68343	-0.118271	6.68137	-0.116543	4.6231	-0.115763	5.45021	-0.107862
0.0637	-1.14004	-0.102615	3.64819	-0.114389	4.72066	-0.103384	4.83858	-0.108173	6.03926	-0.1058	10.085	-0.110255	7.24383	-0.100681	10.542	-0.116541	9.10989	-0.117832	6.76345	-0.118686	4.32714	-0.114707	5.50164	-0.109881
0.0638	-0.798836	-0.100502	3.3174	-0.113597	4.63678	-0.100289	4.2972	-0.107324	5.64946	-0.107737	10.0573	-0.110778	6.82152	-0.100914	9.76185	-0.113075	9.41628	-0.116693	6.71193	-0.120844	4.23195	-0.114303	5.60187	-0.111868
0.0639	-0.314467	-0.0984738	3.00483	-0.112332	4.45576	-0.0979176	3.94613	-0.107287	5.13526	-0.110043	9.80016	-0.110534	6.537	-0.10245	8.89851	-0.109871	9.52282	-0.11495	6.53349	-0.122123	4.34771	-0.11445	5.62326	-0.113496
0.064	0.192849	-0.0968225	2.67984	-0.110186	4.26097	-0.0964567	3.889	-0.107808	4.64673	-0.112067	9.3642	-0.109723	6.46526	-0.105122	8.03327	-0.107398	9.44741	-0.112831	6.30375	-0.121955	4.59121	-0.114855	5.52092	-0.114497
0.0641	0.621866	-0.0958883	2.38305	-0.107098	4.14932	-0.0962572	4.16721	-0.108552	4.33636	-0.113328	8.81299	-0.108768	6.62258	-0.108639	7.22637	-0.105831	9.26917	-0.110778	6.11079	-0.120463	4.82598	-0.115289	5.33114	-0.114769
0.0642	0.920067	-0.0959722	2.18995	-0.103548	4.19972	-0.0975988	4.70827	-0.109281	4.30635	-0.113662	8.2387	-0.108135	6.9757	-0.112493	6.5251	-0.105151	9.09293	-0.109324	6.01328	-0.11827	4.9411	-0.115814	5.12392	-0.114283
0.0643	1.09755	-0.0971835	2.16159	-0.100406	4.41012	-0.100453	5.33618	-0.109902	4.56569	-0.113243	7.72956	-0.108069	7.46445	-0.11613	5.96587	-0.105302	9.00169	-0.108971	6.0015	-0.116132	4.92418	-0.116587	4.98747	-0.113124
0.0644	1.18411	-0.099329	2.32994	-0.0986176	4.74343	-0.104259	5.8427	-0.110529	5.04329	-0.112385	7.36755	-0.10846	8.01941	-0.119017	5.58514	-0.106286	9.03258	-0.109986	6.01595	-0.114502	4.87993	-0.117724	4.9665	-0.111368
0.0645	1.2016	-0.101839	2.66405	-0.0987987	5.13095	-0.108072	6.08308	-0.111285	5.61093	-0.111345	7.22589	-0.108953	8.61261	-0.120798	5.4675	-0.10799	9.16234	-0.112246	5.98566	-0.113429	4.94714	-0.119084	5.04877	-0.109104
0.0646	1.18242	-0.10396	3.08366	-0.100897	5.52284	-0.110974	6.04313	-0.11211	6.13309	-0.110044	7.36186	-0.109058	9.23445	-0.121367	5.69401	-0.11015	9.29821	-0.11516	5.87954	-0.112702	5.19763	-0.120205	5.16454	-0.106454
0.0647	1.19148	-0.105085	3.46719	-0.104199	5.88696	-0.112469	5.81255	-0.112664	6.5231	-0.108109	7.76075	-0.108369	9.86255	-0.120708	6.30284	-0.112241	9.31555	-0.117855	5.69954	-0.112146	5.5898	-0.12045	5.21436	-0.103592
0.0648	1.30671	-0.105107	3.70501	-0.10758	6.17488	-0.112607	5.54312	-0.112338	6.75544	-0.105111	8.30394	-0.106726	10.455	-0.118911	7.21373	-0.113632	9.12099	-0.119511	5.49838	-0.111888	5.99998	-0.119238	5.12271	-0.100652
0.0649	1.58599	-0.104541	3.71879	-0.109977	6.31355	-0.111845	5.34485	-0.110569	6.85512	-0.10102	8.76502	-0.104285	10.9245	-0.116146	8.26001	-0.113717	8.72482	-0.119716	5.34499	-0.112285	6.30274	-0.116424	4.85801	-0.0977247
0.065	1.97126	-0.104277	3.50706	-0.110874	6.19837	-0.110691	5.23236	-0.10716	6.81894	-0.0963995	8.88508	-0.101543	11.158	-0.112871	9.22767	-0.11223	8.23383	-0.118597	5.30281	-0.113681	6.47255	-0.112524	4.42813	-0.0948553
0.0651	2.28331	-0.105092	3.15372	-0.110435	5.78585	-0.109465	5.14456	-0.102533	6.61634	-0.092255	8.46758	-0.0991684	11.0759	-0.10973	9.96614	-0.109289	7.80582	-0.116557	5.41049	-0.116116	6.5705	-0.108603	3.87444	-0.0922135
0.0652	2.29427	-0.10723	2.79864	-0.109306	5.1465	-0.108196	4.99666	-0.0976274	6.22045	-0.0895725	7.50441	-0.0977104	10.659	-0.107417	10.4286	-0.105456	7.56128	-0.113994	5.66216	-0.119157	6.68789	-0.105841	3.25964	-0.0900799
0.0653	1.85168	-0.110344	2.54513	-0.108149	4.43651	-0.106873	4.74998	-0.093582	5.6576	-0.0888298	6.15288	-0.0972645	9.98812	-0.106365	10.6624	-0.101553	7.52584	-0.111167	6.01066	-0.122027	6.8657	-0.105014	2.67258	-0.0888314
0.0654	0.959397	-0.113672	2.4046	-0.107317	3.83585	-0.105565	4.44228	-0.091348	5.05082	-0.089774	4.70049	-0.0974898	9.22511	-0.106664	10.7461	-0.0983713	7.65477	-0.108333	6.36425	-0.123966	7.05277	-0.106199	2.24994	-0.0888372
0.0655	-0.183481	-0.116448	2.277	-0.106736	3.40656	-0.104516	4.13141	-0.091393	4.56246	-0.091646	3.43099	-0.0978437	8.54731	-0.108138	10.7203	-0.0964164	7.89358	-0.105898	6.64089	-0.1246	7.18277	-0.108865	2.12755	-0.0903311
0.0656	-1.30907	-0.118157	2.02566	-0.106145	3.12402	-0.10406	3.85698	-0.0936209	4.30863	-0.0936412	2.5263	-0.0979839	8.04064	-0.110536	10.5714	-0.0958072	8.18468	-0.104356	6.78618	-0.124119	7.20641	-0.112201	2.42379	-0.0932927
0.0657	-2.18723	-0.11857	1.57626	-0.105407	2.93104	-0.104488	3.59898	-0.0974968	4.32821	-0.095344	2.0222	-0.0980309	7.66631	-0.113592	10.2587	-0.0963878	8.45883	-0.103972	6.81284	-0.123044	7.14729	-0.115431	3.17662	-0.0974206
0.0658	-2.71689	-0.117746	0.940736	-0.104721	2.79255	-0.105873	3.30852	-0.102258	4.56678	-0.0968779	1.86801	-0.0983938	7.29414	-0.116974	9.78204	-0.0979112	8.63159	-0.104568	6.78036	-0.121832	7.04632	-0.118097	4.33682	-0.102151
0.0659	-2.91897	-0.115908	0.220364	-0.104497	2.70476	-0.107986	2.96866	-0.107142	4.92762	-0.0986759	1.99858	-0.0994618	6.77635	-0.12028	9.14846	-0.100207	8.64922	-0.105509	6.768	-0.120606	6.9404	-0.120057	5.77734	-0.10678
0.066	-2.88464	-0.113424	-0.439553	-0.105097	2.6836	-0.110411	2.6363	-0.111563	5.32168	-0.101052	2.37698	-0.101324	6.06509	-0.123053	8.38424	-0.103113	8.54366	-0.106102	6.78625	-0.119205	6.85237	-0.121409	7.28864	-0.110695
0.0661	-2.70838	-0.110778	-0.903155	-0.106566	2.73249	-0.112716	2.40884	-0.115127	5.67978	-0.103845	2.99085	-0.103742	5.26497	-0.124851	7.51299	-0.106328	8.45231	-0.106027	6.78875	-0.117329	6.80648	-0.122307	8.62609	-0.113413
0.0662	-2.47636	-0.108489	-1.11225	-0.108634	2.80182	-0.114664	2.34433	-0.117617	5.95161	-0.106414	3.79128	-0.106277	4.57928	-0.125323	6.57219	-0.109332	8.53139	-0.105546	6.69827	-0.114907	6.83225	-0.122875	9.5167	-0.114629
0.0663	-2.2438	-0.106925	-1.09327	-0.110905	2.81827	-0.116304	2.42356	-0.118994	6.06686	-0.107889	4.66588	-0.108497	4.17548	-0.124206	5.63574	-0.111448	8.85879	-0.105291	6.50944	-0.112184	6.95322	-0.123151	9.76691	-0.114313
0.0664	-2.0564	-0.106229	-0.929177	-0.113059	2.72266	-0.117799	2.57833	-0.119316	5.92384	-0.107641	5.45006	-0.110086	4.11511	-0.121485	4.82946	-0.112117	9.3198	-0.105859	6.26535	-0.109641	7.15287	-0.123068	9.37535	-0.112612
0.0665	-1.97623	-0.106245	-0.689584	-0.114942	2.51076	-0.119219	2.7621	-0.118765	5.45635	-0.105596	5.99338	-0.110837	4.32157	-0.117521	4.24331	-0.111209	9.65734	-0.107489	6.01925	-0.107763	7.36419	-0.122596	8.55385	-0.109899
0.0666	-2.05981	-0.106589	-0.44349	-0.116462	2.23862	-0.120359	3.00216	-0.11763	4.68691	-0.102381	6.2033	-0.110633	4.67882	-0.113066	3.88748	-0.109163	9.63666	-0.109927	5.77367	-0.106822	7.52758	-0.121706	7.65475	-0.106633
0.0667	-2.34686	-0.106948	-0.262684	-0.117342	1.99291	-0.120756	3.34221	-0.116259	3.7509	-0.0991015	6.0965	-0.10955	5.07243	-0.109172	3.66593	-0.106907	9.20657	-0.112627	5.49894	-0.106754	7.62169	-0.120353	7.01	-0.103431
0.0668	-2.80833	-0.107216	-0.251267	-0.117171	1.84167	-0.12001	3.7806	-0.115023	2.8388	-0.0970249	5.77547	-0.107967	5.40476	-0.106886	3.48102	-0.105489	8.50844	-0.114924	5.1793	-0.107207	7.70272	-0.118534	6.78473	-0.100916
0.0669	-3.35795	-0.107577	-0.493957	-0.115583	1.82738	-0.118019	4.2295	-0.114184	2.11014	-0.0971348	5.37481	-0.106611	5.60063	-0.106816	3.31234	-0.105621	7.82256	-0.11633	4.85412	-0.107754	7.84702	-0.116332	6.93326	-0.0996239
0.067	-3.86854	-0.108329	-0.990917	-0.112675	1.9422	-0.115109	4.53259	-0.113822	1.63682	-0.0998381	5.0007	-0.106362	5.57857	-0.108924	3.23345	-0.107406	7.40247	-0.116595	4.59492	-0.108112	8.07392	-0.114038	7.26631	-0.0998156
0.0671	-4.20701	-0.109547	-1.59282	-0.109105	2.13178	-0.111937	4.56997	-0.11374	1.35341	-0.104744	4.6837	-0.107784	5.28778	-0.112539	3.31822	-0.110299	7.33245	-0.115845	4.4664	-0.108169	8.33538	-0.11208	7.57104	-0.10131
0.0672	-4.28153	-0.11095	-2.06866	-0.105866	2.32406	-0.109189	4.3129	-0.113575	1.14403	-0.110801	4.40685	-0.110849	4.69792	-0.11662	3.56296	-0.113447	7.53456	-0.114519	4.49194	-0.108035	8.51957	-0.110858	7.70512	-0.103547
0.0673	-4.07805	-0.111949	-2.24523	-0.103815	2.46581	-0.107372	3.82932	-0.112897	0.931652	-0.11669	4.10937	-0.114854	3.82925	-0.120195	3.87574	-0.115995	7.81487	-0.11325	4.61314	-0.107863	8.54047	-0.110487	7.61624	-0.105729
0.0674	-3.66029	-0.111982	-2.1124	-0.10331	2.52675	-0.106652	3.22999	-0.111465	0.725458	-0.121249	3.73614	-0.118768	2.74801	-0.122679	4.11139	-0.11747	7.98666	-0.112672	4.73249	-0.107862	8.37774	-0.110815	7.32557	-0.107136
0.0675	-3.1283	-0.110831	-1.81788	-0.104208	2.51333	-0.106868	2.59844	-0.10945	0.598708	-0.123853	3.26114	-0.121747	1.58446	-0.124006	4.18609	-0.11783	7.93769	-0.113135	4.77561	-0.108181	8.07892	-0.111514	6.8721	-0.107392
0.0676	-2.5729	-0.108739	-1.55369	-0.106077	2.41058	-0.107627	1.95541	-0.107363	0.619361	-0.124287	2.73166	-0.123361	0.544239	-0.124422	4.10759	-0.117474	7.64203	-0.114673	4.72079	-0.10886	7.73127	-0.112234	6.30554	-0.106582
0.0677	-2.11261	-0.106239	-1.44023	-0.108501	2.18972	-0.108536	1.3138	-0.105845	0.804347	-0.122731	2.2447	-0.123622	-0.147107	-0.1242	3.96444	-0.117067	7.12675	-0.116889	4.61003	-0.109897	7.39984	-0.112762	5.72078	-0.105135
0.0678	-1.88436	-0.103918	-1.47746	-0.111118	1.80729	-0.109349	0.723794	-0.105301	1.07921	-0.119655	1.89082	-0.122732	-0.293121	-0.123528	3.84379	-0.117275	6.45277	-0.119147	4.5071	-0.11129	7.10258	-0.113047	5.27353	-0.103604
0.0679	-2.04205	-0.102303	-1.55636	-0.113602	1.26936	-0.110032	0.298884	-0.105658	1.31001	-0.115858	1.70981	-0.12096	0.188636	-0.122497	3.79493	-0.118495	5.68094	-0.120835	4.43903	-0.113055	6.78773	-0.113266	5.13382	-0.102405
0.068	-2.65151	-0.101791	-1.52205	-0.115612	0.672693	-0.110702	0.150919	-0.106475	1.37041	-0.112334	1.66776	-0.118596	1.22502	-0.121195	3.77655	-0.120599	4.91076	-0.121562	4.3831	-0.115189	6.38219	-0.11371	5.39406	-0.101694
0.0681	-3.65263	-0.102634	-1.24801	-0.116826	0.1988	-0.111423	0.327039	-0.107179	1.24304	-0.109962	1.67196	-0.115932	2.58734	-0.119785	3.69098	-0.122956	4.28383	-0.121309	4.23955	-0.117597	5.84891	-0.114582	6.01108	-0.101383
0.0682	-4.84523	-0.104828	-0.689191	-0.11703	0.0282634	-0.112137	0.751022	-0.107406	1.0349	-0.109126	1.63164	-0.113274	3.93933	-0.118444	3.4667	-0.124695	3.94346	-0.120465	3.90747	-0.120013	5.25514	-0.115733	6.83188	-0.101213
0.0683	-5.96153	-0.107932	0.0849099	-0.116217	0.231359	-0.112697	1.24982	-0.107124	0.930443	-0.109616	1.47711	-0.110875	4.93862	-0.117276	3.12466	-0.125166	3.93715	-0.119712	3.34935	-0.122079	4.70748	-0.11659	7.6068	-0.100945
0.0684	-6.79774	-0.11108	0.931522	-0.114536	0.736375	-0.113028	1.60773	-0.106703	1.04795	-0.110803	1.19719	-0.108973	5.33252	-0.116316	2.7875	-0.124188	4.20366	-0.119764	2.61386	-0.123415	4.32988	-0.116406	8.07668	-0.100623
0.0685	-7.29184	-0.113297	1.67419	-0.112215	1.34529	-0.113205	1.67531	-0.106664	1.37379	-0.112078	0.811613	-0.107733	5.0435	-0.115594	2.60862	-0.122145	4.55117	-0.121029	1.82503	-0.123754	4.22741	-0.11477	8.04988	-0.100681
0.0686	-7.49477	-0.113933	2.17027	-0.109529	1.8625	-0.113443	1.41605	-0.107452	1.76301	-0.113249	0.381476	-0.10733	4.18593	-0.115286	2.66594	-0.119681	4.79799	-0.123317	1.15675	-0.122986	4.42484	-0.111907	7.4449	-0.101679
0.0687	-7.50573	-0.112845	2.32653	-0.106822	2.17082	-0.11398	0.956453	-0.109203	2.04596	-0.114499	-0.00831531	-0.107896	3.04678	-0.11565	2.89294	-0.117355	4.83914	-0.125793	0.75739	-0.121189	4.85481	-0.108719	6.35573	-0.103893
0.0688	-7.3734	-0.110454	2.1252	-0.104505	2.23977	-0.114939	0.517638	-0.111682	2.09873	-0.116048	-0.265959	-0.10942	1.9958	-0.116854	3.11509	-0.115452	4.6934	-0.127346	0.716818	-0.118572	5.37667	-0.106332	5.01029	-0.106986
0.0689	-7.0863	-0.107533	1.62235	-0.103006	2.10599	-0.116241	0.316975	-0.114337	1.87737	-0.117766	-0.310761	-0.111731	1.34907	-0.118806	3.14227	-0.11394	4.43183	-0.127116	0.995779	-0.115538	5.82429	-0.105603	3.69977	-0.110145
0.069	-6.59745	-0.104993	0.957775	-0.102576	1.84133	-0.11768	0.451774	-0.116518	1.41308	-0.119194	-0.0992085	-0.11455	1.24633	-0.121144	2.87827	-0.112692	4.14976	-0.124933	1.46823	-0.11273	6.07039	-0.106724	2.68391	-0.112499
0.0691	-5.88957	-0.103743	0.308014	-0.103159	1.53569	-0.118913	0.856944	-0.11777	0.811992	-0.11982	0.353025	-0.117528	1.63282	-0.123305	2.36818	-0.111647	3.93274	-0.121306	1.96826	-0.110935	6.03836	-0.109244	2.11279	-0.113657
0.0692	-5.01497	-0.104408	-0.162629	-0.104463	1.26779	-0.119599	1.34365	-0.117928	0.199134	-0.119523	0.983903	-0.120304	2.32792	-0.124739	1.74335	-0.110776	3.84168	-0.117208	2.37082	-0.110838	5.71669	-0.112327	1.99833	-0.113836
0.0693	-4.09369	-0.107113	-0.379657	-0.106183	1.09974	-0.119493	1.72407	-0.117131	-0.27768	-0.11864	1.70809	-0.122492	3.11975	-0.125034	1.10437	-0.110037	3.89795	-0.113623	2.64412	-0.112697	5.14529	-0.115123	2.27603	-0.113622
0.0694	-3.2731	-0.111317	-0.427145	-0.108185	1.05558	-0.118458	1.89664	-0.115586	-0.50062	-0.117769	2.44271	-0.123629	3.82646	-0.124009	0.506464	-0.109275	4.02749	-0.111192	2.82817	-0.116074	4.4049	-0.117055	2.82619	-0.113604
0.0695	-2.68352	-0.115933	-0.497215	-0.110456	1.1093	-0.116581	1.87703	-0.113417	-0.428948	-0.117345	3.09626	-0.123339	4.30319	-0.121774	-0.033135	-0.108316	4.09047	-0.11007	2.96843	-0.120013	3.60536	-0.117992	3.51051	-0.113979
0.0696	-2.40889	-0.119685	-0.806986	-0.112933	1.21032	-0.114171	1.75043	-0.110624	-0.140068	-0.117521	3.56792	-0.121499	4.46896	-0.118714	-0.440469	-0.107049	3.96256	-0.109993	3.07148	-0.123416	2.84271	-0.118221	4.15855	-0.114485
0.0697	-2.46331	-0.121514	-1.46261	-0.115344	1.29657	-0.111731	1.60633	-0.107166	0.204122	-0.118039	3.7682	-0.118396	4.30179	-0.115408	-0.584372	-0.105556	3.64564	-0.110522	3.08556	-0.125467	2.18213	-0.118237	4.6069	-0.114645
0.0698	-2.8019	-0.120925	-2.40915	-0.117256	1.28409	-0.109757	1.49243	-0.103173	0.443866	-0.118507	3.64035	-0.114726	3.87232	-0.112487	-0.351354	-0.104031	3.28144	-0.111149	2.94234	-0.125891	1.64632	-0.11846	4.75404	-0.114167
0.0699	-3.33506	-0.118134	-3.46009	-0.118236	1.10905	-0.108595	1.41756	-0.0991279	0.477504	-0.118529	3.22549	-0.111367	3.33215	-0.110561	0.272658	-0.102719	3.07609	-0.111487	2.62712	-0.124963	1.27283	-0.119016	4.61445	-0.113223
0.07	-4.00011	-0.114042	-4.38006	-0.117982	0.747964	-0.108229	1.35244	-0.0958056	0.314717	-0.117932	2.66298	-0.109094	2.84225	-0.109992	1.17885	-0.101823	3.17207	-0.111393	2.18048	-0.123309	1.09377	-0.119782	4.2927	-0.112388
0.0701	-4.78632	-0.109907	-4.98467	-0.116421	0.272932	-0.108432	1.25064	-0.0939822	0.0382251	-0.116883	2.15082	-0.108339	2.49022	-0.110779	2.15711	-0.101562	3.55508	-0.111031	1.71346	-0.121635	1.14837	-0.120487	3.90972	-0.112265
0.0702	-5.70985	-0.106916	-5.20174	-0.113795	-0.200454	-0.108838	1.08485	-0.0940439	-0.22521	-0.115742	1.83449	-0.109105	2.2634	-0.112601	2.98669	-0.102028	4.05312	-0.110732	1.30597	-0.120426	1.38721	-0.120891	3.55748	-0.113162
0.0703	-6.75071	-0.105747	-5.09562	-0.110733	-0.564964	-0.109076	0.848109	-0.0958095	-0.366944	-0.11485	1.75646	-0.111055	2.08038	-0.114933	3.54101	-0.103165	4.46131	-0.110722	0.966017	-0.119745	1.67335	-0.120865	3.25759	-0.114986
0.0704	-7.77258	-0.106374	-4.78877	-0.108119	-0.800304	-0.108888	0.540038	-0.0985553	-0.344153	-0.114282	1.83415	-0.113634	1.85188	-0.117305	3.84188	-0.104665	4.62124	-0.111	0.64322	-0.11929	1.83434	-0.120408	2.96271	-0.117326
0.0705	-8.55867	-0.108227	-4.39166	-0.106832	-0.971295	-0.108212	0.145266	-0.101456	-0.190706	-0.11383	1.96157	-0.116321	1.53748	-0.119486	4.0045	-0.10599	4.49647	-0.111278	0.300913	-0.118622	1.73858	-0.119618	2.59773	-0.119695
0.0706	-8.91445	-0.110558	-3.93883	-0.107349	-1.19431	-0.107247	-0.333582	-0.103905	0.0034705	-0.113131	2.07698	-0.118751	1.17677	-0.121465	4.14788	-0.106608	4.14245	-0.111225	-0.0262299	-0.117458	1.40198	-0.118766	2.09916	-0.121659
0.0707	-8.7856	-0.112864	-3.42013	-0.109459	-1.55431	-0.106336	-0.816169	-0.105713	0.169412	-0.11193	2.19337	-0.120781	0.887128	-0.12331	4.30079	-0.106186	3.68039	-0.11063	-0.261876	-0.115865	0.981605	-0.118208	1.46449	-0.1229
0.0708	-8.29171	-0.114998	-2.84586	-0.112427	-2.04479	-0.105729	-1.14057	-0.106998	0.317035	-0.110219	2.38653	-0.122468	0.834143	-0.125017	4.35734	-0.104846	3.25381	-0.109566	-0.340474	-0.114281	0.668593	-0.118307	0.757116	-0.123211
0.0709	-7.65275	-0.117033	-2.28796	-0.11537	-2.57267	-0.105427	-1.15172	-0.107995	0.499534	-0.108288	2.73881	-0.12385	1.15205	-0.126436	4.16844	-0.10312	2.95521	-0.108378	-0.269105	-0.113292	0.573333	-0.119196	0.116308	-0.122546
0.071	-7.09921	-0.118975	-1.83589	-0.117827	-3.00607	-0.105205	-0.837362	-0.108915	0.748295	-0.106649	3.28795	-0.124837	1.86612	-0.127308	3.62287	-0.101781	2.7871	-0.107503	-0.136981	-0.113326	0.673752	-0.120657	-0.284823	-0.121118
0.0711	-6.76714	-0.120615	-1.57366	-0.119843	-3.21681	-0.104886	-0.369226	-0.109922	1.05022	-0.105869	3.98745	-0.125165	2.87321	-0.127285	2.75126	-0.101521	2.67669	-0.107337	-0.0552056	-0.114416	0.842335	-0.122154	-0.340382	-0.11929
0.0712	-6.63683	-0.121567	-1.52508	-0.121712	-3.12527	-0.104463	0.00320022	-0.111165	1.38053	-0.106361	4.72649	-0.124468	3.97231	-0.125977	1.73732	-0.102715	2.54057	-0.108001	-0.0940408	-0.116192	0.95518	-0.123026	-0.0601144	-0.117457
0.0713	-6.59023	-0.12146	-1.68737	-0.123579	-2.72934	-0.104094	0.114635	-0.112687	1.72919	-0.108133	5.38166	-0.122562	4.97272	-0.123206	0.847328	-0.105229	2.31817	-0.109399	-0.239109	-0.11811	0.963618	-0.122763	0.429456	-0.115876
0.0714	-6.50836	-0.120232	-2.02407	-0.12515	-2.1052	-0.103856	0.0256314	-0.114324	2.11274	-0.110762	5.84354	-0.11957	5.73437	-0.119244	0.298241	-0.108478	1.98394	-0.111278	-0.416824	-0.119746	0.925722	-0.12123	0.933647	-0.114663
0.0715	-6.33643	-0.118253	-2.48548	-0.125884	-1.39556	-0.103665	-0.033958	-0.115687	2.56994	-0.113529	6.02354	-0.115954	6.20516	-0.114875	0.188047	-0.111618	1.56433	-0.113301	-0.544226	-0.120909	0.939966	-0.118734	1.28775	-0.113816
0.0716	-6.14692	-0.11617	-3.00194	-0.125327	-0.729278	-0.103416	0.184624	-0.116349	3.09762	-0.115782	5.87214	-0.112365	6.38424	-0.111081	0.461192	-0.113967	1.11657	-0.115108	-0.583916	-0.121667	1.08797	-0.115826	1.36812	-0.113305
0.0717	-6.0678	-0.114542	-3.50946	-0.123392	-0.176181	-0.103103	0.795541	-0.116037	3.6185	-0.117238	5.37623	-0.109466	6.29068	-0.108641	0.952659	-0.115259	0.725341	-0.116397	-0.530259	-0.122203	1.36806	-0.113093	1.1125	-0.113064
0.0718	-6.16491	-0.113527	-3.94807	-0.120414	0.236818	-0.102939	1.7044	-0.114831	3.98794	-0.118066	4.61095	-0.107711	5.96297	-0.107835	1.49029	-0.115732	0.498594	-0.116982	-0.43255	-0.122735	1.70828	-0.110991	0.551774	-0.112925
0.0719	-6.38471	-0.112852	-4.28171	-0.116979	0.476808	-0.103193	2.65018	-0.113147	4.02729	-0.118733	3.72273	-0.107259	5.47905	-0.108423	1.95614	-0.115881	0.507554	-0.116817	-0.343684	-0.123378	2.02058	-0.109786	-0.200463	-0.112654
0.072	-6.5785	-0.112076	-4.51204	-0.113728	0.518861	-0.104057	3.32829	-0.111603	3.65695	-0.119693	2.88486	-0.107932	4.95776	-0.109874	2.30732	-0.116214	0.746132	-0.116044	-0.312662	-0.124078	2.25272	-0.10956	-0.960633	-0.112045
0.0721	-6.58115	-0.111018	-4.6713	-0.1112	0.359641	-0.105581	3.52787	-0.110691	2.9451	-0.121034	2.17712	-0.10931	4.51704	-0.111643	2.55394	-0.117067	1.10981	-0.115025	-0.366962	-0.124622	2.4013	-0.110255	-1.53745	-0.111065
0.0722	-6.3363	-0.109759	-4.80268	-0.109821	0.0633972	-0.107757	3.20764	-0.110576	2.08192	-0.122406	1.57048	-0.11086	4.20769	-0.113368	2.7316	-0.118553	1.46192	-0.114274	-0.486035	-0.124629	2.48393	-0.111678	-1.80704	-0.10995
0.0723	-5.93792	-0.108595	-4.92705	-0.109871	-0.259347	-0.110438	2.46605	-0.111111	1.28564	-0.123244	0.981703	-0.112121	3.94339	-0.114959	2.84854	-0.12049	1.70379	-0.114251	-0.590675	-0.123837	2.51308	-0.113612	-1.75194	-0.109112
0.0724	-5.59117	-0.107764	-5.02128	-0.111323	-0.517027	-0.113295	1.47231	-0.111924	0.669747	-0.123082	0.349263	-0.1128	3.53901	-0.116397	2.90066	-0.12246	1.83972	-0.115109	-0.555263	-0.122242	2.47199	-0.115851	-1.46957	-0.1089
0.0725	-5.46619	-0.107411	-5.03963	-0.113845	-0.661048	-0.11577	0.393312	-0.112631	0.22322	-0.121844	-0.277864	-0.112756	2.83615	-0.117638	2.88893	-0.123967	1.9649	-0.116605	-0.276928	-0.120212	2.31168	-0.118224	-1.09462	-0.109334
0.0726	-5.59915	-0.107639	-4.97181	-0.116698	-0.683087	-0.117226	-0.628781	-0.112972	-0.138818	-0.11986	-0.764701	-0.111999	1.82748	-0.118447	2.8674	-0.124692	2.18852	-0.118279	0.26073	-0.118298	1.97102	-0.120561	-0.724423	-0.109992
0.0727	-5.86778	-0.108516	-4.85117	-0.11902	-0.6044	-0.117225	-1.47682	-0.112803	-0.470143	-0.11767	-0.947523	-0.110661	0.729009	-0.118622	2.91585	-0.124644	2.54397	-0.119689	0.960906	-0.117012	1.41701	-0.122705	-0.394326	-0.11022
0.0728	-6.09329	-0.110009	-4.74676	-0.120092	-0.479981	-0.115691	-2.04524	-0.112137	-0.751281	-0.115799	-0.730264	-0.109028	-0.111896	-0.118034	3.09188	-0.124095	2.94784	-0.120546	1.64715	-0.116612	0.687758	-0.124411	-0.0616253	-0.10954
0.0729	-6.16694	-0.111928	-4.67218	-0.119672	-0.393183	-0.112935	-2.24986	-0.111051	-0.917495	-0.114573	-0.125273	-0.107635	-0.406927	-0.116776	3.33708	-0.123383	3.29893	-0.120808	2.17427	-0.117094	-0.071537	-0.125409	0.30253	-0.107964
0.073	-6.0803	-0.113988	-4.59651	-0.118132	-0.408775	-0.109548	-2.05828	-0.109689	-0.953649	-0.114032	0.756164	-0.107024	-0.0869119	-0.11515	3.48312	-0.122735	3.51354	-0.12056	2.47139	-0.118301	-0.660292	-0.1254	0.708544	-0.106116
0.0731	-5.90387	-0.115931	-4.47503	-0.116337	-0.543665	-0.106225	-1.53888	-0.108279	-0.931007	-0.113973	1.75086	-0.107509	0.652158	-0.113523	3.34633	-0.122203	3.56704	-0.119956	2.56359	-0.119986	-0.89395	-0.124251	1.12264	-0.10482
0.0732	-5.71614	-0.117599	-4.3557	-0.11522	-0.732747	-0.103601	-0.858378	-0.107143	-0.967403	-0.114015	2.68412	-0.109041	1.48018	-0.112283	2.84515	-0.121662	3.43274	-0.119222	2.53454	-0.121822	-0.725928	-0.122035	1.47468	-0.104651
0.0733	-5.56562	-0.118948	-4.36158	-0.115329	-0.862177	-0.102115	-0.2429	-0.106652	-1.12651	-0.113818	3.42705	-0.111191	2.10333	-0.111681	2.08518	-0.120909	3.06384	-0.118534	2.48807	-0.123406	-0.281171	-0.119124	1.68876	-0.105548
0.0734	-5.47008	-0.119938	-4.60881	-0.116595	-0.860099	-0.101878	0.0998734	-0.107096	-1.36195	-0.113217	3.92467	-0.113382	2.38517	-0.111879	1.28592	-0.119746	2.42602	-0.117924	2.48664	-0.124271	0.194997	-0.116004	1.72384	-0.106825
0.0735	-5.43661	-0.120533	-5.08779	-0.118479	-0.735425	-0.102659	0.0875706	-0.108568	-1.50767	-0.112371	4.18419	-0.115082	2.38978	-0.112853	0.652744	-0.118115	1.52049	-0.117195	2.52424	-0.12412	0.483551	-0.113222	1.60705	-0.107585
0.0736	-5.46725	-0.120682	-5.62869	-0.120438	-0.602422	-0.104022	-0.197298	-0.110875	-1.37307	-0.111675	4.27516	-0.116002	2.29466	-0.114377	0.264751	-0.116175	0.440096	-0.115984	2.52711	-0.122944	0.498254	-0.111217	1.44442	-0.107196
0.0737	-5.53866	-0.120413	-5.97303	-0.122165	-0.588508	-0.10554	-0.54561	-0.113661	-0.866331	-0.111473	4.27188	-0.11613	2.31421	-0.115976	0.0273575	-0.114364	-0.629647	-0.113948	2.38632	-0.121075	0.303542	-0.110321	1.35239	-0.105636
0.0738	-5.58511	-0.119883	-5.91029	-0.123689	-0.767065	-0.10693	-0.723835	-0.116542	-0.027359	-0.111944	4.23242	-0.115722	2.58617	-0.117149	-0.20088	-0.113185	-1.45429	-0.110983	2.00877	-0.119071	0.0422023	-0.110723	1.33971	-0.103433
0.0739	-5.51732	-0.119397	-5.40481	-0.125071	-1.08994	-0.108064	-0.592545	-0.119198	0.994301	-0.112993	4.21086	-0.115145	3.14076	-0.11764	-0.462534	-0.112959	-1.80738	-0.107316	1.3755	-0.117569	-0.145029	-0.112456	1.27319	-0.101397
0.074	-5.28521	-0.119341	-4.58547	-0.126208	-1.45666	-0.108847	-0.163803	-0.121536	1.99634	-0.114476	4.24975	-0.114691	3.86479	-0.117665	-0.666104	-0.113606	-1.55454	-0.103486	0.551965	-0.116982	-0.187231	-0.115348	0.954049	-0.100239
0.0741	-4.95335	-0.119977	-3.65948	-0.1268	-1.76063	-0.109158	0.445789	-0.123501	2.79522	-0.116298	4.38378	-0.114483	4.55616	-0.117744	-0.660105	-0.114685	-0.71375	-0.100163	-0.320736	-0.117317	-0.0918091	-0.118926	0.267816	-0.100383
0.0742	-4.69128	-0.121271	-2.79959	-0.126486	-1.94476	-0.108987	1.08806	-0.125008	3.2371	-0.118387	4.60026	-0.114499	5.01148	-0.118329	-0.384798	-0.115659	0.52269	-0.098035	-1.07119	-0.118165	0.0931485	-0.122508	-0.723683	-0.10186
0.0743	-4.68711	-0.122813	-2.08861	-0.125195	-1.9924	-0.108425	1.66423	-0.125796	3.20995	-0.120601	4.82787	-0.114627	5.11245	-0.11943	0.116633	-0.116246	1.8497	-0.097618	-1.57728	-0.118907	0.29418	-0.125397	-1.80115	-0.104342
0.0744	-5.02346	-0.124064	-1.55499	-0.123201	-1.89308	-0.107666	2.11028	-0.125508	2.69312	-0.122673	4.96413	-0.114735	4.83348	-0.1206	0.708102	-0.116471	2.94442	-0.0991957	-1.81195	-0.119124	0.43762	-0.127155	-2.68511	-0.107278
0.0745	-5.63774	-0.12459	-1.22906	-0.120976	-1.63279	-0.10681	2.38899	-0.123943	1.78883	-0.12435	4.90089	-0.114669	4.2416	-0.121264	1.29618	-0.116548	3.55737	-0.102718	-1.81421	-0.118758	0.456076	-0.127702	-3.16657	-0.110129
0.0746	-6.34787	-0.124259	-1.1481	-0.118846	-1.19517	-0.105839	2.45653	-0.121217	0.713968	-0.125487	4.5687	-0.114288	3.42932	-0.121153	1.81502	-0.116602	3.58976	-0.107742	-1.65236	-0.118217	0.326454	-0.127228	-3.18746	-0.11261
0.0747	-6.97309	-0.123229	-1.32191	-0.116864	-0.615826	-0.104648	2.2743	-0.117917	-0.306613	-0.126143	3.95241	-0.113579	2.50901	-0.120513	2.2468	-0.116502	3.08434	-0.113351	-1.36534	-0.117946	0.0729188	-0.125938	-2.82576	-0.114687
0.0748	-7.3908	-0.121735	-1.68432	-0.114911	-0.0115237	-0.103126	1.84202	-0.114903	-1.15038	-0.126456	3.13212	-0.1128	1.59582	-0.119925	2.58135	-0.11598	2.22783	-0.118326	-0.9727	-0.118202	-0.25093	-0.123975	-2.21971	-0.116506
0.0749	-7.55719	-0.119992	-2.09151	-0.112933	0.460038	-0.101224	1.2416	-0.112983	-1.83575	-0.126543	2.3025	-0.112353	0.833323	-0.119941	2.81353	-0.114865	1.27135	-0.121469	-0.493365	-0.118915	-0.595849	-0.121448	-1.51597	-0.118179
0.075	-7.48132	-0.118177	-2.36531	-0.111092	0.665947	-0.0989993	0.64274	-0.11259	-2.42272	-0.126384	1.71861	-0.112553	0.340906	-0.120729	2.95877	-0.113304	0.459328	-0.122068	-0.0101819	-0.119709	-0.956492	-0.118665	-0.837337	-0.119653
0.0751	-7.18222	-0.116491	-2.35985	-0.109642	0.569408	-0.0967148	0.265693	-0.113653	-2.89279	-0.125803	1.60054	-0.113374	0.18111	-0.122033	3.02864	-0.111848	-0.0298233	-0.120233	0.359458	-0.120164	-1.34935	-0.116124	-0.286221	-0.120755
0.0752	-6.72103	-0.115172	-2.04295	-0.108804	0.228231	-0.0948195	0.270157	-0.115702	-3.10037	-0.124635	2.02908	-0.114413	0.350918	-0.123307	3.02974	-0.111257	-0.0953241	-0.116956	0.483738	-0.119982	-1.78267	-0.11433	0.06834	-0.121268
0.0753	-6.21515	-0.114438	-1.49786	-0.108628	-0.244984	-0.0938554	0.70437	-0.11811	-2.87905	-0.122881	2.87597	-0.115117	0.77647	-0.12399	2.9423	-0.112202	0.230594	-0.113676	0.315108	-0.119078	-2.2258	-0.113513	0.223312	-0.12097
0.0754	-5.76812	-0.114408	-0.892002	-0.109083	-0.72028	-0.0942168	1.45227	-0.120292	-2.17406	-0.120774	3.88591	-0.115099	1.35329	-0.123754	2.7451	-0.114872	0.82913	-0.111626	-0.0645611	-0.117508	-2.61224	-0.113587	0.234253	-0.119781
0.0755	-5.41975	-0.115058	-0.352598	-0.110063	-1.10871	-0.0959899	2.2464	-0.121897	-1.14408	-0.118612	4.76187	-0.114324	1.95306	-0.12266	2.46659	-0.11885	1.51817	-0.11127	-0.45427	-0.11538	-2.84949	-0.114289	0.194965	-0.11782
0.0756	-5.14021	-0.116163	0.073724	-0.111458	-1.36024	-0.0989165	2.82087	-0.122873	-0.0963753	-0.116502	5.29411	-0.113047	2.48313	-0.121158	2.20788	-0.12316	2.11633	-0.112227	-0.615273	-0.11286	-2.85211	-0.115401	0.177643	-0.115424
0.0757	-4.85812	-0.11737	0.392541	-0.11317	-1.44973	-0.102444	2.99721	-0.123371	0.662053	-0.114305	5.40171	-0.111699	2.90645	-0.119806	2.1586	-0.12665	2.49086	-0.113684	-0.366356	-0.110243	-2.58893	-0.116743	0.223402	-0.112938
0.0758	-4.53428	-0.118261	0.610373	-0.11505	-1.39179	-0.10586	2.75669	-0.123587	0.951071	-0.111803	5.14228	-0.110707	3.22814	-0.118965	2.43413	-0.128429	2.59958	-0.114971	0.308941	-0.108015	-2.09041	-0.118167	0.339238	-0.110591
0.0759	-4.19749	-0.118476	0.729179	-0.116867	-1.19903	-0.108528	2.25677	-0.123523	0.807226	-0.109073	4.64371	-0.110345	3.46566	-0.118626	2.99627	-0.128152	2.48067	-0.115894	1.26723	-0.106755	-1.46714	-0.119503	0.544208	-0.108349
0.076	-3.91052	-0.117857	0.725892	-0.118359	-0.885577	-0.110089	1.73583	-0.122934	0.470173	-0.106551	4.05675	-0.110614	3.6239	-0.118494	3.64813	-0.126001	2.25837	-0.11664	2.25084	-0.10691	-0.838326	-0.120545	0.848769	-0.106055
0.0761	-3.71385	-0.116502	0.586054	-0.119294	-0.475278	-0.110576	1.4184	-0.121443	0.257218	-0.104906	3.50735	-0.111227	3.69574	-0.118268	4.11981	-0.122555	2.0993	-0.117461	3.01403	-0.108518	-0.29883	-0.121037	1.25241	-0.103615
0.0762	-3.60747	-0.11469	0.290836	-0.119629	-0.0236482	-0.110314	1.41388	-0.118824	0.408769	-0.104587	3.06784	-0.111709	3.69117	-0.11785	4.21392	-0.118563	2.14412	-0.118438	3.41426	-0.111161	0.0954583	-0.120714	1.71743	-0.101062
0.0763	-3.57393	-0.112793	-0.175516	-0.119422	0.390118	-0.109758	1.66453	-0.115334	0.950964	-0.105536	2.74577	-0.111727	3.67728	-0.117423	3.9083	-0.114841	2.44838	-0.119419	3.41606	-0.114112	0.324394	-0.119382	2.19355	-0.0985716
0.0764	-3.59138	-0.111068	-0.785144	-0.118765	0.695371	-0.109259	1.9946	-0.111682	1.71335	-0.107231	2.53422	-0.111265	3.77175	-0.117255	3.37235	-0.112071	2.92223	-0.120132	3.0577	-0.116603	0.402906	-0.117021	2.60267	-0.0964102
0.0765	-3.64824	-0.109579	-1.42922	-0.117697	0.879259	-0.108874	2.19843	-0.108754	2.44342	-0.108971	2.43138	-0.110702	4.08487	-0.117462	2.84132	-0.110516	3.41552	-0.120382	2.38138	-0.118076	0.348124	-0.114075	2.90543	-0.0948411
0.0766	-3.72693	-0.108197	-1.91941	-0.116312	1.01735	-0.108369	2.14851	-0.107186	2.95601	-0.110356	2.47539	-0.110533	4.64447	-0.117933	2.52531	-0.109937	3.76701	-0.12004	1.44028	-0.118297	0.192466	-0.111273	3.05662	-0.0941681
0.0767	-3.78815	-0.106763	-2.06303	-0.114806	1.23735	-0.10739	1.84014	-0.107089	3.24516	-0.11141	2.7086	-0.111036	5.33903	-0.118432	2.52215	-0.109774	3.89651	-0.119159	0.296576	-0.117348	-0.0269538	-0.109368	3.01929	-0.094633
0.0768	-3.76031	-0.105282	-1.75614	-0.113508	1.64816	-0.105782	1.38738	-0.108133	3.434	-0.112444	3.1344	-0.11213	5.96893	-0.118749	2.8219	-0.109502	3.81114	-0.117906	-0.912378	-0.115558	-0.266538	-0.108672	2.7659	-0.0963416
0.0769	-3.59573	-0.103909	-1.05265	-0.112725	2.27104	-0.103731	0.960946	-0.109823	3.66654	-0.11364	3.66822	-0.113406	6.33789	-0.11886	3.35158	-0.109028	3.59313	-0.116519	-1.99768	-0.11347	-0.489683	-0.108947	2.33797	-0.0991504
0.077	-3.28121	-0.102944	-0.162303	-0.112559	3.01428	-0.101715	0.719608	-0.111753	3.99441	-0.11481	4.1567	-0.114246	6.35069	-0.118848	4.01229	-0.1086	3.32901	-0.115187	-2.73112	-0.111655	-0.653569	-0.109689	1.82932	-0.102713
0.0771	-2.86656	-0.102628	0.642709	-0.11291	3.71312	-0.100178	0.748689	-0.113719	4.33427	-0.115437	4.46217	-0.114015	6.08365	-0.118691	4.69198	-0.108569	3.10386	-0.113933	-2.93574	-0.110539	-0.729584	-0.11062	1.36888	-0.106493
0.0772	-2.43581	-0.103073	1.17082	-0.11353	4.19983	-0.0992875	1.02516	-0.115569	4.53278	-0.114919	4.53404	-0.112352	5.76939	-0.118147	5.25291	-0.109053	2.98049	-0.11253	-2.54226	-0.110237	-0.703973	-0.111755	1.0595	-0.109838
0.0773	-2.0556	-0.104128	1.37131	-0.114214	4.35316	-0.0989104	1.44037	-0.11712	4.50437	-0.11301	4.46372	-0.10933	5.70748	-0.116821	5.56931	-0.109818	2.99762	-0.110698	-1.66303	-0.110637	-0.559851	-0.113208	0.942194	-0.11207
0.0774	-1.73507	-0.105454	1.32204	-0.114824	4.14215	-0.0987753	1.85983	-0.118107	4.30277	-0.109995	4.42484	-0.105463	6.12227	-0.114455	5.58482	-0.110488	3.13942	-0.108279	-0.527868	-0.111558	-0.280031	-0.114813	1.01134	-0.112734
0.0775	-1.38995	-0.106684	1.12569	-0.115273	3.64052	-0.0986209	2.21275	-0.118256	4.08616	-0.106617	4.57042	-0.101545	7.04341	-0.11121	5.33737	-0.110853	3.33441	-0.105501	0.577646	-0.112913	0.120532	-0.116106	1.22146	-0.111782
0.0776	-0.921788	-0.107627	0.837752	-0.115463	3.00448	-0.0982558	2.51217	-0.117367	4.01122	-0.103708	4.95149	-0.0983349	8.27979	-0.107661	4.96566	-0.111086	3.50888	-0.102897	1.40039	-0.114712	0.61026	-0.11659	1.49135	-0.109667
0.0777	-0.316947	-0.108352	0.463201	-0.11526	2.41411	-0.0975889	2.84031	-0.115443	4.12901	-0.101955	5.49581	-0.0963126	9.49233	-0.104567	4.64465	-0.111576	3.64434	-0.101089	1.79252	-0.11695	1.11592	-0.116124	1.6988	-0.107197
0.0778	0.303817	-0.109086	0.0174713	-0.114518	2.01647	-0.0966196	3.25037	-0.112713	4.35872	-0.101653	6.06607	-0.0955756	10.3406	-0.102541	4.50983	-0.112521	3.7882	-0.100436	1.753	-0.119373	1.54353	-0.11497	1.71478	-0.105235
0.0779	0.682765	-0.110005	-0.404243	-0.11312	1.87183	-0.0955232	3.71426	-0.109601	4.57058	-0.10273	6.5165	-0.0959271	10.6139	-0.101725	4.58572	-0.113726	3.98402	-0.100841	1.38466	-0.121501	1.8246	-0.113677	1.43973	-0.104436
0.078	0.570352	-0.111026	-0.631601	-0.110961	1.99328	-0.094588	4.11905	-0.106605	4.67388	-0.104803	6.76194	-0.097143	10.3216	-0.10181	4.76801	-0.114629	4.20081	-0.101816	0.881103	-0.122741	1.96107	-0.112701	0.855847	-0.105051
0.0781	-0.144953	-0.111794	-0.542936	-0.108087	2.36879	-0.0941498	4.37042	-0.104267	4.67603	-0.107313	6.78021	-0.0990768	9.65219	-0.102293	4.88154	-0.114688	4.34045	-0.102738	0.460636	-0.122676	2.04373	-0.112197	0.0595756	-0.106963
0.0782	-1.31609	-0.111881	-0.139473	-0.104754	2.97368	-0.0944773	4.46073	-0.102972	4.64523	-0.109852	6.60761	-0.101681	8.86086	-0.102815	4.80342	-0.113743	4.30719	-0.103066	0.299986	-0.121282	2.14988	-0.111989	-0.731435	-0.109709
0.0783	-2.61726	-0.111059	0.443958	-0.101582	3.75263	-0.0957175	4.45504	-0.102926	4.66568	-0.112183	6.32649	-0.104731	8.14423	-0.103434	4.55313	-0.112145	4.09781	-0.102593	0.438845	-0.118935	2.27064	-0.111708	-1.25091	-0.112711
0.0784	-3.6642	-0.109497	1.01239	-0.0992861	4.58521	-0.0978459	4.3957	-0.104077	4.80659	-0.114205	6.05269	-0.10777	7.57956	-0.104506	4.29558	-0.110594	3.82769	-0.101442	0.748146	-0.116216	2.30722	-0.111128	-1.29839	-0.115432
0.0785	-4.18746	-0.107729	1.39382	-0.0983934	5.29483	-0.10063	4.24075	-0.106134	5.1041	-0.11575	5.9107	-0.110157	7.12857	-0.10637	4.22969	-0.109769	3.65504	-0.100039	0.996078	-0.113665	2.16974	-0.110293	-0.83823	-0.11755
0.0786	-4.13177	-0.106352	1.51542	-0.0990159	5.70535	-0.103657	3.87712	-0.108589	5.58565	-0.116505	5.94278	-0.11144	6.70797	-0.109006	4.4875	-0.110049	3.69951	-0.0989795	1.00236	-0.111628	1.86471	-0.109524	0.000938673	-0.119014
0.0787	-3.6537	-0.105745	1.42709	-0.100931	5.72425	-0.10641	3.22417	-0.110855	6.24515	-0.116251	6.0793	-0.11153	6.2725	-0.112078	5.04492	-0.111308	3.96105	-0.098809	0.753537	-0.110177	1.51565	-0.109275	1.00195	-0.120012
0.0788	-3.00987	-0.105909	1.26825	-0.103691	5.39624	-0.108435	2.32814	-0.112467	7.02003	-0.115105	6.13684	-0.110739	5.85546	-0.11514	5.76347	-0.112979	4.35679	-0.099851	0.380527	-0.109227	1.31153	-0.109864	1.95427	-0.120808
0.0789	-2.43931	-0.106653	1.21705	-0.10677	4.90588	-0.109534	1.38025	-0.113224	7.74416	-0.113556	5.93877	-0.109562	5.53592	-0.11786	6.4513	-0.114307	4.77647	-0.102106	0.0853185	-0.108691	1.39986	-0.111333	2.76251	-0.121555
0.079	-2.0968	-0.107768	1.37582	-0.109655	4.49297	-0.109795	0.637002	-0.113238	8.16689	-0.112167	5.45734	-0.108411	5.38026	-0.12002	6.97984	-0.114645	5.15213	-0.105284	0.0120951	-0.108592	1.80637	-0.11331	3.42509	-0.12223
0.0791	-2.02051	-0.109129	1.73047	-0.111908	4.33935	-0.109456	0.323428	-0.112741	8.08946	-0.111133	4.82565	-0.107478	5.37648	-0.121417	7.31923	-0.113784	5.49004	-0.108922	0.206232	-0.109	2.42265	-0.115135	3.93789	-0.122655
0.0792	-2.15844	-0.110613	2.13771	-0.113251	4.52187	-0.108695	0.541361	-0.111855	7.48534	-0.110195	4.29269	-0.106771	5.45199	-0.121868	7.50502	-0.112122	5.8262	-0.112512	0.640952	-0.109984	3.06391	-0.116159	4.24321	-0.122654
0.0793	-2.38609	-0.112112	2.4215	-0.113631	4.98892	-0.107461	1.22261	-0.110582	6.56436	-0.108885	4.07506	-0.106232	5.50567	-0.121413	7.56653	-0.110572	6.1664	-0.115643	1.30561	-0.111428	3.54924	-0.116087	4.25352	-0.122162
0.0794	-2.53641	-0.113532	2.45239	-0.113196	5.59632	-0.105596	2.17951	-0.108927	5.68278	-0.106961	4.30191	-0.105831	5.47581	-0.120377	7.49306	-0.110133	6.45607	-0.118028	2.16914	-0.113149	3.74716	-0.115115	3.94216	-0.121218
0.0795	-2.47014	-0.114801	2.2105	-0.112236	6.13205	-0.103146	3.18662	-0.107047	5.19263	-0.104651	4.95729	-0.105593	5.35881	-0.119248	7.25757	-0.111379	6.60357	-0.11952	3.14533	-0.114873	3.61848	-0.113754	3.40177	-0.119992
0.0796	-2.14223	-0.115929	1.77935	-0.111092	6.41093	-0.100526	4.07667	-0.105207	5.27254	-0.10257	5.90529	-0.105573	5.18773	-0.118394	6.87886	-0.114031	6.54423	-0.12011	4.05246	-0.116332	3.22047	-0.112483	2.79282	-0.118694
0.0797	-1.64121	-0.116836	1.29255	-0.110074	6.30874	-0.0983306	4.75205	-0.103661	5.85309	-0.101298	6.92306	-0.105746	4.96667	-0.117899	6.45881	-0.117033	6.32746	-0.119848	4.67412	-0.11733	2.69364	-0.111388	2.30871	-0.117545
0.0798	-1.13351	-0.117502	0.855619	-0.109373	5.82242	-0.0970911	5.18746	-0.102558	6.68725	-0.101129	7.77977	-0.10601	4.65895	-0.117607	6.15141	-0.119091	6.05635	-0.118839	4.87313	-0.117829	2.21253	-0.110225	2.06922	-0.116716
0.0799	-0.783909	-0.117963	0.484019	-0.108927	5.055	-0.0970024	5.41447	-0.101992	7.46555	-0.101999	8.31507	-0.106215	4.26427	-0.117429	6.08807	-0.119288	5.85037	-0.117207	4.70146	-0.117931	1.88612	-0.108598	2.09403	-0.116193
0.08	-0.697709	-0.118383	0.17017	-0.108435	4.20941	-0.0980414	5.51319	-0.102073	7.95306	-0.103627	8.52719	-0.106232	3.88781	-0.117454	6.31652	-0.117519	5.76597	-0.115139	4.38377	-0.117865	1.73658	-0.106318	2.33477	-0.115831
0.0801	-0.895489	-0.118883	-0.0789352	-0.107566	3.53386	-0.100102	5.58387	-0.103014	8.06025	-0.105713	8.56993	-0.106015	3.72528	-0.11794	6.81778	-0.114483	5.78442	-0.112826	4.20424	-0.117823	1.7002	-0.103584	2.68658	-0.115416
0.0802	-1.34267	-0.119477	-0.196873	-0.106223	3.24076	-0.103056	5.69837	-0.105021	7.82269	-0.107955	8.66575	-0.105562	3.94582	-0.119043	7.52733	-0.111396	5.88331	-0.110581	4.3543	-0.117887	1.69771	-0.100892	3.03971	-0.114932
0.0803	-1.92514	-0.120028	-0.0951746	-0.104739	3.42666	-0.106578	5.87613	-0.108121	7.35276	-0.110133	8.97629	-0.104953	4.54895	-0.120618	8.38717	-0.109388	6.06051	-0.108788	4.85224	-0.118005	1.65333	-0.0988235	3.30422	-0.114509
0.0804	-2.50215	-0.120355	0.230362	-0.103738	4.04059	-0.110101	6.06681	-0.11199	6.75895	-0.112	9.49123	-0.104326	5.36253	-0.122193	9.31383	-0.109054	6.34096	-0.107916	5.5631	-0.118039	1.5497	-0.0977931	3.43248	-0.114393
0.0805	-2.92901	-0.120347	0.700213	-0.103799	4.88422	-0.112989	6.20258	-0.115955	6.15037	-0.113338	10.0314	-0.103802	6.16483	-0.123179	10.1667	-0.110176	6.75271	-0.108323	6.29015	-0.117877	1.41463	-0.0979665	3.43588	-0.114741
0.0806	-3.1513	-0.119983	1.186	-0.105164	5.68945	-0.114776	6.22387	-0.119144	5.59386	-0.113959	10.3688	-0.103342	6.78936	-0.123147	10.7651	-0.111906	7.27809	-0.110011	6.87264	-0.117531	1.32394	-0.0992105	3.35737	-0.115442
0.0807	-3.19348	-0.119213	1.61127	-0.107619	6.22498	-0.115347	6.08754	-0.120768	5.13876	-0.113775	10.3165	-0.1027	7.21041	-0.122063	10.9644	-0.113315	7.87313	-0.112538	7.23683	-0.117201	1.38354	-0.101037	3.28625	-0.116113
0.0808	-3.11873	-0.117938	1.98357	-0.110709	6.38896	-0.114859	5.78597	-0.1204	4.86159	-0.112972	9.83906	-0.101643	7.50141	-0.120298	10.7154	-0.113845	8.47542	-0.115149	7.38187	-0.117108	1.68289	-0.102702	3.3081	-0.116246
0.0809	-2.96882	-0.116097	2.33129	-0.113846	6.22111	-0.113597	5.35774	-0.118212	4.8331	-0.111935	9.0274	-0.100174	7.75696	-0.118417	10.1073	-0.113502	8.99988	-0.117152	7.35567	-0.117343	2.24434	-0.10339	3.48519	-0.115533
0.081	-2.78254	-0.113729	2.67212	-0.116458	5.87027	-0.111845	4.87058	-0.114948	5.12069	-0.111175	8.07881	-0.0986585	7.99935	-0.116903	9.30413	-0.112749	9.375	-0.118196	7.23426	-0.117767	2.97596	-0.102599	3.81948	-0.114071
0.0811	-2.64294	-0.111035	2.95926	-0.117993	5.49185	-0.109913	4.42757	-0.111674	5.69979	-0.111035	7.18462	-0.0976602	8.14924	-0.116011	8.4774	-0.112189	9.53263	-0.118327	7.09816	-0.118079	3.69701	-0.100374	4.24465	-0.112385
0.0812	-2.65657	-0.108232	3.1244	-0.118112	5.20546	-0.108156	4.13498	-0.109267	6.42724	-0.111561	6.47785	-0.0976915	8.04957	-0.115797	7.75261	-0.112237	9.46519	-0.117777	7.01815	-0.118048	4.20265	-0.097245	4.66713	-0.111135
0.0813	-2.89612	-0.105574	3.1143	-0.116843	5.051	-0.106995	4.04882	-0.108004	7.06021	-0.11242	6.00442	-0.0989307	7.55594	-0.116198	7.19471	-0.113009	9.20231	-0.116795	6.98964	-0.117653	4.36691	-0.0939919	4.98396	-0.110712
0.0814	-3.31382	-0.103324	2.91991	-0.114587	5.01031	-0.106777	4.0997	-0.107559	7.37971	-0.112995	5.73621	-0.101199	6.63668	-0.117088	6.83208	-0.114312	8.78295	-0.115502	6.93984	-0.117078	4.17849	-0.0913796	5.13838	-0.111125
0.0815	-3.73539	-0.101813	2.57453	-0.111979	5.03109	-0.107583	4.1116	-0.107318	7.29976	-0.112742	5.61748	-0.104024	5.41589	-0.118259	6.68286	-0.115675	8.26418	-0.113829	6.77841	-0.116576	3.73388	-0.0900518	5.10096	-0.111985
0.0816	-3.92879	-0.101243	2.14079	-0.109545	5.03343	-0.109165	3.87799	-0.106904	6.87371	-0.111458	5.59481	-0.10677	4.1526	-0.119447	6.739	-0.116544	7.69539	-0.111603	6.51751	-0.116282	3.15722	-0.0904283	4.91179	-0.112849
0.0817	-3.72353	-0.101626	1.71815	-0.107584	4.92835	-0.111101	3.33458	-0.106414	6.24866	-0.109484	5.62346	-0.108859	3.13633	-0.12043	6.96549	-0.116447	7.11157	-0.108678	6.29795	-0.116175	2.55417	-0.0926104	4.6512	-0.113319
0.0818	-3.1021	-0.102689	1.41401	-0.106133	4.63284	-0.113033	2.63187	-0.106296	5.5707	-0.107576	5.69109	-0.109939	2.56308	-0.12106	7.29288	-0.115319	6.54511	-0.10519	6.30721	-0.116188	2.02667	-0.0963329	4.41225	-0.113134
0.0819	-2.1949	-0.104019	1.31744	-0.105154	4.12034	-0.114824	2.04444	-0.106925	4.95138	-0.106531	5.79494	-0.110035	2.47107	-0.12126	7.63158	-0.113601	6.02127	-0.101724	6.62004	-0.116338	1.66307	-0.101006	4.22822	-0.112157
0.082	-1.20272	-0.105314	1.43089	-0.10462	3.4548	-0.116484	1.82458	-0.108431	4.51952	-0.106773	5.93578	-0.109543	2.7722	-0.121022	7.93013	-0.112046	5.60073	-0.0991629	7.12195	-0.116733	1.52959	-0.105922	4.0663	-0.110424
0.0821	-0.298575	-0.10649	1.67144	-0.104462	2.78376	-0.118009	2.07694	-0.110609	4.42022	-0.108095	6.11245	-0.109089	3.35222	-0.120311	8.15455	-0.111333	5.33946	-0.0983364	7.5965	-0.117462	1.67341	-0.110516	3.8514	-0.108212
0.0822	0.426463	-0.107598	1.94195	-0.104565	2.2608	-0.119311	2.76356	-0.113144	4.76199	-0.109805	6.3316	-0.109223	4.12317	-0.119159	8.31224	-0.111655	5.29107	-0.0995564	7.85678	-0.118468	2.07116	-0.114536	3.5635	-0.105918
0.0823	0.974909	-0.108769	2.19168	-0.104719	2.00185	-0.120232	3.76695	-0.115669	5.55118	-0.111184	6.58958	-0.110131	5.00648	-0.117648	8.39994	-0.11265	5.46103	-0.102465	7.84506	-0.119561	2.65041	-0.117893	3.29619	-0.103907
0.0824	1.40024	-0.109933	2.46263	-0.104714	2.05253	-0.120597	4.93602	-0.117793	6.63874	-0.111974	6.87009	-0.111495	5.89113	-0.115954	8.41651	-0.11365	5.77676	-0.106241	7.60793	-0.120525	3.27757	-0.120603	3.18969	-0.102359
0.0825	1.73665	-0.110794	2.82851	-0.104409	2.40965	-0.120231	6.07837	-0.119139	7.75352	-0.112468	7.1396	-0.112653	6.63949	-0.1143	8.34929	-0.11409	6.11383	-0.109995	7.21912	-0.121249	3.79878	-0.12254	3.332	-0.101351
0.0826	1.97	-0.110902	3.31227	-0.103797	3.03137	-0.118954	6.97153	-0.119407	8.61243	-0.113189	7.34972	-0.112947	7.10522	-0.112895	8.1916	-0.11383	6.37385	-0.113113	6.74766	-0.121706	4.10694	-0.123553	3.65805	-0.101009
0.0827	2.01636	-0.109913	3.82973	-0.103038	3.84023	-0.116622	7.43472	-0.11858	9.05222	-0.114444	7.47186	-0.11213	7.20255	-0.111948	7.96522	-0.113019	6.52587	-0.115361	6.23055	-0.121977	4.15469	-0.123553	3.98873	-0.101589
0.0828	1.78859	-0.107826	4.25841	-0.102334	4.69292	-0.113253	7.4133	-0.116949	9.09597	-0.116086	7.46241	-0.110517	6.9398	-0.111589	7.72192	-0.11193	6.60922	-0.116798	5.70569	-0.122146	3.97311	-0.122523	4.17203	-0.103279
0.0829	1.27461	-0.105008	4.51152	-0.10195	5.40834	-0.109118	7.01911	-0.115011	8.91434	-0.117616	7.33974	-0.108799	6.43467	-0.111889	7.55075	-0.110706	6.67955	-0.117525	5.26454	-0.122232	3.64266	-0.120547	4.16805	-0.10597
0.083	0.569124	-0.102025	4.58602	-0.102074	5.81424	-0.10476	6.45972	-0.113252	8.6839	-0.118484	7.14521	-0.107663	5.89125	-0.112821	7.52603	-0.109486	6.74468	-0.117572	5.03913	-0.12214	3.27968	-0.117779	4.06338	-0.109167
0.0831	-0.157767	-0.0993116	4.52931	-0.102803	5.82002	-0.100883	5.92411	-0.111952	8.50345	-0.11831	6.96175	-0.107363	5.52816	-0.114178	7.6633	-0.1085	6.7567	-0.116927	5.12423	-0.12162	3.00125	-0.114613	3.99241	-0.112151
0.0832	-0.735202	-0.0970266	4.36174	-0.103996	5.43775	-0.0981499	5.50901	-0.111251	8.38624	-0.116974	6.86295	-0.107622	5.51063	-0.11565	7.89212	-0.108123	6.66881	-0.115747	5.52301	-0.120318	2.90288	-0.111667	4.07241	-0.114355
0.0833	-1.07112	-0.0951127	4.06761	-0.105353	4.80492	-0.0969358	5.21364	-0.11114	8.30602	-0.114603	6.86943	-0.10795	5.90093	-0.116922	8.08562	-0.108647	6.52484	-0.11441	6.13532	-0.118018	3.0355	-0.109647	4.37216	-0.115568
0.0834	-1.151	-0.0935237	3.64277	-0.106496	4.13414	-0.0973057	4.98484	-0.111642	8.22732	-0.111583	6.94493	-0.107999	6.64543	-0.117797	8.11018	-0.110099	6.47791	-0.113375	6.81354	-0.114824	3.38525	-0.108937	4.87726	-0.115987
0.0835	-1.02573	-0.0924075	3.12985	-0.107199	3.65211	-0.0990185	4.75718	-0.112675	8.13499	-0.108407	7.01906	-0.107819	7.59834	-0.118167	7.87537	-0.112184	6.70171	-0.112897	7.45997	-0.111288	3.90447	-0.109314	5.48932	-0.115942
0.0836	-0.762124	-0.0921517	2.61808	-0.107454	3.48887	-0.101652	4.50248	-0.11407	8.02551	-0.105588	7.04253	-0.107729	8.5718	-0.118042	7.38505	-0.1143	7.27825	-0.112882	8.00481	-0.108249	4.4997	-0.110018	6.0474	-0.11566
0.0837	-0.455937	-0.0932474	2.19673	-0.107427	3.66676	-0.104754	4.25519	-0.115573	7.91064	-0.103542	7.0328	-0.108035	9.37032	-0.11746	6.76245	-0.115837	8.09108	-0.113051	8.38639	-0.106424	5.0572	-0.110102	6.3973	-0.11514
0.0838	-0.208225	-0.0959404	1.91924	-0.107356	4.12578	-0.108018	4.07436	-0.117	7.8122	-0.102552	7.0407	-0.108792	9.84669	-0.11653	6.21278	-0.116383	8.86939	-0.1131	8.50912	-0.105999	5.46946	-0.109047	6.4443	-0.114278
0.0839	-0.0772358	-0.0999964	1.79167	-0.10745	4.77382	-0.111238	4.01974	-0.11826	7.78794	-0.102764	7.09929	-0.109784	9.91509	-0.115348	5.92199	-0.115899	9.32539	-0.112915	8.28215	-0.106614	5.66051	-0.107051	6.20066	-0.113085
0.084	-0.091859	-0.104633	1.78523	-0.107862	5.5061	-0.114203	4.11989	-0.119326	7.90279	-0.10417	7.15921	-0.110644	9.5963	-0.113997	5.94583	-0.114675	9.3028	-0.112609	7.70052	-0.107568	5.62035	-0.104901	5.7785	-0.1118
0.0841	-0.257961	-0.10876	1.8605	-0.108709	6.16944	-0.116598	4.3464	-0.120099	8.15633	-0.106583	7.11919	-0.11099	9.04856	-0.112577	6.20092	-0.113154	8.8805	-0.112536	6.87104	-0.108259	5.39859	-0.10331	5.31648	-0.110823
0.0842	-0.568007	-0.111482	1.95713	-0.109998	6.60933	-0.118054	4.61035	-0.120308	8.49291	-0.109622	6.91287	-0.110498	8.52745	-0.111295	6.54607	-0.111657	8.30417	-0.113093	6.00112	-0.108403	5.06595	-0.102476	4.9179	-0.110558
0.0843	-0.972752	-0.112369	2.02387	-0.111558	6.70518	-0.118305	4.80398	-0.119647	8.79817	-0.112836	6.59068	-0.109031	8.26366	-0.110393	6.85316	-0.110315	7.84731	-0.114463	5.30384	-0.108193	4.70639	-0.102009	4.58813	-0.111208
0.0844	-1.35859	-0.111626	2.03474	-0.113009	6.45206	-0.117384	4.84616	-0.117991	8.99754	-0.115743	6.31402	-0.106755	8.3776	-0.110127	7.0794	-0.109074	7.70561	-0.116371	4.91535	-0.108091	4.39038	-0.101304	4.26972	-0.112756
0.0845	-1.56237	-0.109881	2.01877	-0.113808	5.961	-0.115595	4.72001	-0.115585	9.0632	-0.117994	6.27341	-0.104232	8.82718	-0.110614	7.24488	-0.107824	7.9356	-0.118014	4.83495	-0.108586	4.15834	-0.100088	3.90341	-0.114959
0.0846	-1.45714	-0.107872	2.03348	-0.113487	5.40974	-0.113315	4.46456	-0.113046	8.98812	-0.119452	6.58673	-0.102245	9.43932	-0.111796	7.41126	-0.106535	8.45117	-0.118483	4.93945	-0.109958	4.03879	-0.0986122	3.47592	-0.117474
0.0847	-1.04705	-0.106189	2.14365	-0.111934	4.94876	-0.110901	4.13256	-0.111135	8.75466	-0.120153	7.22432	-0.101502	9.99311	-0.113422	7.64536	-0.105367	9.08946	-0.117213	5.06819	-0.112051	4.04453	-0.097537	3.05029	-0.11992
0.0848	-0.478443	-0.105135	2.36067	-0.109528	4.65042	-0.108581	3.78722	-0.11045	8.35073	-0.12026	8.02606	-0.102267	10.3346	-0.115139	7.99434	-0.104634	9.63827	-0.114273	5.08594	-0.11435	4.18738	-0.0975059	2.71893	-0.121937
0.0849	0.0574246	-0.104762	2.65917	-0.107141	4.49195	-0.106562	3.47779	-0.111175	7.82859	-0.11999	8.75523	-0.104299	10.44	-0.116508	8.45443	-0.104591	9.92834	-0.110434	4.93771	-0.116194	4.46655	-0.0988173	2.55406	-0.123111
0.085	0.412968	-0.105016	2.98277	-0.105764	4.38247	-0.105017	3.27192	-0.113009	7.28763	-0.11947	9.19346	-0.10688	10.4069	-0.11708	8.94901	-0.10524	9.87498	-0.106784	4.6626	-0.117116	4.85841	-0.10133	2.56447	-0.123047
0.0851	0.535815	-0.10589	3.28804	-0.106082	4.24334	-0.104071	3.23934	-0.115347	6.84841	-0.118686	9.17892	-0.109213	10.3505	-0.116545	9.34522	-0.10631	9.5178	-0.104377	4.37432	-0.117051	5.32255	-0.104535	2.72021	-0.121464
0.0852	0.434488	-0.107438	3.52181	-0.10816	4.04518	-0.103813	3.38677	-0.117506	6.58479	-0.117487	8.67496	-0.110686	10.2859	-0.114843	9.5153	-0.107486	8.97286	-0.103804	4.21153	-0.116257	5.81378	-0.107874	2.96726	-0.118444
0.0853	0.146947	-0.109654	3.6322	-0.1114	3.82197	-0.104192	3.62962	-0.118959	6.48998	-0.115704	7.76304	-0.110995	10.083	-0.112345	9.39352	-0.108619	8.38311	-0.104983	4.2682	-0.115122	6.29263	-0.110944	3.25057	-0.114562
0.0854	-0.281099	-0.112353	3.55994	-0.114862	3.64809	-0.105103	3.82477	-0.119382	6.47634	-0.113242	6.61054	-0.110117	9.5732	-0.109735	9.00463	-0.109747	7.92793	-0.107141	4.53795	-0.113887	6.73503	-0.113675	3.5218	-0.110782
0.0855	-0.780421	-0.11514	3.27406	-0.117691	3.56148	-0.106385	3.84178	-0.118627	6.39863	-0.110188	5.44297	-0.108215	8.63728	-0.107707	8.45882	-0.110899	7.77528	-0.10916	4.90685	-0.112534	7.11338	-0.116185	3.74767	-0.108073
0.0856	-1.26584	-0.117577	2.80567	-0.119466	3.58986	-0.107861	3.66016	-0.116691	6.10723	-0.106876	4.4831	-0.105616	7.31632	-0.106554	7.86953	-0.112011	8.0215	-0.110127	5.2222	-0.110888	7.41093	-0.118543	3.93672	-0.106963
0.0857	-1.68795	-0.119316	2.23768	-0.120283	3.72935	-0.109303	3.37648	-0.113795	5.54559	-0.103816	3.87154	-0.102718	5.82113	-0.106064	7.32856	-0.112941	8.62137	-0.109708	5.38476	-0.108835	7.61513	-0.12058	4.16981	-0.107417
0.0858	-2.06261	-0.120174	1.66846	-0.120497	3.92576	-0.110441	3.13835	-0.110457	4.78516	-0.101614	3.64369	-0.0999411	4.4324	-0.105786	6.87143	-0.113603	9.36311	-0.108297	5.38478	-0.106436	7.71407	-0.121858	4.55939	-0.108945
0.0859	-2.44228	-0.12006	1.18733	-0.12042	4.04772	-0.111	3.02515	-0.107498	3.97506	-0.100759	3.71122	-0.0976516	3.36924	-0.105346	6.48682	-0.113972	9.96504	-0.106705	5.31377	-0.103924	7.6943	-0.121939	5.17613	-0.110828
0.086	-2.88257	-0.118875	0.869878	-0.120175	3.94792	-0.11088	3.02196	-0.10577	3.29194	-0.101427	3.89487	-0.0960296	2.70942	-0.104806	6.1373	-0.11406	10.2218	-0.10563	5.27848	-0.10162	7.54376	-0.120637	5.96197	-0.112419
0.0861	-3.41107	-0.116548	0.727856	-0.119688	3.53591	-0.110217	3.02827	-0.105871	2.87751	-0.103399	4.02924	-0.0951426	2.41824	-0.104552	5.75347	-0.113841	10.0664	-0.10532	5.36163	-0.099899	7.27972	-0.118158	6.72051	-0.1133
0.0862	-4.02391	-0.113073	0.732012	-0.118855	2.81841	-0.109459	2.90753	-0.107851	2.795	-0.106188	4.00063	-0.0948939	2.41953	-0.105029	5.23379	-0.113259	9.5808	-0.105528	5.56306	-0.0991063	6.95915	-0.115011	7.17721	-0.11326
0.0863	-4.68052	-0.108677	0.801981	-0.117743	1.93899	-0.109197	2.55777	-0.11122	3.05152	-0.109263	3.7988	-0.0951091	2.62745	-0.10642	4.51286	-0.11227	8.91993	-0.105752	5.84472	-0.0994891	6.65766	-0.111773	7.13941	-0.112328
0.0864	-5.27971	-0.103787	0.860131	-0.116621	1.11669	-0.109817	1.9783	-0.115163	3.58777	-0.112245	3.50511	-0.0955815	2.98032	-0.108537	3.63516	-0.110927	8.2194	-0.105611	6.15256	-0.101029	6.42665	-0.108975	6.57462	-0.110777
0.0865	-5.68258	-0.0990085	0.850375	-0.115891	0.575952	-0.111327	1.30183	-0.118784	4.29753	-0.114907	3.22699	-0.0962023	3.44012	-0.110925	2.78875	-0.109536	7.58966	-0.105091	6.46605	-0.103328	6.30561	-0.107031	5.67024	-0.109165
0.0866	-5.76772	-0.0949406	0.747448	-0.115916	0.438452	-0.113348	0.751837	-0.121356	5.02044	-0.11712	3.03058	-0.0970747	4.00322	-0.113064	2.2362	-0.108681	7.08313	-0.104432	6.8003	-0.10566	6.28933	-0.106242	4.7489	-0.108088
0.0867	-5.47094	-0.092104	0.553632	-0.116849	0.67381	-0.115387	0.541339	-0.122362	5.54659	-0.118782	2.93902	-0.0983677	4.65194	-0.114667	2.1649	-0.108945	6.70667	-0.104007	7.14694	-0.107279	6.36326	-0.106625	4.13776	-0.107933
0.0868	-4.85631	-0.0908934	0.267396	-0.11854	1.11729	-0.117099	0.772721	-0.12163	5.7278	-0.119746	2.94749	-0.100215	5.33513	-0.11569	2.61724	-0.110579	6.41595	-0.104042	7.46898	-0.107769	6.49059	-0.107952	4.05981	-0.108616
0.0869	-4.09841	-0.0915391	-0.0969498	-0.120525	1.56621	-0.11842	1.40267	-0.119402	5.54936	-0.119901	3.0328	-0.102487	5.94152	-0.116306	3.46375	-0.113216	6.17934	-0.104586	7.68503	-0.107256	6.59119	-0.109839	4.56843	-0.10965
0.087	-3.41813	-0.0939911	-0.512421	-0.122257	1.8575	-0.11953	2.24409	-0.116417	5.17051	-0.119164	3.17823	-0.104911	6.31355	-0.116784	4.46113	-0.115947	5.98288	-0.105414	7.72179	-0.106351	6.58095	-0.111885	5.53293	-0.11032
0.0871	-3.00195	-0.0979276	-0.9239	-0.123281	1.93713	-0.12069	3.04186	-0.113705	4.80697	-0.117581	3.36633	-0.107209	6.36886	-0.117437	5.34519	-0.117692	5.80545	-0.10616	7.55284	-0.105872	6.3953	-0.113812	6.70854	-0.110022
0.0872	-2.94324	-0.102776	-1.2646	-0.123426	1.8655	-0.12196	3.56815	-0.112236	4.61152	-0.11536	3.55577	-0.109258	6.15677	-0.118482	5.92317	-0.117692	5.627	-0.106436	7.20063	-0.106468	6.04217	-0.11544	7.78493	-0.108425
0.0873	-3.24712	-0.107945	-1.48429	-0.122798	1.71183	-0.123117	3.68866	-0.112538	4.5722	-0.113014	3.67234	-0.111197	5.8239	-0.119971	6.12347	-0.115881	5.40819	-0.10599	6.70627	-0.108331	5.60051	-0.116657	8.5101	-0.105613
0.0874	-3.85154	-0.112828	-1.57122	-0.121614	1.48272	-0.123731	3.39016	-0.114507	4.56067	-0.111188	3.64562	-0.113315	5.50861	-0.121785	5.98377	-0.112868	5.11129	-0.104819	6.09948	-0.11115	5.17389	-0.117365	8.79451	-0.102085
0.0875	-4.62579	-0.116906	-1.55462	-0.120156	1.12554	-0.123467	2.78477	-0.117506	4.41573	-0.110489	3.4208	-0.115858	5.26776	-0.123591	5.60723	-0.109674	4.75732	-0.103117	5.39803	-0.114278	4.84978	-0.117487	8.71956	-0.0986845
0.0876	-5.38795	-0.119643	-1.49258	-0.118637	0.612691	-0.122329	2.04408	-0.120621	4.04724	-0.111236	3.00736	-0.118841	5.04554	-0.125035	5.12309	-0.107321	4.39092	-0.101241	4.6212	-0.11708	4.68274	-0.11702	8.47037	-0.0963994
0.0877	-5.92717	-0.120614	-1.45846	-0.117218	-0.0196576	-0.120714	1.35363	-0.123097	3.45254	-0.113255	2.46145	-0.121955	4.74319	-0.125797	4.64185	-0.106531	4.06253	-0.0995542	3.80555	-0.11913	4.65976	-0.116037	8.22669	-0.0959886
0.0878	-6.11548	-0.119627	-1.51787	-0.11597	-0.67356	-0.119209	0.834965	-0.124577	2.72639	-0.115981	1.88588	-0.124731	4.31022	-0.12581	4.24812	-0.107555	3.80277	-0.0983628	3.0282	-0.120292	4.72328	-0.114717	8.09627	-0.0976435
0.0879	-5.95306	-0.116989	-1.69992	-0.114848	-1.26013	-0.118311	0.540974	-0.125187	2.01063	-0.118582	1.4116	-0.126738	3.82313	-0.125348	3.98565	-0.110228	3.61986	-0.097905	2.38248	-0.120633	4.76244	-0.113267	8.08459	-0.100788
0.088	-5.56806	-0.113479	-1.97642	-0.113764	-1.73343	-0.118212	0.474557	-0.125319	1.47285	-0.120333	1.14767	-0.127836	3.46282	-0.124782	3.86296	-0.114076	3.49936	-0.0983609	1.94467	-0.120293	4.6488	-0.111973	8.10998	-0.104328
0.0881	-5.13263	-0.110101	-2.27676	-0.11275	-2.07353	-0.118797	0.606306	-0.12527	1.26303	-0.12083	1.15789	-0.128136	3.42687	-0.124382	3.85704	-0.118472	3.44687	-0.0998411	1.74587	-0.119464	4.28898	-0.111089	8.08239	-0.107046
0.0882	-4.76128	-0.107678	-2.52436	-0.112059	-2.26106	-0.119731	0.896448	-0.125031	1.46568	-0.120084	1.43666	-0.127882	3.81287	-0.124075	3.90948	-0.122599	3.48613	-0.102311	1.77263	-0.118389	3.68427	-0.110738	7.93457	-0.108271
0.0883	-4.49621	-0.106557	-2.65456	-0.112016	-2.29221	-0.120719	1.25729	-0.124282	2.04657	-0.118458	1.88391	-0.127229	4.54499	-0.123534	3.91967	-0.125694	3.60263	-0.105603	1.9917	-0.117317	2.89818	-0.11081	7.6727	-0.108071
0.0884	-4.34198	-0.106686	-2.61742	-0.112715	-2.16461	-0.121625	1.57056	-0.122709	2.84806	-0.116496	2.35137	-0.126138	5.39396	-0.122424	3.78079	-0.12719	3.75194	-0.109435	2.33432	-0.116388	2.05668	-0.111058	7.35195	-0.107195
0.0885	-4.30835	-0.107739	-2.38329	-0.113826	-1.89973	-0.122464	1.723	-0.120296	3.62973	-0.114646	2.69909	-0.124432	6.07707	-0.120649	3.43992	-0.127004	3.83899	-0.113459	2.69693	-0.115625	1.28109	-0.111262	7.01948	-0.106544
0.0886	-4.40104	-0.109408	-1.96901	-0.114748	-1.53347	-0.123344	1.65581	-0.117462	4.15918	-0.113145	2.84841	-0.122011	6.34608	-0.118468	2.9642	-0.125585	3.76427	-0.117391	2.97546	-0.114911	0.691907	-0.111399	6.63903	-0.106723
0.0887	-4.60231	-0.111416	-1.46016	-0.114919	-1.0976	-0.124252	1.41012	-0.114892	4.30227	-0.112054	2.82157	-0.119037	6.09496	-0.116374	2.53439	-0.123669	3.50412	-0.121012	3.09285	-0.11419	0.360126	-0.111622	6.1205	-0.107717
0.0888	-4.85233	-0.113519	-0.997306	-0.114174	-0.606942	-0.125	1.11577	-0.113129	4.06701	-0.111373	2.68555	-0.115865	5.38927	-0.114826	2.34483	-0.121907	3.1319	-0.124149	3.00798	-0.113606	0.340334	-0.112073	5.41228	-0.109047
0.0889	-5.05514	-0.115481	-0.72397	-0.112838	-0.0704411	-0.125222	0.913433	-0.11226	3.58623	-0.111149	2.53772	-0.112932	4.45742	-0.113996	2.48307	-0.120529	2.79067	-0.126638	2.74635	-0.113454	0.628665	-0.112765	4.58919	-0.110152
0.089	-5.10741	-0.117058	-0.710536	-0.111502	0.456465	-0.124504	0.901579	-0.111935	3.05997	-0.111405	2.44446	-0.110533	3.59489	-0.113696	2.87732	-0.11933	2.6465	-0.128291	2.34932	-0.113951	1.14824	-0.113618	3.86221	-0.110745
0.0891	-4.93851	-0.11804	-0.930338	-0.110722	0.889501	-0.122624	1.0999	-0.111683	2.67124	-0.112077	2.40796	-0.108784	3.04032	-0.113534	3.33919	-0.117847	2.82173	-0.128902	1.88392	-0.115043	1.76216	-0.114557	3.41051	-0.111
0.0892	-4.56936	-0.118208	-1.27862	-0.110746	1.14279	-0.119728	1.46408	-0.111183	2.51817	-0.112957	2.37691	-0.107723	2.89977	-0.113278	3.67158	-0.115721	3.3498	-0.128245	1.40828	-0.116433	2.32768	-0.115595	3.2601	-0.111409
0.0893	-4.12815	-0.117363	-1.60157	-0.111418	1.20464	-0.116338	1.92431	-0.110422	2.61103	-0.113682	2.31501	-0.107337	3.08789	-0.113097	3.75812	-0.113058	4.16902	-0.126188	0.957943	-0.117795	2.77911	-0.116715	3.24384	-0.112465
0.0894	-3.82409	-0.11544	-1.73689	-0.112352	1.16396	-0.113198	2.40213	-0.109661	2.85879	-0.113891	2.20015	-0.107701	3.39544	-0.113526	3.5784	-0.110484	5.10506	-0.122788	0.564697	-0.118944	3.12282	-0.117819	3.16643	-0.1144
0.0895	-3.83613	-0.112627	-1.55365	-0.113043	1.14346	-0.111013	2.79282	-0.109227	3.1383	-0.113367	2.06114	-0.10895	3.60229	-0.115055	3.21482	-0.108876	5.90704	-0.118365	0.230164	-0.11986	3.37574	-0.118701	2.95277	-0.11702
0.0896	-4.19343	-0.109439	-1.01063	-0.113102	1.1894	-0.110228	3.00121	-0.109429	3.34411	-0.112195	1.92866	-0.11111	3.59313	-0.117746	2.80281	-0.10892	6.31065	-0.113549	-0.061115	-0.120583	3.54138	-0.119188	2.68388	-0.119696
0.0897	-4.75375	-0.106489	-0.201553	-0.112402	1.23852	-0.110853	2.937	-0.110367	3.43781	-0.110788	1.82932	-0.113881	3.39017	-0.121017	2.51697	-0.11073	6.15559	-0.109103	-0.322295	-0.121126	3.6099	-0.119327	2.51498	-0.121615
0.0898	-5.27861	-0.104347	0.624524	-0.111191	1.15776	-0.11241	2.55258	-0.111973	3.41917	-0.109752	1.75078	-0.116666	3.1064	-0.123813	2.52276	-0.113816	5.4859	-0.105685	-0.553599	-0.121489	3.55062	-0.119454	2.57299	-0.122081
0.0899	-5.5826	-0.103313	1.15523	-0.110021	0.881263	-0.11414	1.85696	-0.113967	3.30514	-0.109597	1.65708	-0.118815	2.88208	-0.125126	2.90552	-0.117233	4.54693	-0.103647	-0.73048	-0.121644	3.33133	-0.120085	2.87088	-0.120787
0.09	-5.6137	-0.103389	1.19765	-0.109512	0.464689	-0.115232	0.922931	-0.115951	3.08479	-0.110452	1.50778	-0.119964	2.8062	-0.124469	3.56096	-0.120007	3.65647	-0.103012	-0.840378	-0.121561	2.93763	-0.12163	3.27843	-0.117973
0.0901	-5.48218	-0.104312	0.745347	-0.110053	0.04386	-0.115188	-0.0951056	-0.11741	2.74521	-0.112024	1.27349	-0.120143	2.8907	-0.122081	4.2259	-0.121431	3.046	-0.103582	-0.889156	-0.121197	2.3989	-0.124172	3.60708	-0.114356
0.0902	-5.35978	-0.105654	-0.00443828	-0.111633	-0.24918	-0.113946	-1.01033	-0.117902	2.31712	-0.113689	0.973666	-0.119641	3.05902	-0.118821	4.60162	-0.121268	2.76078	-0.105105	-0.879999	-0.120548	1.76465	-0.127292	3.70209	-0.110831
0.0903	-5.36979	-0.106967	-0.817185	-0.113887	-0.388901	-0.111912	-1.67247	-0.11722	1.88157	-0.114852	0.681372	-0.118733	3.18453	-0.115628	4.49638	-0.119647	2.70598	-0.107264	-0.796479	-0.119669	1.09061	-0.130264	3.55351	-0.108243
0.0904	-5.524	-0.107936	-1.5211	-0.116281	-0.477615	-0.109718	-2.04825	-0.115529	1.52252	-0.11519	0.497914	-0.117626	3.17096	-0.113064	3.93265	-0.116964	2.71826	-0.10966	-0.598927	-0.118784	0.401738	-0.132359	3.28239	-0.107069
0.0905	-5.76449	-0.108463	-2.07861	-0.118344	-0.663938	-0.107952	-2.1878	-0.113355	1.28673	-0.114737	0.510821	-0.116465	3.02563	-0.111168	3.09912	-0.113707	2.67222	-0.111699	-0.248279	-0.11823	-0.27659	-0.13316	3.06084	-0.107416
0.0906	-6.04595	-0.108606	-2.53325	-0.119787	-1.07022	-0.106945	-2.18039	-0.111303	1.14887	-0.113842	0.777935	-0.115289	2.85572	-0.109624	2.26365	-0.11043	2.49903	-0.112691	0.274912	-0.118363	-0.869853	-0.132564	3.00783	-0.109028
0.0907	-6.36439	-0.108447	-2.93376	-0.120462	-1.6977	-0.106752	-2.09531	-0.109859	1.05496	-0.112902	1.28309	-0.114069	2.79151	-0.108122	1.62739	-0.107708	2.19637	-0.111994	0.949714	-0.119336	-1.24089	-0.130733	3.11246	-0.111405
0.0908	-6.70784	-0.108158	-3.277	-0.120355	-2.43477	-0.107266	-1.95766	-0.109211	0.977516	-0.112269	1.94663	-0.112686	2.87793	-0.106706	1.2779	-0.106003	1.83762	-0.109307	1.71747	-0.121003	-1.26805	-0.128005	3.25916	-0.113998
0.0909	-7.00677	-0.107902	-3.51658	-0.119447	-3.10991	-0.108358	-1.78604	-0.109383	0.96874	-0.112128	2.64931	-0.111074	3.0263	-0.105757	1.15911	-0.105524	1.50678	-0.10484	2.47839	-0.122885	-0.937269	-0.124834	3.30561	-0.116361
0.091	-7.16015	-0.107862	-3.56912	-0.117804	-3.58782	-0.109952	-1.62668	-0.110239	1.08669	-0.112455	3.28468	-0.109362	3.07889	-0.105784	1.15178	-0.106092	1.27229	-0.0993688	3.13459	-0.124364	-0.401952	-0.121769	3.16493	-0.118192
0.0911	-7.10487	-0.108102	-3.37072	-0.115687	-3.80371	-0.111898	-1.51365	-0.11166	1.35847	-0.112943	3.77794	-0.107893	2.95755	-0.107125	1.15115	-0.107249	1.10884	-0.0940816	3.60077	-0.124906	0.0633636	-0.119273	2.85315	-0.119263
0.0912	-6.84042	-0.108606	-2.91632	-0.113547	-3.76239	-0.113942	-1.45574	-0.113567	1.71051	-0.113102	4.07927	-0.107083	2.73663	-0.109635	1.13402	-0.108499	0.94815	-0.0901819	3.84576	-0.124307	0.174561	-0.11764	2.47327	-0.119405
0.0913	-6.41671	-0.109246	-2.26079	-0.111977	-3.48725	-0.115687	-1.39438	-0.115887	2.00104	-0.112502	4.15036	-0.107253	2.59228	-0.112806	1.13725	-0.109665	0.725565	-0.0885527	3.8721	-0.122709	-0.205929	-0.116989	2.14216	-0.118495
0.0914	-5.8688	-0.109847	-1.52788	-0.111361	-3.01216	-0.116713	-1.23658	-0.118431	2.11625	-0.111082	3.97841	-0.108437	2.68529	-0.115982	1.2077	-0.110982	0.467819	-0.0894413	3.72188	-0.120562	-1.01638	-0.117269	1.91647	-0.116687
0.0915	-5.18928	-0.110271	-0.873143	-0.111692	-2.38869	-0.116775	-0.92262	-0.12095	2.03149	-0.10928	3.60114	-0.110315	3.05999	-0.118618	1.33259	-0.112823	0.29582	-0.0923913	3.45045	-0.118363	-2.03361	-0.118346	1.77876	-0.11439
0.0916	-4.36792	-0.110489	-0.44017	-0.112471	-1.70422	-0.115913	-0.461146	-0.123121	1.84381	-0.107874	3.1273	-0.112299	3.63303	-0.12033	1.43847	-0.115426	0.336154	-0.0964835	3.12269	-0.116467	-2.98615	-0.12005	1.67349	-0.112241
0.0917	-3.49043	-0.110692	-0.305023	-0.113016	-1.07962	-0.114407	0.0591601	-0.124688	1.71033	-0.107557	2.69791	-0.113766	4.24895	-0.120898	1.47653	-0.11862	0.630422	-0.100626	2.77167	-0.114982	-3.65004	-0.122163	1.54382	-0.110734
0.0918	-2.74548	-0.111259	-0.473375	-0.11284	-0.656942	-0.112692	0.51755	-0.125534	1.77654	-0.108508	2.43442	-0.114245	4.76202	-0.12035	1.4742	-0.121869	1.11942	-0.103973	2.4079	-0.113851	-3.91295	-0.124333	1.3782	-0.110088
0.0919	-2.35835	-0.112636	-0.871525	-0.111884	-0.537322	-0.111081	0.802887	-0.125612	2.08698	-0.110296	2.38493	-0.113684	5.08229	-0.119031	1.51499	-0.124547	1.65181	-0.106166	2.04374	-0.113054	-3.75552	-0.126126	1.19129	-0.110208
0.092	-2.44777	-0.115048	-1.38406	-0.110449	-0.759845	-0.109724	0.839599	-0.124939	2.55624	-0.1121	2.52216	-0.112414	5.21642	-0.117479	1.67199	-0.126117	2.10504	-0.107297	1.71848	-0.11269	-3.23681	-0.127074	1.02379	-0.110801
0.0921	-2.91875	-0.118324	-1.85735	-0.109012	-1.27489	-0.108559	0.603177	-0.123542	3.00247	-0.113191	2.74886	-0.110993	5.23364	-0.116221	1.91974	-0.126322	2.41121	-0.107803	1.49655	-0.112989	-2.45547	-0.126947	0.922766	-0.111609
0.0922	-3.5293	-0.121843	-2.1792	-0.108007	-1.92106	-0.107522	0.123533	-0.121534	3.21797	-0.113289	2.93112	-0.109897	5.2188	-0.115451	2.14641	-0.125227	2.56092	-0.108264	1.43264	-0.114123	-1.5356	-0.125879	0.932385	-0.112427
0.0923	-4.03646	-0.124727	-2.30766	-0.107758	-2.49641	-0.106632	-0.488542	-0.119128	3.05381	-0.112667	2.9542	-0.109352	5.17109	-0.115134	2.23959	-0.1232	2.54735	-0.109286	1.52894	-0.11607	-0.599964	-0.124247	1.08606	-0.113183
0.0924	-4.32582	-0.126175	-2.3014	-0.108533	-2.83261	-0.105959	-1.10868	-0.116705	2.50093	-0.111925	2.76065	-0.109339	4.98285	-0.115146	2.11856	-0.120805	2.36606	-0.11126	1.71643	-0.118569	0.237406	-0.122465	1.38015	-0.11393
0.0925	-4.43039	-0.125788	-2.24897	-0.110397	-2.88136	-0.105554	-1.63371	-0.114709	1.68617	-0.111586	2.38453	-0.109692	4.48952	-0.115533	1.79802	-0.118656	2.02025	-0.114243	1.89225	-0.121218	0.894694	-0.120761	1.77683	-0.114809
0.0926	-4.45157	-0.123775	-2.22836	-0.113149	-2.71889	-0.105343	-2.00612	-0.113514	0.823983	-0.111852	1.93313	-0.110259	3.61563	-0.116383	1.34208	-0.117238	1.55829	-0.117818	1.96897	-0.123579	1.32439	-0.119106	2.18866	-0.115961
0.0927	-4.48114	-0.120751	-2.24905	-0.116251	-2.47449	-0.105199	-2.20879	-0.11327	0.102842	-0.112587	1.58158	-0.110911	2.476	-0.117597	0.839291	-0.116763	1.0605	-0.121221	1.93055	-0.125283	1.49384	-0.117352	2.52303	-0.11738
0.0928	-4.59132	-0.117383	-2.26202	-0.119012	-2.24021	-0.105066	-2.23526	-0.11379	-0.406786	-0.113516	1.46549	-0.111512	1.36385	-0.118697	0.350424	-0.117153	0.609377	-0.123671	1.81298	-0.126095	1.41325	-0.115436	2.70545	-0.118878
0.0929	-4.8401	-0.114201	-2.19748	-0.120926	-2.0116	-0.10504	-2.09283	-0.114614	-0.801283	-0.114429	1.61933	-0.111954	0.589334	-0.119009	-0.095808	-0.118037	0.263573	-0.124676	1.66845	-0.126006	1.14886	-0.113605	2.71003	-0.120201
0.093	-5.24045	-0.11148	-2.03081	-0.121929	-1.69938	-0.105373	-1.80307	-0.115188	-1.22635	-0.115196	1.95649	-0.112175	0.335135	-0.118025	-0.494843	-0.118973	0.0515531	-0.124174	1.53338	-0.1252	0.808907	-0.112405	2.56924	-0.121003
0.0931	-5.71044	-0.109447	-1.7994	-0.122286	-1.23278	-0.106297	-1.40545	-0.115195	-1.76654	-0.115808	2.33371	-0.112147	0.580332	-0.115727	-0.797828	-0.119526	-0.0183828	-0.122492	1.43335	-0.123907	0.483529	-0.112441	2.35138	-0.120914
0.0932	-6.06391	-0.108187	-1.59053	-0.1223	-0.642417	-0.107865	-0.969422	-0.114671	-2.3311	-0.116344	2.62324	-0.111797	1.16753	-0.112619	-0.92709	-0.119463	0.017085	-0.120261	1.36237	-0.122298	0.204964	-0.113861	2.10212	-0.119603
0.0933	-6.09148	-0.10763	-1.49656	-0.122073	-0.0864599	-0.10988	-0.588923	-0.113899	-2.69173	-0.117004	2.76701	-0.111024	1.86638	-0.109445	-0.807485	-0.118772	0.0935207	-0.11817	1.28675	-0.120385	-0.0501639	-0.116165	1.80065	-0.116973
0.0934	-5.68739	-0.107474	-1.52971	-0.121493	0.218854	-0.111951	-0.361296	-0.113147	-2.63468	-0.117987	2.75863	-0.109869	2.44915	-0.106952	-0.436574	-0.117714	0.0998486	-0.116759	1.15844	-0.118092	-0.297513	-0.118366	1.3631	-0.113292
0.0935	-4.93663	-0.107356	-1.64402	-0.1204	0.117832	-0.113676	-0.316873	-0.112535	-2.10468	-0.119292	2.66689	-0.108566	2.75046	-0.105669	0.0947341	-0.116688	-0.0586295	-0.116197	0.945432	-0.115479	-0.537667	-0.119495	0.740288	-0.109244
0.0936	-4.08693	-0.107056	-1.768	-0.11889	-0.373039	-0.114875	-0.415775	-0.112049	-1.22769	-0.120536	2.57569	-0.107434	2.71562	-0.105784	0.673439	-0.116098	-0.411814	-0.116231	0.652174	-0.112794	-0.740253	-0.119018	0.0234314	-0.105777
0.0937	-3.40111	-0.106659	-1.8656	-0.117275	-1.04061	-0.115603	-0.557236	-0.111708	-0.255784	-0.121042	2.55758	-0.106525	2.42694	-0.107072	1.21335	-0.116088	-0.885177	-0.116435	0.333053	-0.110487	-0.919197	-0.116991	-0.541364	-0.103815
0.0938	-3.04809	-0.106497	-1.93929	-0.115981	-1.60477	-0.116056	-0.627515	-0.111566	0.609826	-0.120198	2.62084	-0.105556	2.07459	-0.108968	1.7061	-0.116419	-1.29556	-0.11646	0.0563513	-0.10895	-1.11441	-0.113947	-0.653225	-0.103955
0.0939	-3.05369	-0.106869	-2.01147	-0.115322	-1.86415	-0.116358	-0.535208	-0.111588	1.31386	-0.117855	2.69737	-0.104099	1.90769	-0.110845	2.17653	-0.116593	-1.43708	-0.116189	-0.133064	-0.108324	-1.36293	-0.110607	-0.167926	-0.106215
0.094	-3.34254	-0.107756	-2.09398	-0.115391	-1.80077	-0.116378	-0.239795	-0.111583	1.92223	-0.114469	2.66497	-0.102054	2.13877	-0.112408	2.61611	-0.116158	-1.2225	-0.115632	-0.229865	-0.108442	-1.64009	-0.107703	0.81209	-0.110024
0.0941	-3.78935	-0.108832	-2.15892	-0.11597	-1.52371	-0.115867	0.274737	-0.111283	2.51819	-0.110938	2.42289	-0.0999324	2.8815	-0.113817	2.96364	-0.114973	-0.722459	-0.11471	-0.251792	-0.108972	-1.85275	-0.105796	1.96394	-0.11447
0.0942	-4.29985	-0.109622	-2.15276	-0.116672	-1.16961	-0.11462	0.965998	-0.110577	3.13675	-0.108109	1.97595	-0.0986862	4.06551	-0.115526	3.13137	-0.113251	-0.122503	-0.113202	-0.242716	-0.109647	-1.88665	-0.105192	2.92611	-0.118647
0.0943	-4.78881	-0.109806	-2.03055	-0.117084	-0.836169	-0.112701	1.7112	-0.109635	3.71327	-0.106372	1.4419	-0.0991379	5.43924	-0.117784	3.10358	-0.111311	0.394501	-0.110854	-0.247019	-0.110416	-1.68485	-0.105854	3.45019	-0.121826
0.0944	-5.22866	-0.109362	-1.81229	-0.116868	-0.547162	-0.110491	2.3084	-0.108877	4.13766	-0.105619	0.975557	-0.101526	6.62942	-0.120329	2.97382	-0.109375	0.759318	-0.107711	-0.280863	-0.111377	-1.2785	-0.107425	3.48618	-0.123537
0.0945	-5.62169	-0.108624	-1.60397	-0.115916	-0.297569	-0.108532	2.52443	-0.108719	4.31213	-0.105472	0.683212	-0.10538	7.2912	-0.122444	2.90387	-0.107496	1.02023	-0.104172	-0.302989	-0.112552	-0.77527	-0.109438	3.12895	-0.123576
0.0946	-5.9899	-0.108042	-1.58296	-0.114282	-0.100825	-0.107372	2.19512	-0.109367	4.18546	-0.105612	0.539153	-0.109736	7.2388	-0.123528	3.02181	-0.105801	1.2527	-0.100947	-0.205626	-0.113737	-0.299968	-0.111511	2.56899	-0.122065
0.0947	-6.32641	-0.108084	-1.90255	-0.112193	-0.0213005	-0.107291	1.30859	-0.110746	3.78786	-0.105854	0.436554	-0.113583	6.49675	-0.123497	3.32768	-0.104642	1.48438	-0.0987415	0.143063	-0.114558	0.0653714	-0.113446	2.01801	-0.119516
0.0948	-6.57091	-0.108974	-2.62138	-0.110019	-0.130136	-0.108262	0.0389711	-0.112574	3.2043	-0.1061	0.285661	-0.116222	5.25577	-0.12291	3.71571	-0.104592	1.68295	-0.0979626	0.813993	-0.114624	0.275108	-0.115259	1.67872	-0.116757
0.0949	-6.60724	-0.110704	-3.64119	-0.108203	-0.452394	-0.109884	-1.31547	-0.114565	2.56492	-0.106159	0.127248	-0.11743	3.78292	-0.122419	4.03798	-0.106113	1.8256	-0.0986639	1.74677	-0.113842	0.30756	-0.117028	1.66409	-0.114632
0.095	-6.3451	-0.11303	-4.72721	-0.107167	-0.959742	-0.111554	-2.43496	-0.116472	1.99808	-0.105865	0.115339	-0.117362	2.34559	-0.122343	4.19642	-0.10915	1.96367	-0.100591	2.71213	-0.112488	0.135698	-0.118691	1.95848	-0.113599
0.0951	-5.7797	-0.115611	-5.592	-0.107146	-1.56043	-0.112682	-3.08225	-0.117966	1.65897	-0.10517	0.436411	-0.116288	1.20523	-0.12238	4.15883	-0.113054	2.19226	-0.1034	3.39971	-0.111067	-0.253888	-0.119958	2.41711	-0.113549
0.0952	-5.02797	-0.118099	-5.9964	-0.108053	-2.14769	-0.112887	-3.19325	-0.118639	1.64465	-0.104315	1.16337	-0.11435	0.590582	-0.121868	3.94616	-0.116833	2.55419	-0.106732	3.56705	-0.110077	-0.829802	-0.120381	2.86926	-0.113887
0.0953	-4.30711	-0.120065	-5.81157	-0.109449	-2.60009	-0.112128	-2.84002	-0.118135	1.94749	-0.103695	2.16866	-0.111612	0.656442	-0.120267	3.60852	-0.119602	2.95411	-0.110261	3.1744	-0.10981	-1.49691	-0.119662	3.19004	-0.113898
0.0954	-3.79473	-0.121055	-5.06807	-0.110633	-2.77521	-0.110692	-2.19289	-0.116471	2.44425	-0.103611	3.18751	-0.108265	1.4095	-0.11757	3.20242	-0.121046	3.17936	-0.113562	2.40095	-0.110351	-2.09864	-0.117913	3.34454	-0.11323
0.0955	-3.53269	-0.120672	-3.9123	-0.110931	-2.59734	-0.109027	-1.41768	-0.11412	2.93705	-0.104159	3.93912	-0.10476	2.65509	-0.114441	2.80354	-0.121375	3.04703	-0.116057	1.5318	-0.111667	-2.47385	-0.115712	3.31026	-0.112085
0.0956	-3.41551	-0.118817	-2.58144	-0.109948	-2.09678	-0.107524	-0.623026	-0.111858	3.29393	-0.105238	4.25987	-0.101731	4.09247	-0.111809	2.48146	-0.121057	2.52679	-0.117153	0.823107	-0.113695	-2.53549	-0.113844	3.06566	-0.111126
0.0957	-3.28084	-0.115887	-1.36195	-0.107813	-1.42111	-0.106448	0.140697	-0.110397	3.51199	-0.106663	4.16872	-0.0997684	5.41068	-0.110429	2.31562	-0.12044	1.79364	-0.116463	0.396324	-0.116174	-2.29445	-0.112978	2.58889	-0.111036
0.0958	-3.0131	-0.112668	-0.489083	-0.105111	-0.798495	-0.105838	0.841879	-0.110002	3.65393	-0.108282	3.81008	-0.0991111	6.3827	-0.110377	2.33107	-0.119689	1.13315	-0.114103	0.228161	-0.118635	-1.85781	-0.113338	1.88228	-0.112134
0.0959	-2.59576	-0.109999	-0.0506181	-0.102605	-0.397369	-0.10555	1.46134	-0.110462	3.78292	-0.109957	3.3968	-0.0996599	6.93266	-0.11107	2.48609	-0.118878	0.779336	-0.11063	0.207034	-0.120433	-1.3873	-0.114772	1.01155	-0.114137
0.096	-2.06936	-0.108487	0.0277344	-0.100935	-0.233212	-0.105313	1.95624	-0.111291	3.90398	-0.111483	3.12206	-0.101057	7.10867	-0.111631	2.70849	-0.118169	0.813935	-0.106878	0.212358	-0.121042	-1.05237	-0.116868	0.120148	-0.116252
0.0961	-1.474	-0.108286	-0.104777	-0.100441	-0.211099	-0.104883	2.25401	-0.112052	3.97402	-0.112638	3.08347	-0.102886	7.03661	-0.111371	2.95631	-0.117712	1.16585	-0.103652	0.182547	-0.120313	-0.945983	-0.119034	-0.60044	-0.117676
0.0962	-0.841585	-0.109137	-0.298079	-0.101213	-0.201584	-0.104205	2.31588	-0.112595	3.96354	-0.113313	3.27767	-0.104797	6.84576	-0.110122	3.21754	-0.11742	1.70243	-0.101496	0.110343	-0.118574	-1.06435	-0.120575	-0.968705	-0.117956
0.0963	-0.211867	-0.110557	-0.474586	-0.10324	-0.131794	-0.103479	2.2069	-0.112994	3.91361	-0.11356	3.59588	-0.106566	6.61137	-0.108198	3.53758	-0.116945	2.30808	-0.100555	-0.00946467	-0.116497	-1.3025	-0.120794	-0.876574	-0.11732
0.0964	0.332623	-0.112056	-0.609508	-0.106449	-0.0310588	-0.103079	2.09815	-0.11342	3.896	-0.113542	3.9098	-0.108105	6.3351	-0.106175	3.94444	-0.115903	2.89377	-0.10059	-0.221957	-0.114837	-1.4921	-0.119309	-0.31425	-0.116464
0.0965	0.707736	-0.113185	-0.727737	-0.110535	0.022454	-0.103443	2.20938	-0.113923	3.95621	-0.113309	4.12623	-0.109486	5.98807	-0.104496	4.43766	-0.114222	3.4307	-0.101134	-0.557866	-0.114178	-1.46857	-0.116205	0.603209	-0.116086
0.0966	0.845313	-0.113689	-0.858078	-0.114919	-0.00509052	-0.104802	2.66593	-0.114372	4.07019	-0.112697	4.24384	-0.110849	5.57081	-0.103316	4.977	-0.112283	3.86182	-0.101791	-0.97821	-0.114788	-1.13773	-0.112089	1.64928	-0.116544
0.0967	0.753879	-0.113473	-1.00787	-0.118881	-0.08561	-0.10708	3.39339	-0.11454	4.18511	-0.111459	4.32069	-0.112229	5.15891	-0.102564	5.49982	-0.110768	4.10703	-0.102428	-1.35752	-0.116607	-0.525602	-0.107724	2.53683	-0.117667
0.0968	0.494301	-0.11269	-1.14195	-0.121863	-0.15655	-0.109793	4.15156	-0.114278	4.26704	-0.109499	4.41076	-0.113417	4.86841	-0.102108	5.92132	-0.110262	4.10571	-0.103209	-1.51466	-0.119318	0.261448	-0.10376	3.02802	-0.118978
0.0969	0.159821	-0.1116	-1.18643	-0.123638	-0.188137	-0.112228	4.656	-0.11369	4.30326	-0.106986	4.52221	-0.113977	4.81022	-0.101892	6.15608	-0.111005	3.85872	-0.104397	-1.33102	-0.122404	1.08381	-0.100586	3.01342	-0.12003
0.097	-0.134383	-0.110428	-1.07488	-0.124283	-0.17627	-0.113775	4.76698	-0.113076	4.27533	-0.10427	4.62415	-0.11343	5.02436	-0.101823	6.16784	-0.112711	3.46527	-0.106072	-0.775488	-0.125304	1.8109	-0.0984519	2.54145	-0.120638
0.0971	-0.29082	-0.109246	-0.790566	-0.1239	-0.112186	-0.114179	4.55264	-0.112781	4.17285	-0.101781	4.65562	-0.111571	5.45473	-0.101743	5.98218	-0.114705	3.07937	-0.107942	0.0968092	-0.127409	2.3344	-0.0975694	1.77322	-0.120824
0.0972	-0.294068	-0.107969	-0.414282	-0.122496	0.0477152	-0.113631	4.2216	-0.112913	4.03326	-0.0998733	4.60372	-0.108669	5.98901	-0.101453	5.68591	-0.116267	2.86641	-0.109541	1.15674	-0.128259	2.55598	-0.0980763	0.918912	-0.120768
0.0973	-0.174184	-0.106506	-0.0477365	-0.120128	0.377263	-0.112631	3.97689	-0.113249	3.94294	-0.0988753	4.51237	-0.105462	6.50777	-0.100858	5.35834	-0.116944	2.92245	-0.110411	2.21788	-0.127693	2.39465	-0.0998931	0.170245	-0.12064
0.0974	-0.0406761	-0.104883	0.247249	-0.117095	0.906843	-0.111686	3.90007	-0.11331	3.99437	-0.0989699	4.48083	-0.10289	6.93781	-0.100118	5.03532	-0.116743	3.27098	-0.110398	3.10581	-0.125956	1.83734	-0.102702	-0.327404	-0.120534
0.0975	0.000993312	-0.103333	0.521808	-0.114003	1.60653	-0.111069	3.96245	-0.112666	4.20824	-0.100132	4.63777	-0.101684	7.26856	-0.0995728	4.67652	-0.116149	3.8622	-0.109658	3.67899	-0.123566	0.98847	-0.106018	-0.497376	-0.120429
0.0976	-0.102241	-0.102298	0.893234	-0.111554	2.3747	-0.110766	4.12058	-0.111198	4.50448	-0.102029	5.05527	-0.102028	7.49613	-0.0996088	4.20812	-0.115873	4.61509	-0.108557	3.88191	-0.121054	0.0786254	-0.109292	-0.369046	-0.120073
0.0977	-0.288046	-0.102237	1.46	-0.110203	3.08657	-0.110585	4.3892	-0.109174	4.785	-0.104133	5.70476	-0.103518	7.61872	-0.100403	3.6152	-0.116453	5.41751	-0.107587	3.78061	-0.118813	-0.620487	-0.112019	-0.0634449	-0.119089
0.0978	-0.409371	-0.103397	2.18064	-0.109997	3.65087	-0.110341	4.81301	-0.107228	4.99707	-0.10594	6.43827	-0.105351	7.58045	-0.101945	2.98867	-0.117981	6.14666	-0.10719	3.52304	-0.117076	-0.905895	-0.11379	0.248068	-0.117092
0.0979	-0.295054	-0.105636	2.8764	-0.110649	4.02216	-0.110039	5.391	-0.105984	5.16601	-0.107238	7.04108	-0.106683	7.33549	-0.104009	2.51741	-0.120065	6.65177	-0.107721	3.27322	-0.116044	-0.739221	-0.114397	0.410946	-0.114067
0.098	0.147281	-0.108373	3.33387	-0.111696	4.22074	-0.109865	5.98589	-0.105819	5.37673	-0.108123	7.31963	-0.107052	6.91463	-0.106232	2.41555	-0.122148	6.79451	-0.109282	3.16512	-0.115798	-0.242138	-0.11395	0.368692	-0.110478
0.0981	0.856158	-0.110859	3.43373	-0.112717	4.33898	-0.110085	6.36089	-0.106587	5.6725	-0.108883	7.23526	-0.106416	6.46841	-0.108216	2.80733	-0.123793	6.50439	-0.111749	3.27042	-0.116227	0.374445	-0.112866	0.16722	-0.10714
0.0982	1.63218	-0.112553	3.17306	-0.113316	4.51623	-0.110845	6.33441	-0.107711	6.02238	-0.109754	6.88444	-0.105079	6.20988	-0.109627	3.69049	-0.124847	5.84501	-0.114721	3.61848	-0.116983	0.901676	-0.111694	-0.0892762	-0.104859
0.0983	2.20897	-0.11328	2.64142	-0.113219	4.87447	-0.112019	5.8984	-0.108461	6.29376	-0.110814	6.47984	-0.103469	6.27903	-0.110295	4.88838	-0.125225	5.05766	-0.117634	4.17183	-0.11761	1.21163	-0.110827	-0.303227	-0.104047
0.0984	2.39333	-0.113256	1.94537	-0.11231	5.454	-0.113283	5.24943	-0.108377	6.34997	-0.11191	6.20673	-0.101996	6.61784	-0.110308	6.14043	-0.124807	4.50223	-0.119934	4.84684	-0.117809	1.28589	-0.110344	-0.412198	-0.104651
0.0985	2.16845	-0.112814	1.20021	-0.110784	6.14313	-0.11429	4.6662	-0.107573	6.14324	-0.112845	6.16041	-0.100956	6.99073	-0.109882	7.17723	-0.123401	4.50241	-0.121242	5.50842	-0.117529	1.20279	-0.110084	-0.432837	-0.106308
0.0986	1.70364	-0.112235	0.52845	-0.109043	6.69341	-0.11485	4.36833	-0.10658	5.75244	-0.113462	6.31189	-0.100447	7.1278	-0.109251	7.81301	-0.121005	5.16389	-0.121457	5.98266	-0.116964	1.04372	-0.109858	-0.39507	-0.10862
0.0987	1.29562	-0.111612	0.0541624	-0.107568	6.83451	-0.1149	4.3868	-0.106015	5.33537	-0.113708	6.55423	-0.100289	6.89845	-0.108576	8.02477	-0.117912	6.2777	-0.120654	6.09996	-0.11633	0.856487	-0.109607	-0.295617	-0.111214
0.0988	1.18637	-0.110924	-0.124867	-0.106647	6.40705	-0.114378	4.56858	-0.106226	5.03557	-0.113589	6.77457	-0.100149	6.39236	-0.108064	7.94341	-0.114665	7.43684	-0.11891	5.76889	-0.115678	0.64498	-0.10928	-0.0828811	-0.113791
0.0989	1.41054	-0.110121	0.01172	-0.106316	5.44541	-0.113095	4.71847	-0.107187	4.92299	-0.113191	6.90062	-0.0998138	5.84836	-0.108023	7.78038	-0.111849	8.25052	-0.116356	5.03848	-0.1148	0.404298	-0.108739	0.318368	-0.116076
0.099	1.81254	-0.109182	0.39257	-0.106451	4.17032	-0.110904	4.72343	-0.108634	4.97973	-0.112646	6.90703	-0.0993965	5.50238	-0.108854	7.72456	-0.109847	8.53979	-0.113237	4.09273	-0.113389	0.137913	-0.107797	0.923171	-0.117873
0.0991	2.17873	-0.108146	0.881731	-0.106902	2.90016	-0.10792	4.62878	-0.110278	5.14448	-0.11217	6.78464	-0.0993809	5.4835	-0.11079	7.84922	-0.108774	8.3781	-0.110009	3.17432	-0.111311	-0.127033	-0.106482	1.62485	-0.119137
0.0992	2.36406	-0.107018	1.35063	-0.107694	1.91099	-0.104615	4.55447	-0.111912	5.34972	-0.111976	6.53995	-0.100385	5.81364	-0.113766	8.10288	-0.108516	7.98604	-0.107182	2.47974	-0.108667	-0.358682	-0.105196	2.23594	-0.120007
0.0993	2.34185	-0.105806	1.73884	-0.108931	1.32235	-0.101697	4.58596	-0.113386	5.52445	-0.11217	6.19291	-0.102794	6.41622	-0.117324	8.35446	-0.108885	7.59125	-0.105115	2.0925	-0.105815	-0.525312	-0.10465	2.60294	-0.12065
0.0994	2.15181	-0.104599	2.05769	-0.110785	1.1035	-0.0998073	4.69212	-0.114484	5.57861	-0.112663	5.79079	-0.106467	7.17193	-0.120702	8.46853	-0.10964	7.32391	-0.103851	2.00362	-0.10318	-0.624672	-0.105481	2.67778	-0.121119
0.0995	1.88459	-0.103627	2.36508	-0.113291	1.10633	-0.0992642	4.76695	-0.114911	5.4316	-0.113234	5.38502	-0.110696	7.92488	-0.123156	8.36362	-0.110579	7.19898	-0.103157	2.138	-0.101143	-0.666226	-0.107871	2.55208	-0.121258
0.0996	1.63778	-0.103274	2.70638	-0.116316	1.18624	-0.100044	4.71263	-0.114411	5.07654	-0.113708	5.02138	-0.114452	8.53232	-0.124154	8.04139	-0.111499	7.13566	-0.102616	2.43124	-0.0999428	-0.64983	-0.111336	2.38864	-0.120746
0.0997	1.51869	-0.103921	3.07707	-0.119556	1.26786	-0.101872	4.50901	-0.112983	4.64362	-0.113986	4.75857	-0.116784	8.88042	-0.123529	7.55364	-0.112233	7.04274	-0.101864	2.81209	-0.0997281	-0.540289	-0.114968	2.34074	-0.119331
0.0998	1.59191	-0.105664	3.46443	-0.122655	1.3535	-0.104376	4.20906	-0.111054	4.37363	-0.114056	4.65184	-0.117209	8.9428	-0.121483	7.00818	-0.112644	6.87009	-0.100767	3.21683	-0.100573	-0.30756	-0.117675	2.49558	-0.117014
0.0999	1.81828	-0.108192	3.87881	-0.12531	1.49738	-0.107156	3.91597	-0.109341	4.50618	-0.113945	4.73639	-0.115957	8.75749	-0.118528	6.5311	-0.112702	6.67108	-0.0994725	3.5908	-0.102419	0.0920208	-0.118608	2.81178	-0.114038
0.1	2.06523	-0.110879	4.37555	-0.127345	1.7515	-0.109777	3.74533	-0.108535	5.12101	-0.113729	5.01159	-0.113723	8.42519	-0.115326	6.25108	-0.112516	6.56776	-0.098374	3.88996	-0.105019	0.673622	-0.117419	3.17062	-0.110865
0.1001	2.18902	-0.113095	5.01099	-0.128578	2.11741	-0.111768	3.78128	-0.108871	6.06673	-0.113546	5.37814	-0.111372	8.07103	-0.112493	6.25024	-0.112365	6.7082	-0.0978752	4.08629	-0.107967	1.41982	-0.114377	3.42557	-0.107944
0.1002	2.11432	-0.114397	5.75893	-0.128835	2.55478	-0.112808	4.03085	-0.110003	7.02442	-0.113588	5.6991	-0.10956	7.80771	-0.110423	6.5568	-0.112532	7.16231	-0.0982477	4.16042	-0.110868	2.27385	-0.110251	3.49206	-0.105638
0.1003	1.86521	-0.114616	6.4828	-0.127945	2.98001	-0.112806	4.437	-0.111235	7.66928	-0.114032	5.85196	-0.108662	7.67559	-0.109137	7.16661	-0.113123	7.84537	-0.099502	4.13081	-0.113468	3.11009	-0.106	3.35477	-0.1041
0.1004	1.49989	-0.113727	6.97504	-0.125872	3.33758	-0.111927	4.89925	-0.111877	7.81603	-0.114957	5.798	-0.108856	7.64596	-0.108438	8.06604	-0.113893	8.51954	-0.10147	4.03771	-0.115679	3.80284	-0.102395	3.0956	-0.103347
0.1005	1.03918	-0.111851	7.0738	-0.122758	3.61575	-0.110551	5.32827	-0.111665	7.4881	-0.116264	5.60185	-0.110187	7.66462	-0.108089	9.17767	-0.114355	8.88883	-0.103902	3.95998	-0.117445	4.24685	-0.0999173	2.83515	-0.103269
0.1006	0.450704	-0.10927	6.75899	-0.118941	3.86231	-0.10911	5.66217	-0.11081	6.87909	-0.117719	5.37156	-0.112499	7.72031	-0.107959	10.313	-0.114011	8.77449	-0.106502	3.97201	-0.118642	4.42646	-0.0987386	2.71007	-0.103683
0.1007	-0.315177	-0.106475	6.15067	-0.114863	4.10579	-0.108018	5.86077	-0.109842	6.24801	-0.119014	5.19589	-0.115353	7.83203	-0.108045	11.1854	-0.112731	8.2317	-0.109005	4.13947	-0.119055	4.41704	-0.0989004	2.82189	-0.10443
0.1008	-1.20114	-0.104015	5.43921	-0.111059	4.33213	-0.107573	5.88251	-0.109326	5.80475	-0.119826	5.11568	-0.118141	8.00416	-0.108318	11.5643	-0.110857	7.51213	-0.11116	4.4361	-0.118471	4.34377	-0.100379	3.19291	-0.105308
0.1009	-2.03477	-0.102332	4.76349	-0.108052	4.49983	-0.10787	5.69568	-0.109595	5.64334	-0.119924	5.14283	-0.120258	8.19121	-0.108734	11.398	-0.109076	6.90979	-0.112843	4.76811	-0.116845	4.34496	-0.103024	3.75672	-0.106192
0.101	-2.60852	-0.101657	4.16634	-0.10628	4.58595	-0.108798	5.31731	-0.110632	5.72167	-0.119169	5.27171	-0.121381	8.32485	-0.109226	10.8267	-0.108073	6.59211	-0.114016	5.03155	-0.114369	4.51768	-0.106423	4.39676	-0.106969
0.1011	-2.81951	-0.101974	3.63854	-0.105952	4.61382	-0.110072	4.8066	-0.112012	5.90851	-0.117563	5.47363	-0.121439	8.36572	-0.109833	10.064	-0.108134	6.52936	-0.114676	5.15723	-0.111547	4.89393	-0.109893	5.00491	-0.107465
0.1012	-2.72255	-0.103122	3.19662	-0.106903	4.60293	-0.111368	4.26417	-0.113174	6.04546	-0.115321	5.6764	-0.120563	8.34634	-0.110607	9.26029	-0.108994	6.5815	-0.114795	5.14802	-0.109086	5.44888	-0.112669	5.54472	-0.10749
0.1013	-2.48104	-0.104713	2.88465	-0.108687	4.5373	-0.112327	3.76856	-0.113736	5.99011	-0.112895	5.78804	-0.118945	8.35068	-0.111582	8.45943	-0.110038	6.62691	-0.114409	5.04922	-0.107608	6.08854	-0.114256	6.01238	-0.106807
0.1014	-2.25734	-0.106249	2.74026	-0.1107	4.36651	-0.112542	3.3823	-0.113737	5.6754	-0.110905	5.76087	-0.116762	8.41923	-0.112617	7.62394	-0.110711	6.62536	-0.113655	4.91051	-0.107428	6.67066	-0.114599	6.40161	-0.105312
0.1015	-2.12902	-0.107237	2.73759	-0.112491	4.06896	-0.111624	3.13724	-0.11357	5.13086	-0.109918	5.62065	-0.114253	8.53435	-0.113336	6.73575	-0.110725	6.62636	-0.112827	4.77116	-0.108404	7.02342	-0.11405	6.66831	-0.103206
0.1016	-2.05491	-0.107448	2.7991	-0.113777	3.69643	-0.109413	3.07881	-0.113609	4.4943	-0.110198	5.45391	-0.111664	8.58724	-0.113187	5.81706	-0.11019	6.67125	-0.112223	4.66799	-0.110095	7.0357	-0.11317	6.76172	-0.101042
0.1017	-1.93375	-0.10702	2.82169	-0.114448	3.33428	-0.106182	3.21793	-0.113889	3.95796	-0.111633	5.33661	-0.109272	8.4702	-0.111604	4.93424	-0.109406	6.70346	-0.111915	4.64356	-0.111977	6.71086	-0.112467	6.65361	-0.0995583
0.1018	-1.66967	-0.106274	2.73884	-0.114384	3.07198	-0.102743	3.48548	-0.114004	3.69596	-0.113729	5.2932	-0.107297	8.15324	-0.108419	4.158	-0.108711	6.60504	-0.111706	4.70774	-0.113649	6.1792	-0.112159	6.35126	-0.099409
0.1019	-1.23268	-0.10542	2.54547	-0.11347	2.90409	-0.100133	3.71993	-0.113483	3.77618	-0.11588	5.30332	-0.105873	7.7037	-0.104118	3.54199	-0.108294	6.28239	-0.111296	4.8433	-0.114892	5.62186	-0.112117	5.88783	-0.100902
0.102	-0.66461	-0.104436	2.30441	-0.111636	2.74971	-0.0991381	3.77337	-0.112104	4.15601	-0.117485	5.35289	-0.105105	7.24541	-0.099806	3.13252	-0.108108	5.77129	-0.110476	4.98114	-0.115734	5.14836	-0.112087	5.31753	-0.103877
0.1021	-0.0621069	-0.103124	2.11178	-0.109015	2.51081	-0.0999182	3.6163	-0.110059	4.72689	-0.118193	5.48902	-0.104986	6.87571	-0.0967832	2.95974	-0.107966	5.22454	-0.109357	5.03741	-0.116416	4.77696	-0.111885	4.70656	-0.107772
0.1022	0.473438	-0.101362	2.07428	-0.105905	2.16384	-0.101946	3.40358	-0.10781	5.36053	-0.117925	5.76663	-0.105432	6.6333	-0.0959934	3.03484	-0.107684	4.81511	-0.10827	4.94049	-0.117255	4.48856	-0.111541	4.1279	-0.111844
0.1023	0.848975	-0.0992887	2.26966	-0.10279	1.79202	-0.104409	3.34479	-0.105871	5.96201	-0.116876	6.19998	-0.106245	6.50374	-0.0977573	3.34625	-0.107264	4.61046	-0.107586	4.66077	-0.118405	4.30978	-0.111178	3.65269	-0.115369
0.1024	1.01628	-0.0973168	2.72401	-0.100255	1.53681	-0.10666	3.58547	-0.104664	6.45544	-0.115383	6.70689	-0.107135	6.49375	-0.101677	3.8675	-0.10689	4.54549	-0.107486	4.22068	-0.11968	4.33031	-0.110847	3.31314	-0.117877
0.1025	0.955492	-0.0958748	3.41453	-0.0989004	1.53056	-0.108436	4.12402	-0.104325	6.78564	-0.113771	7.14799	-0.107796	6.6474	-0.106894	4.5518	-0.106834	4.51522	-0.107918	3.73738	-0.120589	4.63378	-0.110417	3.12105	-0.119172
0.1026	0.678249	-0.0951638	4.26014	-0.0990889	1.83238	-0.109836	4.8548	-0.104612	6.89711	-0.112236	7.40264	-0.107901	7.0115	-0.112278	5.33885	-0.107324	4.47261	-0.108721	3.4003	-0.120575	5.2206	-0.109683	3.07482	-0.119299
0.1027	0.222905	-0.0951239	5.11125	-0.100792	2.42833	-0.111055	5.61623	-0.104992	6.80928	-0.110799	7.46956	-0.107314	7.56377	-0.116665	6.14868	-0.108337	4.45296	-0.109793	3.36469	-0.119316	5.99468	-0.108544	3.20555	-0.118442
0.1028	-0.322591	-0.0955737	5.78348	-0.103561	3.24318	-0.112217	6.25605	-0.104928	6.61278	-0.10945	7.46664	-0.106108	8.18088	-0.11916	6.89704	-0.109632	4.54245	-0.111143	3.65727	-0.116986	6.82376	-0.1071	3.5529	-0.116926
0.1029	-0.823811	-0.0964561	6.10576	-0.106708	4.16018	-0.113332	6.66866	-0.104145	6.45125	-0.108319	7.55649	-0.104682	8.69558	-0.119422	7.56576	-0.110781	4.75532	-0.112793	4.16091	-0.11413	7.58446	-0.105658	4.0894	-0.115163
0.103	-1.13676	-0.0978722	6.01295	-0.109574	5.03176	-0.114261	6.79304	-0.102724	6.40373	-0.10765	7.86028	-0.103582	8.96864	-0.117851	8.19373	-0.111459	5.03356	-0.114638	4.65776	-0.111377	8.2115	-0.104663	4.7021	-0.113572
0.1031	-1.16879	-0.0999566	5.57389	-0.111759	5.72326	-0.114831	6.62029	-0.101047	6.45188	-0.107642	8.37176	-0.103301	8.97058	-0.115293	8.82603	-0.111468	5.315	-0.116339	4.95179	-0.109181	8.68664	-0.1044	5.22955	-0.112442
0.1032	-0.933167	-0.102607	4.95884	-0.113123	6.15333	-0.114919	6.20495	-0.099588	6.49214	-0.108282	8.96159	-0.10401	8.78051	-0.112579	9.43636	-0.11081	5.61139	-0.117473	4.93118	-0.107689	8.98672	-0.104831	5.52932	-0.1118
0.1033	-0.537538	-0.10551	4.38053	-0.113622	6.30024	-0.11458	5.67014	-0.0988235	6.46557	-0.109328	9.44116	-0.105395	8.56744	-0.110127	9.89	-0.109583	6.02671	-0.117656	4.60186	-0.106894	9.0662	-0.105501	5.58168	-0.111471
0.1034	-0.141808	-0.108211	4.01055	-0.113185	6.18647	-0.114006	5.19343	-0.0990924	6.42343	-0.110511	9.64482	-0.106883	8.49346	-0.107985	10.0462	-0.107895	6.67655	-0.11673	4.09086	-0.106706	8.87651	-0.105807	5.4852	-0.111242
0.1035	0.100308	-0.110331	3.91995	-0.111679	5.86986	-0.113403	4.95812	-0.100471	6.52136	-0.111653	9.51705	-0.107989	8.646	-0.106114	9.80468	-0.105936	7.61873	-0.11488	3.58496	-0.106967	8.41078	-0.105282	5.38558	-0.111098
0.1036	0.123485	-0.111654	4.03337	-0.109078	5.43591	-0.112827	5.05358	-0.102713	6.86059	-0.112719	9.0923	-0.108585	9.00802	-0.104614	9.20302	-0.103937	8.80292	-0.112562	3.25416	-0.107375	7.71402	-0.103907	5.39478	-0.111237
0.1037	-0.0291537	-0.112205	4.17327	-0.105737	4.97437	-0.112102	5.45363	-0.105268	7.38721	-0.113714	8.49896	-0.108939	9.49495	-0.103821	8.39281	-0.102214	10.0687	-0.11039	3.19858	-0.107545	6.83787	-0.10215	5.52369	-0.111829
0.1038	-0.23686	-0.1122	4.11744	-0.102382	4.55699	-0.110891	6.03973	-0.107465	7.8748	-0.114603	7.88187	-0.109473	10.0104	-0.10415	7.60081	-0.101067	11.1955	-0.108889	3.46611	-0.107193	5.84547	-0.100797	5.70251	-0.112781
0.1039	-0.370524	-0.111994	3.72696	-0.0998471	4.22265	-0.108851	6.66218	-0.108706	8.04695	-0.115298	7.38639	-0.11047	10.484	-0.105886	7.04635	-0.100656	11.9786	-0.108218	4.05826	-0.106313	4.83142	-0.100545	5.84181	-0.113676
0.104	-0.378029	-0.111932	3.01076	-0.0986672	3.97931	-0.105847	7.18675	-0.108638	7.75768	-0.11575	7.07733	-0.111856	10.8433	-0.108994	6.86808	-0.100951	12.2816	-0.108215	4.96186	-0.105168	3.98067	-0.101632	5.87901	-0.114051
0.1041	-0.289854	-0.112191	2.13481	-0.0988078	3.82438	-0.102047	7.55692	-0.107338	7.08066	-0.116044	6.94449	-0.113283	11.0078	-0.11298	7.04391	-0.101733	12.0568	-0.108523	6.10686	-0.10419	3.50036	-0.103726	5.79449	-0.113676
0.1042	-0.19547	-0.11276	1.31877	-0.0998369	3.73217	-0.0979048	7.75297	-0.10535	6.25236	-0.116304	6.93159	-0.114382	10.9126	-0.116951	7.41123	-0.102744	11.3228	-0.108897	7.35723	-0.103709	3.52953	-0.106132	5.59649	-0.112759
0.1043	-0.17169	-0.113478	0.747567	-0.101151	3.64986	-0.0939401	7.7921	-0.103584	5.5604	-0.116483	7.00823	-0.114939	10.5474	-0.119854	7.73496	-0.103794	10.202	-0.109333	8.51779	-0.103764	4.028	-0.108102	5.30903	-0.111754
0.1044	-0.239801	-0.114196	0.51083	-0.102294	3.53646	-0.0905667	7.70306	-0.102909	5.21644	-0.116336	7.20225	-0.114951	10.0126	-0.120851	7.83364	-0.104829	8.90711	-0.110001	9.40427	-0.10411	4.79293	-0.109218	4.9548	-0.111022
0.1045	-0.375373	-0.114819	0.606596	-0.103025	3.40453	-0.0880734	7.54373	-0.103724	5.31664	-0.115397	7.56663	-0.114576	9.48535	-0.119561	7.64404	-0.105848	7.71224	-0.110939	9.8982	-0.104488	5.56771	-0.109495	4.59295	-0.110556
0.1046	-0.493316	-0.115291	0.953303	-0.103337	3.32388	-0.086572	7.40254	-0.105752	5.83247	-0.113326	8.11506	-0.113967	9.15903	-0.116233	7.22657	-0.10671	6.88961	-0.111893	9.94034	-0.104867	6.15896	-0.109253	4.28436	-0.11002
0.1047	-0.480904	-0.115537	1.4473	-0.103302	3.37808	-0.0861049	7.38311	-0.108227	6.63576	-0.110142	8.75319	-0.113257	9.14988	-0.111651	6.72795	-0.107121	6.58944	-0.112303	9.55105	-0.105536	6.48352	-0.108917	4.10244	-0.109087
0.1048	-0.250631	-0.115457	1.9796	-0.10294	3.62686	-0.0866589	7.5426	-0.110348	7.52121	-0.106375	9.32087	-0.112484	9.41898	-0.106846	6.33715	-0.10674	6.80741	-0.111714	8.83282	-0.106924	6.55585	-0.108704	4.10536	-0.107684
0.1049	0.191343	-0.115021	2.4483	-0.102148	4.04929	-0.0881883	7.81755	-0.111643	8.24752	-0.102826	9.65364	-0.111562	9.79512	-0.102816	6.27326	-0.105464	7.35123	-0.110079	7.96163	-0.109315	6.43815	-0.108605	4.29614	-0.106143
0.105	0.714216	-0.114235	2.78539	-0.100836	4.54019	-0.0905046	8.05147	-0.111988	8.55747	-0.100283	9.67333	-0.110308	10.0151	-0.100169	6.69216	-0.10355	7.93253	-0.107918	7.16681	-0.112577	6.23629	-0.108491	4.63634	-0.104978
0.1051	1.10282	-0.113132	2.97445	-0.0990691	4.95356	-0.093258	8.05595	-0.111535	8.2708	-0.0991439	9.3897	-0.108471	9.82634	-0.0990557	7.59952	-0.101514	8.32109	-0.105967	6.63058	-0.11615	6.06795	-0.108267	5.04497	-0.104598
0.1052	1.1941	-0.111794	3.01414	-0.0972051	5.17268	-0.0959184	7.73111	-0.110612	7.39988	-0.0993575	8.90518	-0.105958	9.10093	-0.0991845	8.7969	-0.0997987	8.47053	-0.1048	6.41382	-0.119259	6.01585	-0.107978	5.42324	-0.105088
0.1053	0.948067	-0.110423	2.9097	-0.0957827	5.118	-0.0979187	7.12609	-0.109531	6.15309	-0.100506	8.32955	-0.102962	7.88091	-0.100104	9.93495	-0.0985421	8.50408	-0.104523	6.41065	-0.121208	6.04781	-0.107788	5.67256	-0.106217
0.1054	0.49384	-0.109402	2.67215	-0.0952381	4.79295	-0.0989847	6.37174	-0.108485	4.85717	-0.102029	7.74245	-0.10002	6.38338	-0.101377	10.641	-0.0976348	8.63222	-0.104892	6.41959	-0.121683	6.02523	-0.107877	5.74224	-0.107657
0.1055	0.0512458	-0.109155	2.3503	-0.0956387	4.25142	-0.0992701	5.58422	-0.107469	3.80981	-0.103401	7.19528	-0.0978883	4.90788	-0.10271	10.6749	-0.0969583	8.97313	-0.105495	6.28797	-0.120713	5.80262	-0.108327	5.68104	-0.109174
0.1056	-0.205745	-0.110007	2.05075	-0.0967135	3.58804	-0.0993025	4.81421	-0.10638	3.13698	-0.104258	6.69413	-0.0971863	3.72256	-0.103972	10.001	-0.0966269	9.46547	-0.106056	6.01107	-0.118612	5.3405	-0.108918	5.6346	-0.110764
0.1057	-0.247354	-0.111955	1.85523	-0.098046	2.90705	-0.0998164	4.07615	-0.105259	2.76927	-0.104494	6.23297	-0.0982287	3.00429	-0.105093	8.78053	-0.0969898	9.90591	-0.106449	5.71433	-0.115815	4.75831	-0.109223	5.76374	-0.112433
0.1058	-0.188834	-0.114764	1.75951	-0.0993679	2.27568	-0.101376	3.40258	-0.10445	2.54143	-0.104231	5.81131	-0.100805	2.81559	-0.106047	7.28025	-0.0984233	10.0706	-0.1067	5.55751	-0.112839	4.27009	-0.10889	6.12919	-0.114041
0.1059	-0.198072	-0.118019	1.70653	-0.100527	1.70918	-0.104175	2.85991	-0.104509	2.28803	-0.103807	5.45943	-0.104337	3.07327	-0.106781	5.78566	-0.101081	9.84076	-0.106894	5.62884	-0.11023	4.06273	-0.107945	6.64993	-0.115238
0.106	-0.402838	-0.121278	1.61153	-0.101425	1.20001	-0.107915	2.52107	-0.105848	1.92944	-0.103668	5.22493	-0.108035	3.5961	-0.107223	4.56363	-0.10471	9.25984	-0.107162	5.88825	-0.108444	4.21139	-0.106917	7.14954	-0.115651
0.1061	-0.835298	-0.124119	1.41814	-0.102032	0.765482	-0.111844	2.40446	-0.108437	1.48118	-0.104171	5.14182	-0.111084	4.16449	-0.107295	3.8125	-0.108659	8.50136	-0.107621	6.21324	-0.107726	4.63007	-0.106528	7.42808	-0.115112
0.1062	-1.43047	-0.126152	1.12928	-0.102453	0.430242	-0.115149	2.46338	-0.111702	1.03811	-0.10547	5.20232	-0.112769	4.60598	-0.107012	3.59823	-0.112106	7.77722	-0.108361	6.48942	-0.108037	5.13403	-0.107253	7.38005	-0.113821
0.1063	-2.05907	-0.127087	0.783594	-0.102911	0.217703	-0.117245	2.63394	-0.114829	0.734901	-0.107414	5.32927	-0.112734	4.86153	-0.106578	3.84061	-0.114369	7.25614	-0.109402	6.66623	-0.109101	5.54298	-0.108968	7.02202	-0.112311
0.1064	-2.59435	-0.126855	0.4386	-0.103627	0.114169	-0.117901	2.87705	-0.117103	0.65795	-0.10965	5.37184	-0.111088	4.99083	-0.106433	4.34692	-0.115153	6.96186	-0.110662	6.74889	-0.110444	5.8013	-0.111063	6.48277	-0.111148
0.1065	-2.9715	-0.125695	0.156716	-0.104579	0.0817659	-0.117134	3.18507	-0.118145	0.850533	-0.111784	5.1831	-0.108426	5.109	-0.107045	4.89525	-0.114717	6.79291	-0.111989	6.78081	-0.111507	5.96194	-0.112831	5.89927	-0.110604
0.1066	-3.201	-0.124112	0.00247211	-0.105511	0.0548055	-0.115111	3.55825	-0.118017	1.27584	-0.113496	4.69266	-0.105668	5.30627	-0.1086	5.30929	-0.113698	6.56757	-0.113247	6.82537	-0.11182	6.16234	-0.113766	5.35097	-0.110541
0.1067	-3.33058	-0.122616	0.0289809	-0.10611	-0.01357	-0.112145	3.95606	-0.117143	1.8601	-0.114603	3.98631	-0.103655	5.56351	-0.110903	5.50242	-0.11288	6.13151	-0.114422	6.92272	-0.11124	6.48275	-0.113726	4.85546	-0.110577
0.1068	-3.38841	-0.12149	0.257181	-0.106212	-0.145019	-0.108745	4.30579	-0.116171	2.48084	-0.115047	3.25761	-0.1029	5.75203	-0.113442	5.50392	-0.112833	5.40127	-0.115595	7.05158	-0.11006	6.88209	-0.112797	4.41907	-0.110359
0.1069	-3.36937	-0.120695	0.63505	-0.105898	-0.287105	-0.105653	4.52839	-0.115823	3.01877	-0.114907	2.71704	-0.10346	5.68724	-0.115773	5.42277	-0.113705	4.47372	-0.116838	7.13099	-0.109024	7.23045	-0.111229	4.08415	-0.109741
0.107	-3.22221	-0.120026	1.04701	-0.105432	-0.327519	-0.103465	4.5457	-0.116681	3.39531	-0.114332	2.50193	-0.105006	5.25446	-0.117793	5.3815	-0.115262	3.56439	-0.118124	7.03889	-0.108919	7.41291	-0.109356	3.93501	-0.108796
0.1071	-2.91345	-0.1193	1.36787	-0.105069	-0.134158	-0.102375	4.30846	-0.118962	3.57215	-0.11348	2.61786	-0.107064	4.48035	-0.119732	5.42194	-0.117118	2.92274	-0.119266	6.67322	-0.110156	7.41834	-0.10757	4.05925	-0.107655
0.1072	-2.49112	-0.118575	1.49792	-0.105002	0.338517	-0.102068	3.82702	-0.1225	3.55424	-0.11253	2.94742	-0.109156	3.5501	-0.1219	5.52251	-0.118948	2.70606	-0.120041	5.99059	-0.112562	7.33912	-0.106246	4.47729	-0.106368
0.1073	-2.09422	-0.118134	1.39577	-0.105336	0.993273	-0.101998	3.18409	-0.126817	3.36865	-0.111716	3.322	-0.110963	2.76882	-0.124309	5.60813	-0.120537	2.90573	-0.120246	5.04454	-0.115417	7.25849	-0.105617	5.10178	-0.104829
0.1074	-1.90702	-0.118324	1.05226	-0.106184	1.56628	-0.101811	2.51524	-0.131347	3.04658	-0.111276	3.59315	-0.112195	2.40727	-0.126632	5.62064	-0.12175	3.36024	-0.11977	3.98366	-0.117823	7.14029	-0.105681	5.77396	-0.102972
0.1075	-2.03118	-0.119341	0.475969	-0.107626	1.73169	-0.101527	1.95658	-0.135522	2.61362	-0.111307	3.71472	-0.112582	2.57227	-0.128407	5.54158	-0.122441	3.86171	-0.118645	3.00924	-0.119095	6.83971	-0.106215	6.36012	-0.100887
0.1076	-2.41525	-0.121054	-0.315414	-0.109699	1.29356	-0.101484	1.56676	-0.138836	2.09976	-0.111657	3.74848	-0.11185	3.13304	-0.12932	5.37195	-0.12251	4.23697	-0.117044	2.2807	-0.118942	6.23034	-0.106914	6.80942	-0.0989342
0.1077	-2.88635	-0.123043	-1.28396	-0.11229	0.303828	-0.101997	1.2803	-0.140806	1.57008	-0.111918	3.81336	-0.109861	3.76495	-0.129484	5.10568	-0.121907	4.38746	-0.115338	1.88358	-0.117522	5.33554	-0.107469	7.15384	-0.0975907
0.1078	-3.26737	-0.124731	-2.3492	-0.115141	-0.916302	-0.103112	0.979138	-0.141077	1.10463	-0.111754	4.00611	-0.106938	4.13549	-0.129259	4.71869	-0.120615	4.28834	-0.113943	1.79547	-0.115291	4.36682	-0.107682	7.412	-0.0971658
0.1079	-3.46373	-0.125664	-3.32864	-0.117778	-1.94142	-0.104493	0.587558	-0.139532	0.808335	-0.11109	4.31704	-0.103775	4.08716	-0.12898	4.22236	-0.118617	3.97136	-0.1132	1.9659	-0.112834	3.57217	-0.107497	7.52146	-0.0976539
0.108	-3.51903	-0.12564	-3.96982	-0.119604	-2.45044	-0.105603	0.185537	-0.136403	0.775516	-0.110191	4.64581	-0.101256	3.70735	-0.128745	3.69902	-0.115913	3.55481	-0.11315	2.32381	-0.110724	3.06963	-0.106937	7.36489	-0.0986222
0.1081	-3.577	-0.124702	-4.06383	-0.120115	-2.39213	-0.106046	-0.0280308	-0.132195	1.06136	-0.109395	4.83265	-0.0999833	3.26155	-0.128333	3.29198	-0.112593	3.21011	-0.113521	2.81337	-0.109461	2.7852	-0.106022	6.8684	-0.0994721
0.1082	-3.75	-0.123014	-3.56828	-0.11911	-1.97008	-0.105746	0.137779	-0.127605	1.66758	-0.108889	4.74764	-0.0999453	3.0274	-0.12744	3.15317	-0.108864	3.08092	-0.11387	3.39514	-0.109312	2.53729	-0.10472	6.07261	-0.0996662
0.1083	-4.04132	-0.120659	-2.65669	-0.116907	-1.51572	-0.10503	0.719111	-0.123326	2.50445	-0.108665	4.33286	-0.100617	3.156	-0.125944	3.35539	-0.105088	3.14222	-0.11387	4.00641	-0.110225	2.19139	-0.103033	5.12402	-0.0990102
0.1084	-4.33213	-0.117647	-1.63735	-0.114211	-1.31181	-0.104468	1.56257	-0.119887	3.38625	-0.108652	3.64663	-0.101321	3.57098	-0.123993	3.85305	-0.101759	3.22092	-0.113521	4.56876	-0.111765	1.75889	-0.101203	4.23792	-0.0978156
0.1085	-4.48415	-0.114022	-0.815949	-0.11186	-1.45168	-0.104537	2.42084	-0.117537	4.08558	-0.108862	2.83162	-0.101676	4.06405	-0.121969	4.54957	-0.0994129	3.08511	-0.113133	4.99657	-0.113214	1.40316	-0.0997719	3.60887	-0.0967528
0.1086	-4.45185	-0.110039	-0.374594	-0.110531	-1.81932	-0.1054	3.06035	-0.11627	4.43645	-0.109442	2.06428	-0.101767	4.41488	-0.120266	5.34482	-0.0985613	2.58383	-0.113144	5.22637	-0.113866	1.29114	-0.099435	3.30589	-0.0965616
0.1087	-4.30314	-0.106184	-0.330449	-0.110582	-2.17624	-0.106848	3.37211	-0.115932	4.39439	-0.11049	1.48399	-0.102012	4.54373	-0.119099	6.17679	-0.0995817	1.76593	-0.113772	5.22258	-0.113276	1.48802	-0.100723	3.2451	-0.0976901
0.1088	-4.15811	-0.103024	-0.586655	-0.111971	-2.32795	-0.108496	3.37567	-0.116379	4.07662	-0.11196	1.1426	-0.102855	4.53406	-0.118394	6.989	-0.102587	0.855615	-0.114893	4.97406	-0.11145	1.91622	-0.10372	3.20078	-0.100081
0.1089	-4.1123	-0.100944	-0.973613	-0.114282	-2.23145	-0.109964	3.18105	-0.117477	3.66141	-0.113551	0.984914	-0.104531	4.56823	-0.117903	7.70365	-0.107309	0.135427	-0.116089	4.47881	-0.108807	2.37869	-0.107813	2.94389	-0.103271
0.109	-4.16577	-0.100044	-1.32346	-0.116835	-1.98899	-0.111041	2.91389	-0.119074	3.26553	-0.114802	0.90831	-0.107002	4.76223	-0.117398	8.2221	-0.113091	-0.20272	-0.116805	3.76358	-0.106073	2.66796	-0.11188	2.39742	-0.106628
0.1091	-4.24452	-0.100201	-1.53484	-0.11887	-1.75862	-0.111615	2.63281	-0.120955	2.91968	-0.115317	0.821622	-0.109976	5.07884	-0.116811	8.46475	-0.118936	-0.134218	-0.116685	2.90417	-0.10406	2.64445	-0.114688	1.69268	-0.109646
0.1092	-4.27163	-0.101195	-1.59058	-0.119821	-1.63125	-0.11159	2.30194	-0.122863	2.60202	-0.114955	0.719096	-0.113062	5.33108	-0.116219	8.37611	-0.123723	0.224429	-0.115714	2.01658	-0.103472	2.3257	-0.115452	1.08532	-0.112085
0.1093	-4.21308	-0.102781	-1.5583	-0.119449	-1.59078	-0.11079	1.85454	-0.124486	2.29283	-0.113862	0.631863	-0.115807	5.30499	-0.115798	7.95738	-0.126463	0.723629	-0.114261	1.20926	-0.104742	1.87695	-0.114245	0.794935	-0.113886
0.1094	-4.10554	-0.104639	-1.51712	-0.117815	-1.55816	-0.109092	1.27038	-0.125483	2.00001	-0.112422	0.584005	-0.117865	4.91207	-0.115673	7.2584	-0.126616	1.23618	-0.112948	0.561384	-0.107869	1.5015	-0.111993	0.875007	-0.115123
0.1095	-4.03906	-0.106362	-1.51019	-0.115249	-1.49464	-0.10661	0.623227	-0.125581	1.74535	-0.110985	0.543897	-0.118993	4.23917	-0.115878	6.3767	-0.124286	1.67678	-0.112373	0.0869165	-0.112418	1.334	-0.110007	1.20931	-0.116
0.1096	-4.12142	-0.107492	-1.51995	-0.112263	-1.47266	-0.103747	0.0700862	-0.124692	1.55316	-0.109719	0.448446	-0.119102	3.52485	-0.116317	5.44456	-0.120249	1.96464	-0.112784	-0.240872	-0.117653	1.38138	-0.109362	1.6185	-0.116797
0.1097	-4.43881	-0.107788	-1.46469	-0.109486	-1.614	-0.10117	-0.258104	-0.123043	1.44948	-0.108682	0.270281	-0.118288	2.987	-0.116791	4.56763	-0.115674	2.03984	-0.113893	-0.462326	-0.122713	1.58094	-0.11038	1.93678	-0.117791
0.1098	-4.99457	-0.107262	-1.24406	-0.107519	-2.01542	-0.0994621	-0.329191	-0.121111	1.47981	-0.107856	0.06093	-0.11678	2.72177	-0.117096	3.83632	-0.11176	1.89197	-0.115036	-0.56592	-0.126799	1.8717	-0.112575	2.04514	-0.119045
0.1099	-5.70352	-0.106131	-0.812496	-0.106821	-2.64775	-0.0989496	-0.235742	-0.119529	1.6813	-0.107379	-0.0570526	-0.114967	2.68755	-0.117224	3.31294	-0.109303	1.58509	-0.115448	-0.501858	-0.12934	2.2146	-0.115071	1.86037	-0.120306
0.11	-6.37402	-0.10471	-0.227724	-0.107546	-3.34559	-0.0996133	-0.153894	-0.118804	2.05103	-0.107438	0.0293842	-0.113308	2.75358	-0.117397	3.03797	-0.108393	1.24641	-0.114777	-0.201318	-0.130142	2.55434	-0.117114	1.36096	-0.121118
0.1101	-6.75734	-0.103397	0.320911	-0.10956	-3.86389	-0.101249	-0.19512	-0.119221	2.48439	-0.108166	0.328275	-0.112167	2.80146	-0.117974	3.01054	-0.108513	1.00921	-0.113169	0.370222	-0.129444	2.77636	-0.118423	0.631222	-0.121061
0.1102	-6.66343	-0.102685	0.602492	-0.1125	-4.02316	-0.103633	-0.36689	-0.120715	2.80202	-0.109491	0.746615	-0.111773	2.79203	-0.119196	3.19512	-0.108853	0.925984	-0.111087	1.1637	-0.12783	2.71484	-0.119207	-0.0983857	-0.120032
0.1103	-6.05166	-0.103088	0.477432	-0.115865	-3.79631	-0.106494	-0.576595	-0.123006	2.8388	-0.111155	1.15152	-0.112139	2.73205	-0.120985	3.51822	-0.108787	0.992349	-0.108937	2.05087	-0.125952	2.27347	-0.119925	-0.554869	-0.118249
0.1104	-5.09047	-0.104864	-0.0345057	-0.119233	-3.34935	-0.109464	-0.701795	-0.125681	2.53801	-0.112814	1.4593	-0.113111	2.62919	-0.122968	3.89135	-0.108155	1.16989	-0.106788	2.85542	-0.124312	1.50701	-0.120899	-0.572367	-0.116124
0.1105	-4.08178	-0.107881	-0.745479	-0.122314	-2.94376	-0.111983	-0.654681	-0.128191	1.97452	-0.114118	1.67179	-0.114394	2.45998	-0.124585	4.22218	-0.107294	1.43365	-0.104497	3.43363	-0.123092	0.610097	-0.122151	-0.16018	-0.11406
0.1106	-3.332	-0.111641	-1.41748	-0.124961	-2.81078	-0.113443	-0.429966	-0.129987	1.29896	-0.114816	1.81698	-0.115505	2.2319	-0.125355	4.43683	-0.106728	1.75874	-0.102035	3.70834	-0.122191	-0.205378	-0.123429	0.506499	-0.1124
0.1107	-2.99761	-0.115518	-1.8675	-0.127024	-3.01698	-0.113523	-0.126001	-0.130566	0.646787	-0.114726	1.91683	-0.115864	2.00104	-0.125057	4.48977	-0.106868	2.09007	-0.0997597	3.67528	-0.121394	-0.828183	-0.124423	1.19722	-0.111382
0.1108	-3.06298	-0.119015	-2.04192	-0.128327	-3.46746	-0.112394	0.0946695	-0.129622	0.1271	-0.113783	1.98899	-0.114968	1.86648	-0.123793	4.36539	-0.107814	2.32989	-0.0983451	3.37174	-0.120477	-1.27743	-0.124934	1.72695	-0.111104
0.1109	-3.37798	-0.121813	-2.01694	-0.128616	-3.99068	-0.110672	0.108979	-0.127151	-0.195209	-0.111998	2.05918	-0.1127	1.87265	-0.121938	4.06944	-0.109309	2.3726	-0.0984761	2.90443	-0.119313	-1.61044	-0.124904	1.99028	-0.111463
0.111	-3.74397	-0.12369	-1.92037	-0.12771	-4.46554	-0.109017	-0.108876	-0.123539	-0.293342	-0.109493	2.16504	-0.109457	1.98469	-0.119976	3.6457	-0.110951	2.14145	-0.10039	2.4047	-0.117974	-1.8268	-0.124259	1.96528	-0.112124
0.1111	-4.01937	-0.124384	-1.8856	-0.125558	-4.85287	-0.107791	-0.434487	-0.119347	-0.18913	-0.106547	2.3409	-0.106012	2.10329	-0.118329	3.14749	-0.11233	1.61842	-0.103704	1.97976	-0.116722	-1.82164	-0.122915	1.66851	-0.112738
0.1112	-4.16115	-0.123649	-1.99233	-0.12239	-5.1528	-0.106923	-0.663054	-0.115216	0.0368689	-0.103468	2.5783	-0.103153	2.13281	-0.117276	2.67284	-0.113157	0.886759	-0.107536	1.67046	-0.11593	-1.47056	-0.120847	1.12254	-0.113055
0.1113	-4.21525	-0.121416	-2.2309	-0.118698	-5.32155	-0.106093	-0.608619	-0.111695	0.274282	-0.100584	2.83575	-0.101355	2.05853	-0.116862	2.32149	-0.113252	0.12415	-0.110842	1.4044	-0.115911	-0.759984	-0.118325	0.381668	-0.112974
0.1114	-4.23703	-0.118035	-2.50029	-0.115088	-5.28106	-0.105079	-0.167045	-0.109175	0.420009	-0.0981291	3.02833	-0.100671	1.95531	-0.117025	2.187	-0.112457	-0.416576	-0.112838	1.05449	-0.116798	0.193641	-0.115848	-0.471234	-0.112516
0.1115	-4.25633	-0.114258	-2.66417	-0.11216	-4.95716	-0.103976	0.647283	-0.107974	0.435496	-0.0961917	3.07621	-0.100899	1.95004	-0.117617	2.31805	-0.11065	-0.514552	-0.113245	0.537696	-0.118365	1.15768	-0.113903	-1.31999	-0.111827
0.1116	-4.24773	-0.111042	-2.63163	-0.110288	-4.33875	-0.103152	1.70892	-0.108201	0.37577	-0.0946738	2.95999	-0.101777	2.14278	-0.11855	2.71701	-0.107971	-0.0867377	-0.112373	-0.115659	-0.120102	1.92377	-0.112685	-2.03798	-0.11107
0.1117	-4.23241	-0.109138	-2.40022	-0.109589	-3.50383	-0.10303	2.83416	-0.109689	0.388888	-0.0933899	2.72165	-0.103029	2.55209	-0.119728	3.32078	-0.105033	0.772546	-0.110916	-0.804093	-0.121341	2.34532	-0.112074	-2.51456	-0.110394
0.1118	-4.27764	-0.108794	-2.03187	-0.109989	-2.56924	-0.103881	3.81623	-0.111989	0.601011	-0.092293	2.45128	-0.104406	3.08844	-0.120956	4.05134	-0.102807	1.8287	-0.109629	-1.42452	-0.121529	2.35554	-0.111855	-2.67709	-0.109857
0.1119	-4.45671	-0.109712	-1.61064	-0.111217	-1.65804	-0.10574	4.48749	-0.114483	1.05637	-0.0915932	2.2099	-0.105768	3.55724	-0.121988	4.82431	-0.102243	2.78833	-0.109108	-1.93598	-0.120506	1.95441	-0.111958	-2.51662	-0.109408
0.112	-4.75805	-0.111316	-1.20089	-0.112839	-0.857926	-0.10835	4.73404	-0.116645	1.66302	-0.0917585	2.00145	-0.107152	3.79965	-0.122616	5.57286	-0.103749	3.38856	-0.109549	-2.35526	-0.11854	1.21062	-0.112516	-2.1204	-0.108906
0.1121	-5.06968	-0.113108	-0.85097	-0.114353	-0.221992	-0.111256	4.50312	-0.118119	2.24956	-0.0931104	1.80783	-0.108707	3.7244	-0.122787	6.26262	-0.106894	3.49971	-0.11073	-2.69508	-0.116209	0.299355	-0.113638	-1.63247	-0.10815
0.1122	-5.23802	-0.114846	-0.628467	-0.115309	0.208938	-0.11384	3.82249	-0.118822	2.62803	-0.0955335	1.59952	-0.110525	3.35551	-0.122534	6.84457	-0.110651	3.17394	-0.112205	-2.93217	-0.114157	-0.523606	-0.115304	-1.19674	-0.106937
0.1123	-5.20347	-0.116471	-0.595665	-0.115512	0.397386	-0.115563	2.80853	-0.118795	2.68643	-0.0984652	1.40301	-0.11246	2.76075	-0.12189	7.22156	-0.113895	2.63154	-0.113473	-3.00882	-0.112946	-0.999831	-0.11727	-0.882797	-0.105139
0.1124	-5.05418	-0.117971	-0.813124	-0.115078	0.360955	-0.116072	1.65064	-0.118149	2.41046	-0.101291	1.26523	-0.114093	2.01915	-0.12084	7.2465	-0.115928	2.16342	-0.11415	-2.86551	-0.112871	-0.974941	-0.119211	-0.690867	-0.102866
0.1125	-4.99138	-0.11921	-1.28158	-0.114356	0.185009	-0.115399	0.573182	-0.116985	1.88559	-0.10368	1.2607	-0.114875	1.21034	-0.119403	6.80129	-0.116594	1.97026	-0.114065	-2.48455	-0.113978	-0.464439	-0.120829	-0.577786	-0.100464
0.1126	-5.20951	-0.120023	-1.90965	-0.113726	-0.00611949	-0.113858	-0.234756	-0.115363	1.25019	-0.105687	1.44219	-0.114484	0.43616	-0.11773	5.88398	-0.116102	2.08037	-0.113273	-1.91851	-0.116075	0.364827	-0.121947	-0.503198	-0.0984288
0.1127	-5.77544	-0.120223	-2.53022	-0.113496	-0.111126	-0.111938	-0.667239	-0.113402	0.62029	-0.107547	1.79202	-0.113054	-0.17287	-0.116027	4.62825	-0.114743	2.3651	-0.112078	-1.29412	-0.11873	1.25289	-0.122444	-0.46285	-0.0972559
0.1128	-6.57135	-0.119714	-2.98037	-0.113771	-0.136092	-0.110104	-0.744642	-0.111308	0.0714061	-0.109372	2.20601	-0.111237	-0.493757	-0.114511	3.289	-0.112824	2.6438	-0.110946	-0.746575	-0.121365	1.94147	-0.122253	-0.472474	-0.0972478
0.1129	-7.36177	-0.118487	-3.18201	-0.114452	-0.187464	-0.108626	-0.596481	-0.109404	-0.383234	-0.111116	2.51541	-0.109868	-0.486004	-0.113382	2.12375	-0.110767	2.78924	-0.110286	-0.363239	-0.123477	2.26563	-0.121416	-0.5192	-0.0983899
0.113	-7.90623	-0.11666	-3.1965	-0.115304	-0.397106	-0.10757	-0.413022	-0.108001	-0.76386	-0.112605	2.606	-0.109494	-0.213408	-0.112904	1.29237	-0.109182	2.78384	-0.110319	-0.141498	-0.124861	2.19224	-0.12007	-0.560413	-0.100375
0.1131	-8.07435	-0.114506	-3.16296	-0.115948	-0.822503	-0.106867	-0.345084	-0.107359	-1.09744	-0.113728	2.49352	-0.110132	0.199978	-0.113365	0.847339	-0.10863	2.70832	-0.110979	-0.0151142	-0.125761	1.83117	-0.118449	-0.521391	-0.102679
0.1132	-7.89591	-0.112396	-3.21794	-0.116019	-1.38461	-0.106434	-0.444779	-0.107583	-1.38762	-0.114464	2.3214	-0.11139	0.623277	-0.114936	0.72347	-0.10932	2.65324	-0.112041	0.0550797	-0.126594	1.37687	-0.116819	-0.357639	-0.10481
0.1133	-7.50811	-0.110666	-3.38631	-0.115325	-1.9164	-0.106316	-0.650707	-0.108582	-1.61178	-0.114749	2.2505	-0.112745	0.957707	-0.117365	0.823221	-0.110924	2.69376	-0.113241	0.0423442	-0.127583	1.01801	-0.115413	-0.0898275	-0.10647
0.1134	-7.04425	-0.109499	-3.58804	-0.113959	-2.23043	-0.106634	-0.8509	-0.110113	-1.74722	-0.114478	2.32256	-0.113852	1.15368	-0.119996	1.05016	-0.112674	2.82375	-0.114322	-0.116616	-0.128417	0.836012	-0.114422	0.185686	-0.107672
0.1135	-6.54528	-0.108867	-3.68736	-0.11228	-2.22866	-0.107547	-0.937224	-0.111833	-1.78099	-0.113531	2.42586	-0.11455	1.20022	-0.122068	1.3453	-0.113798	2.99564	-0.115106	-0.442884	-0.128445	0.784752	-0.114008	0.32457	-0.108659
0.1136	-5.99242	-0.108618	-3.59627	-0.110833	-1.96066	-0.108986	-0.854846	-0.113548	-1.72319	-0.111934	2.38628	-0.114849	1.11402	-0.123065	1.67877	-0.113924	3.16044	-0.115507	-0.845318	-0.127044	0.714638	-0.114251	0.222858	-0.109689
0.1137	-5.3411	-0.108581	-3.33837	-0.110177	-1.58518	-0.110659	-0.610105	-0.115202	-1.59503	-0.109986	2.09813	-0.114859	0.907069	-0.122963	2.0202	-0.113205	3.2824	-0.115541	-1.14482	-0.124133	0.478223	-0.115172	-0.0948773	-0.110897
0.1138	-4.63801	-0.10872	-3.02207	-0.110634	-1.28276	-0.112123	-0.229982	-0.116784	-1.40357	-0.108161	1.60755	-0.114826	0.601959	-0.122136	2.3008	-0.112215	3.3219	-0.115259	-1.19725	-0.120215	0.00503901	-0.116683	-0.47553	-0.112203
0.1139	-3.99948	-0.109105	-2.74692	-0.112212	-1.12599	-0.113004	0.226129	-0.118143	-1.14151	-0.106943	1.10951	-0.114941	0.278481	-0.121057	2.45225	-0.111584	3.25243	-0.114562	-0.971688	-0.116138	-0.652365	-0.118595	-0.729734	-0.11348
0.114	-3.56065	-0.10983	-2.48992	-0.114538	-1.06044	-0.113223	0.675482	-0.11891	-0.806578	-0.106613	0.82389	-0.115193	0.0438266	-0.120061	2.43611	-0.111664	3.0797	-0.113266	-0.591057	-0.112702	-1.3304	-0.12068	-0.738258	-0.114695
0.1141	-3.41466	-0.110821	-2.1309	-0.117016	-0.976329	-0.112956	1.02059	-0.118596	-0.427289	-0.107182	0.885387	-0.115303	0.0318617	-0.119285	2.27503	-0.11237	2.84589	-0.111222	-0.265973	-0.110384	-1.84772	-0.122643	-0.53007	-0.115817
0.1142	-3.54827	-0.111881	-1.55358	-0.119028	-0.802472	-0.112526	1.16581	-0.116853	-0.0931591	-0.108437	1.28629	-0.114866	0.319638	-0.118779	2.06	-0.113211	2.60149	-0.108552	-0.177518	-0.109316	-2.0599	-0.124164	-0.257092	-0.116871
0.1143	-3.85795	-0.112756	-0.782302	-0.120091	-0.57092	-0.112149	1.08024	-0.113778	0.0457838	-0.110095	1.89564	-0.11368	0.902739	-0.118615	1.88597	-0.113562	2.36573	-0.105794	-0.384205	-0.109405	-1.94568	-0.124864	-0.0949355	-0.117823
0.1144	-4.19829	-0.113272	-0.0199395	-0.119916	-0.351151	-0.111984	0.820397	-0.110024	-0.121894	-0.11194	2.54707	-0.111906	1.67477	-0.118828	1.82949	-0.112912	2.12313	-0.103646	-0.800022	-0.110449	-1.57907	-0.124442	-0.13375	-0.118594
0.1145	-4.4425	-0.113381	0.41798	-0.118512	-0.164798	-0.112144	0.503231	-0.106631	-0.617521	-0.113859	3.10573	-0.109991	2.4741	-0.119425	1.895	-0.110993	1.83967	-0.102681	-1.24927	-0.112197	-1.12863	-0.122776	-0.3381	-0.119119
0.1146	-4.52866	-0.113128	0.245412	-0.116201	0.00962262	-0.112748	0.247784	-0.104647	-1.33475	-0.115778	3.49427	-0.108481	3.13447	-0.120275	2.02432	-0.107879	1.49825	-0.10303	-1.5548	-0.114304	-0.759415	-0.120085	-0.58168	-0.119284
0.1147	-4.4989	-0.11269	-0.621564	-0.113647	0.228703	-0.11384	0.129307	-0.104625	-2.11545	-0.117592	3.68203	-0.107794	3.54499	-0.1212	2.11862	-0.104061	1.1054	-0.104365	-1.59831	-0.116367	-0.600083	-0.116851	-0.770536	-0.119019
0.1148	-4.43631	-0.112327	-1.98868	-0.111599	0.479199	-0.115233	0.14745	-0.106408	-2.79969	-0.119159	3.6702	-0.108092	3.67163	-0.12203	2.104	-0.100429	0.694953	-0.106096	-1.36652	-0.118027	-0.674008	-0.113682	-0.881123	-0.118273
0.1149	-4.39339	-0.112261	-3.46241	-0.110516	0.690098	-0.116606	0.236734	-0.109216	-3.2604	-0.120363	3.52892	-0.10924	3.55199	-0.122631	1.98527	-0.0980458	0.33137	-0.107716	-0.965435	-0.119132	-0.931538	-0.111032	-0.978037	-0.117103
0.115	-4.36544	-0.112535	-4.62167	-0.110405	0.732501	-0.11756	0.315993	-0.112061	-3.37608	-0.121175	3.3646	-0.110819	3.24095	-0.12288	1.82372	-0.0977329	0.0603347	-0.108965	-0.576209	-0.119808	-1.26451	-0.109134	-1.14016	-0.115592
0.1151	-4.26306	-0.11295	-5.19292	-0.110968	0.541023	-0.117792	0.347298	-0.114144	-3.02698	-0.121631	3.31611	-0.112249	2.80906	-0.122722	1.69941	-0.0997095	-0.108849	-0.109874	-0.390089	-0.120446	-1.57795	-0.107959	-1.41183	-0.113913
0.1152	-4.02045	-0.113159	-5.14202	-0.111912	0.154639	-0.11732	0.350426	-0.115124	-2.17623	-0.121814	3.49019	-0.113027	2.35557	-0.122155	1.67499	-0.103492	-0.191081	-0.110645	-0.498651	-0.121436	-1.80037	-0.107337	-1.78644	-0.112205
0.1153	-3.661	-0.113028	-4.59988	-0.11324	-0.301895	-0.116503	0.396412	-0.115045	-0.924959	-0.12178	3.89142	-0.112951	2.00174	-0.121308	1.74811	-0.108121	-0.197554	-0.111406	-0.844475	-0.122905	-1.87257	-0.107088	-2.20868	-0.110676
0.1154	-3.26919	-0.11275	-3.7796	-0.115158	-0.668544	-0.115932	0.54332	-0.114164	0.449461	-0.121491	4.40973	-0.112114	1.86415	-0.120298	1.86806	-0.112609	-0.119549	-0.112132	-1.23723	-0.124468	-1.76056	-0.107071	-2.60175	-0.109524
0.1155	-2.96522	-0.112784	-2.86603	-0.117765	-0.860177	-0.116087	0.8108	-0.112677	1.59832	-0.120847	4.89503	-0.110829	1.97879	-0.119185	1.9765	-0.116211	0.0535133	-0.11268	-1.46998	-0.12538	-1.45431	-0.107203	-2.86053	-0.108887
0.1156	-2.83709	-0.113539	-2.00679	-0.120841	-0.878577	-0.117018	1.16109	-0.110704	2.24811	-0.119711	5.23475	-0.109419	2.30081	-0.117934	2.07338	-0.118588	0.270428	-0.112972	-1.42423	-0.124919	-1.00463	-0.107375	-2.86126	-0.108805
0.1157	-2.85547	-0.114995	-1.30459	-0.123799	-0.785471	-0.118291	1.51819	-0.108428	2.30666	-0.118053	5.40279	-0.108129	2.73263	-0.116583	2.22997	-0.119731	0.425266	-0.113047	-1.12921	-0.122839	-0.488162	-0.107454	-2.52618	-0.109164
0.1158	-2.88092	-0.116664	-0.823674	-0.12597	-0.665074	-0.119138	1.79046	-0.106123	1.9012	-0.116035	5.42367	-0.107057	3.17454	-0.115366	2.55898	-0.119848	0.408985	-0.113041	-0.700682	-0.119602	0.000954998	-0.107238	-1.8757	-0.109776
0.1159	-2.7769	-0.117843	-0.550512	-0.126812	-0.548515	-0.118878	1.92714	-0.104075	1.31116	-0.114037	5.33197	-0.106235	3.5438	-0.114712	3.13145	-0.119218	0.182704	-0.113126	-0.219641	-0.116071	0.391996	-0.106597	-1.06212	-0.110407
0.116	-2.47394	-0.117954	-0.424855	-0.126122	-0.399219	-0.117239	1.94636	-0.102337	0.853467	-0.112528	5.13935	-0.105745	3.79867	-0.11503	3.93937	-0.118163	-0.154401	-0.11333	0.330903	-0.113128	0.650798	-0.105562	-0.305521	-0.110906
0.1161	-2.0433	-0.116848	-0.357171	-0.124057	-0.164477	-0.114509	1.9103	-0.100705	0.755383	-0.111818	4.86726	-0.105819	3.93549	-0.116461	4.86152	-0.117009	-0.39421	-0.113617	1.00118	-0.111353	0.795394	-0.10437	0.211253	-0.111321
0.1162	-1.66039	-0.114731	-0.299081	-0.121126	0.169514	-0.111323	1.88541	-0.0988108	1.04749	-0.111931	4.5727	-0.106759	3.97386	-0.118649	5.7115	-0.116018	-0.334591	-0.11392	1.78081	-0.110863	0.876047	-0.10332	0.443901	-0.111718
0.1163	-1.51918	-0.112025	-0.252723	-0.118011	0.523173	-0.108362	1.88424	-0.0964748	1.5924	-0.112609	4.34595	-0.108684	3.98278	-0.120895	6.32694	-0.115338	0.0987524	-0.114256	2.51774	-0.111459	0.957254	-0.102581	0.472769	-0.112185
0.1164	-1.71698	-0.109118	-0.213623	-0.115387	0.756308	-0.105975	1.89048	-0.0939487	2.1737	-0.113521	4.2626	-0.111384	4.05107	-0.122389	6.59098	-0.114951	0.798119	-0.114743	2.97378	-0.112707	1.10164	-0.102039	0.406119	-0.112696
0.1165	-2.20077	-0.106234	-0.143454	-0.113693	0.757322	-0.104223	1.91363	-0.0918133	2.62706	-0.114393	4.32868	-0.114312	4.22282	-0.122612	6.47375	-0.11474	1.54956	-0.115441	2.95735	-0.114067	1.33221	-0.101423	0.305259	-0.113197
0.1166	-2.79271	-0.103471	0.038237	-0.113035	0.557068	-0.102996	1.99111	-0.0907256	2.87315	-0.115083	4.46425	-0.116836	4.45588	-0.121565	6.04245	-0.114469	2.13214	-0.116245	2.45353	-0.115047	1.62355	-0.100568	0.155366	-0.113694
0.1167	-3.28763	-0.100837	0.392962	-0.113199	0.284606	-0.102274	2.17205	-0.0911422	2.92745	-0.115492	4.5389	-0.118489	4.6535	-0.119711	5.45282	-0.1138	2.4147	-0.116817	1.66204	-0.115291	1.8906	-0.099595	-0.097474	-0.114226
0.1168	-3.55231	-0.0984228	0.895285	-0.11389	0.108884	-0.1021	2.42928	-0.0931447	2.86172	-0.115558	4.41835	-0.119107	4.75215	-0.117693	4.88447	-0.112343	2.39664	-0.116786	0.904757	-0.114761	2.0325	-0.098886	-0.483652	-0.114853
0.1169	-3.56261	-0.0965323	1.40395	-0.114943	0.118514	-0.102482	2.65242	-0.0964812	2.7971	-0.115318	4.05309	-0.118787	4.78158	-0.116054	4.47981	-0.109893	2.19583	-0.115982	0.490114	-0.113697	1.98437	-0.0988246	-0.979557	-0.115518
0.117	-3.36268	-0.0956444	1.75433	-0.116318	0.304463	-0.103272	2.7212	-0.100598	2.8602	-0.114813	3.51717	-0.117795	4.82973	-0.114934	4.31941	-0.106753	1.94916	-0.11464	0.580733	-0.112499	1.75654	-0.0995435	-1.47304	-0.116143
0.1171	-3.03266	-0.0962351	1.85218	-0.117961	0.57517	-0.104174	2.58586	-0.104837	3.14847	-0.114041	2.97683	-0.11641	4.98359	-0.114082	4.41954	-0.103708	1.78801	-0.113278	1.18117	-0.111506	1.44684	-0.100814	-1.821	-0.116592
0.1172	-2.63693	-0.0984233	1.72869	-0.119673	0.83983	-0.104857	2.31374	-0.10855	3.65727	-0.112853	2.59268	-0.114819	5.25487	-0.113084	4.75089	-0.101767	1.79915	-0.112398	2.13453	-0.110893	1.19907	-0.102276	-1.91008	-0.116754
0.1173	-2.22142	-0.101849	1.50219	-0.120969	1.04062	-0.105065	2.04239	-0.111218	4.2654	-0.111085	2.4648	-0.113067	5.6009	-0.111643	5.25162	-0.101567	2.00772	-0.112186	3.21861	-0.110719	1.13946	-0.103745	-1.70401	-0.116631
0.1174	-1.82866	-0.105706	1.31313	-0.121253	1.17749	-0.104675	1.92106	-0.11251	4.7705	-0.108675	2.60334	-0.111203	5.95192	-0.109818	5.82784	-0.102841	2.37338	-0.112447	4.18949	-0.111033	1.33391	-0.105417	-1.27652	-0.11638
0.1175	-1.46108	-0.109118	1.20709	-0.12005	1.31513	-0.103756	2.07528	-0.112318	4.98397	-0.105833	2.94965	-0.109396	6.27668	-0.107922	6.3674	-0.104521	2.79948	-0.112807	4.84668	-0.111964	1.72986	-0.10772	-0.763471	-0.116313
0.1176	-1.11217	-0.11136	1.15834	-0.117215	1.53814	-0.102579	2.59573	-0.110803	4.83462	-0.103084	3.40149	-0.108026	6.58555	-0.106268	6.77171	-0.105229	3.19703	-0.112942	5.06446	-0.113569	2.17293	-0.11092	-0.334654	-0.116796
0.1177	-0.790139	-0.112096	1.11502	-0.11301	1.92843	-0.101546	3.47374	-0.108399	4.39676	-0.101102	3.8474	-0.107491	6.8909	-0.104989	6.97904	-0.104092	3.51633	-0.112719	4.84617	-0.115854	2.44178	-0.114809	-0.120327	-0.118036
0.1178	-0.517387	-0.111444	1.05979	-0.108	2.52789	-0.101085	4.57019	-0.105794	3.84049	-0.100393	4.21828	-0.107952	7.15267	-0.104104	6.97351	-0.101147	3.77563	-0.11223	4.31185	-0.118557	2.39022	-0.118691	-0.206438	-0.11984
0.1179	-0.329515	-0.109823	1.01034	-0.102908	3.30633	-0.101437	5.61036	-0.103734	3.36309	-0.101018	4.51275	-0.109164	7.28102	-0.103575	6.78679	-0.0972302	4.00185	-0.111773	3.67097	-0.121323	2.00998	-0.12182	-0.595225	-0.121701
0.118	-0.22546	-0.107852	1.01244	-0.0984198	4.1648	-0.102535	6.27693	-0.102821	3.11943	-0.102581	4.8048	-0.110604	7.16216	-0.103451	6.49355	-0.0935482	4.18664	-0.111761	3.14459	-0.123671	1.44787	-0.123753	-1.19525	-0.123012
0.1181	-0.158245	-0.106097	1.12095	-0.0950297	4.98918	-0.104119	6.33429	-0.103316	3.1845	-0.104417	5.185	-0.111715	6.75892	-0.103781	6.17929	-0.0911737	4.26961	-0.112471	2.89444	-0.125109	0.93949	-0.124528	-1.87159	-0.123283
0.1182	-0.0870407	-0.104993	1.4119	-0.09289	5.66249	-0.105906	5.71868	-0.104982	3.54237	-0.105958	5.68174	-0.112112	6.17465	-0.104551	5.93529	-0.0907914	4.21213	-0.113919	2.97931	-0.125308	0.657735	-0.124522	-2.48978	-0.122329
0.1183	-0.0403074	-0.104689	1.92552	-0.0918792	6.11192	-0.107758	4.57481	-0.107221	4.10489	-0.106998	6.23223	-0.111659	5.63021	-0.105639	5.85852	-0.0925656	4.00825	-0.115701	3.36084	-0.124185	0.659758	-0.124077	-2.95511	-0.120173
0.1184	-0.105124	-0.105071	2.62924	-0.0917104	6.26935	-0.109646	3.17878	-0.109296	4.78822	-0.107668	6.74373	-0.110429	5.38526	-0.106827	6.02619	-0.0962351	3.70723	-0.117211	3.94444	-0.122041	0.878272	-0.123355	-3.21172	-0.117118
0.1185	-0.357797	-0.105838	3.36547	-0.0921253	6.0954	-0.111495	1.89703	-0.110701	5.54331	-0.108187	7.14944	-0.108723	5.60074	-0.107892	6.43709	-0.101224	3.36112	-0.117849	4.62056	-0.119417	1.17667	-0.122259	-3.23144	-0.113658
0.1186	-0.756436	-0.106701	3.89712	-0.0929556	5.5514	-0.113125	1.08685	-0.11126	6.35346	-0.108657	7.43564	-0.106957	6.25841	-0.108751	6.96844	-0.106738	3.02596	-0.117215	5.28406	-0.116817	1.4185	-0.120693	-2.99283	-0.110423
0.1187	-1.12917	-0.107537	4.01841	-0.0941026	4.68154	-0.114391	1.00147	-0.11111	7.168	-0.108964	7.63274	-0.105537	7.15897	-0.109415	7.41206	-0.111837	2.81362	-0.115211	5.81421	-0.114519	1.53006	-0.118731	-2.47912	-0.10799
0.1188	-1.26545	-0.108333	3.68126	-0.0954714	3.63214	-0.115268	1.69602	-0.110538	7.84777	-0.108887	7.79196	-0.104598	8.02316	-0.109976	7.55654	-0.115622	2.86091	-0.112065	6.08581	-0.112531	1.52917	-0.116611	-1.71638	-0.106703
0.1189	-1.03422	-0.109122	3.03955	-0.0969471	2.63116	-0.115886	2.97635	-0.109871	8.19339	-0.108246	7.99264	-0.104005	8.62889	-0.110468	7.29467	-0.117439	3.28077	-0.108251	5.98561	-0.110813	1.50057	-0.11466	-0.778928	-0.106589
0.119	-0.456891	-0.109784	2.41485	-0.0984153	1.89483	-0.116326	4.43654	-0.109406	8.07264	-0.107054	8.33006	-0.103535	8.90336	-0.110858	6.67661	-0.117204	4.06978	-0.104401	5.46483	-0.1094	1.55902	-0.113094	0.192483	-0.107482
0.1191	0.312721	-0.110098	2.13535	-0.0998424	1.52514	-0.116519	5.63823	-0.109319	7.50182	-0.10555	8.8525	-0.103095	8.91858	-0.111135	5.87505	-0.115477	5.04615	-0.101074	4.61081	-0.108472	1.78493	-0.11189	1.02968	-0.109052
0.1192	1.049	-0.109867	2.39353	-0.101224	1.49901	-0.116277	6.27285	-0.109602	6.65614	-0.104097	9.46319	-0.102794	8.80333	-0.111365	5.12563	-0.113145	5.94165	-0.0986681	3.67408	-0.108204	2.18809	-0.110822	1.57506	-0.11091
0.1193	1.55758	-0.109113	3.15162	-0.102491	1.69479	-0.115513	6.28114	-0.110078	5.77923	-0.103084	9.94824	-0.102813	8.64067	-0.111768	4.60431	-0.110995	6.52669	-0.0973836	2.95907	-0.108538	2.72653	-0.109662	1.76297	-0.112589
0.1194	1.72272	-0.108129	4.14788	-0.103494	1.97357	-0.114361	5.83897	-0.110442	5.06083	-0.102838	10.0879	-0.103225	8.43809	-0.112581	4.39218	-0.109396	6.7142	-0.0972048	2.69312	-0.109166	3.31927	-0.108341	1.64313	-0.113701
0.1195	1.53072	-0.107363	5.0242	-0.104111	2.21712	-0.11314	5.2503	-0.110456	4.60051	-0.103527	9.81772	-0.104017	8.16703	-0.113968	4.46935	-0.108351	6.57314	-0.0979433	2.92095	-0.109638	3.8739	-0.107006	1.36742	-0.114083
0.1196	1.06608	-0.107179	5.47553	-0.104409	2.33809	-0.112126	4.78885	-0.110138	4.4395	-0.105105	9.28932	-0.105166	7.82808	-0.115738	4.74081	-0.107726	6.26177	-0.0992286	3.51219	-0.109724	4.3279	-0.105906	1.14554	-0.113993
0.1197	0.485009	-0.107705	5.39881	-0.104717	2.31358	-0.11136	4.60263	-0.109729	4.57762	-0.107328	8.79836	-0.106647	7.50006	-0.117407	5.08928	-0.107509	5.94231	-0.100604	4.25836	-0.109571	4.62479	-0.10515	1.1727	-0.113978
0.1198	-0.0518001	-0.108823	4.93149	-0.10545	2.19203	-0.110621	4.67166	-0.109535	4.99705	-0.109858	8.63461	-0.108332	7.30931	-0.118361	5.4078	-0.107764	5.73047	-0.101619	4.95905	-0.109718	4.72235	-0.104636	1.56294	-0.114575
0.1199	-0.429504	-0.110275	4.33106	-0.106983	2.11932	-0.109672	4.87779	-0.109717	5.63476	-0.112328	8.90739	-0.109917	7.34302	-0.118217	5.62954	-0.108463	5.68814	-0.102044	5.47184	-0.110691	4.60541	-0.104125	2.29804	-0.115826
0.12	-0.609221	-0.111775	3.83024	-0.109396	2.27412	-0.108507	5.07696	-0.11023	6.39074	-0.114392	9.48463	-0.110972	7.60765	-0.117022	5.7091	-0.109411	5.79621	-0.101859	5.69624	-0.112683	4.3069	-0.103518	3.215	-0.117163
0.1201	-0.59727	-0.113151	3.52964	-0.11245	2.7379	-0.10741	5.20961	-0.110862	7.12868	-0.115657	10.0668	-0.111189	8.01069	-0.11513	5.6041	-0.110269	5.97154	-0.101169	5.58812	-0.115309	3.92874	-0.103023	4.05781	-0.117647
0.1202	-0.441193	-0.114383	3.41455	-0.115664	3.44814	-0.106734	5.28651	-0.111407	7.70169	-0.115709	10.3468	-0.110543	8.39155	-0.112936	5.30089	-0.110839	6.07388	-0.10014	5.15842	-0.117725	3.6251	-0.103132	4.59598	-0.116487
0.1203	-0.190472	-0.115564	3.43575	-0.118471	4.21406	-0.106538	5.37696	-0.111628	7.98813	-0.114198	10.1785	-0.109302	8.58578	-0.110628	4.90094	-0.111189	5.97113	-0.0989449	4.51825	-0.119133	3.55307	-0.104269	4.7293	-0.113436
0.1204	0.0978274	-0.116776	3.52813	-0.120431	4.85341	-0.106422	5.53321	-0.111268	7.93734	-0.111066	9.62679	-0.107795	8.46556	-0.108282	4.62321	-0.111636	5.56594	-0.0977429	3.85053	-0.119227	3.8054	-0.106479	4.53563	-0.108851
0.1205	0.353011	-0.11793	3.62244	-0.121325	5.26472	-0.105751	5.76604	-0.109993	7.57846	-0.10675	8.90695	-0.106219	7.9854	-0.106064	4.71009	-0.11248	4.88131	-0.0967177	3.35338	-0.118415	4.34798	-0.109287	4.20256	-0.103462
0.1206	0.532498	-0.118787	3.65284	-0.121168	5.4676	-0.10406	6.0271	-0.107624	7.03892	-0.102174	8.23932	-0.104623	7.20669	-0.104377	5.27958	-0.113817	4.08716	-0.0960093	3.15227	-0.117561	5.00709	-0.111903	3.89575	-0.0980872
0.1207	0.602238	-0.118949	3.59156	-0.120103	5.4966	-0.101292	6.22849	-0.10429	6.48295	-0.0984406	7.74426	-0.103033	6.25323	-0.103699	6.2433	-0.115431	3.46001	-0.0957178	3.25125	-0.117521	5.52995	-0.113622	3.7004	-0.0934683
0.1208	0.555195	-0.118071	3.4763	-0.118258	5.37264	-0.0977671	6.28344	-0.100655	6.0577	-0.0964554	7.42353	-0.101513	5.2811	-0.104254	7.40314	-0.1169	3.26093	-0.095806	3.53531	-0.118673	5.7532	-0.114192	3.60646	-0.0901796
0.1209	0.404001	-0.115915	3.38593	-0.115664	5.08774	-0.0939553	6.14477	-0.0977547	5.83633	-0.0964314	7.20663	-0.100154	4.45447	-0.105935	8.54758	-0.117786	3.61244	-0.0961846	3.87638	-0.120776	5.69114	-0.113841	3.56842	-0.0885733
0.121	0.173106	-0.112578	3.38208	-0.112323	4.68248	-0.0902428	5.84725	-0.0966339	5.78223	-0.0978246	7.01128	-0.0990591	3.93163	-0.108312	9.5237	-0.117834	4.44353	-0.096784	4.19372	-0.123243	5.52248	-0.113123	3.54863	-0.0888545
0.1211	-0.116886	-0.108507	3.45662	-0.108373	4.2768	-0.0869236	5.50815	-0.0978285	5.75733	-0.0996863	6.79195	-0.098396	3.81606	-0.110856	10.2642	-0.117022	5.53601	-0.0975931	4.50725	-0.125379	5.45696	-0.112589	3.53625	-0.0911068
0.1212	-0.411516	-0.104527	3.52026	-0.104189	4.0327	-0.0844094	5.27056	-0.101119	5.594	-0.101156	6.57099	-0.0984316	4.11818	-0.113208	10.7096	-0.115535	6.64342	-0.0986366	4.86934	-0.126727	5.61457	-0.112536	3.53102	-0.0952642
0.1213	-0.649087	-0.101522	3.45089	-0.100364	4.04644	-0.0831947	5.20237	-0.105601	5.18908	-0.101905	6.36217	-0.0994843	4.72955	-0.115247	10.8217	-0.113563	7.57499	-0.0998601	5.31946	-0.127076	5.9815	-0.112957	3.53766	-0.100897
0.1214	-0.767024	-0.100081	3.15167	-0.0974695	4.29418	-0.0837719	5.26108	-0.110093	4.58453	-0.10214	6.17623	-0.101686	5.48019	-0.117003	10.5693	-0.111288	8.22226	-0.101069	5.83985	-0.126386	6.43603	-0.113688	3.57079	-0.107188
0.1215	-0.736119	-0.100255	2.61665	-0.0959403	4.66002	-0.0863385	5.33608	-0.113588	3.94789	-0.102333	6.01807	-0.10478	6.20929	-0.118483	9.96433	-0.108943	8.52674	-0.102051	6.35447	-0.124735	6.82134	-0.114598	3.63776	-0.112957
0.1216	-0.55237	-0.101592	1.94086	-0.0960134	5.01659	-0.090604	5.32635	-0.11554	3.48528	-0.102776	5.89042	-0.108076	6.80795	-0.119519	9.09578	-0.106929	8.45038	-0.1027	6.7625	-0.122353	7.05098	-0.115674	3.76214	-0.117021
0.1217	-0.261664	-0.103419	1.26899	-0.0976243	5.31397	-0.0957143	5.20712	-0.115993	3.31495	-0.103471	5.80728	-0.1107	7.22096	-0.119801	8.12395	-0.105714	7.98231	-0.103186	7.00262	-0.119531	7.12252	-0.116912	3.96222	-0.11864
0.1218	0.0686534	-0.105126	0.740346	-0.100459	5.56331	-0.100532	5.03186	-0.115298	3.4047	-0.104217	5.77578	-0.111974	7.45364	-0.118975	7.27065	-0.105562	7.18182	-0.103842	7.09244	-0.116528	7.09381	-0.118269	4.22646	-0.117758
0.1219	0.375037	-0.106311	0.422778	-0.103797	5.77428	-0.104008	4.87731	-0.113902	3.60471	-0.104891	5.80288	-0.111758	7.5807	-0.116904	6.74344	-0.106356	6.19743	-0.105041	7.1119	-0.113537	7.01828	-0.119594	4.4977	-0.115027
0.122	0.651402	-0.10682	0.327661	-0.106742	5.89574	-0.105633	4.80124	-0.112141	3.73109	-0.105671	5.92181	-0.110538	7.71398	-0.113848	6.64794	-0.10757	5.24945	-0.10695	7.15965	-0.110682	6.91769	-0.120698	4.70151	-0.111463
0.1221	0.949574	-0.106666	0.456612	-0.108503	5.81218	-0.105652	4.83327	-0.110299	3.67757	-0.106924	6.15612	-0.109223	7.96221	-0.110443	6.93683	-0.108515	4.54942	-0.109406	7.25925	-0.108101	6.8053	-0.121352	4.79208	-0.108066
0.1222	1.35766	-0.106094	0.82713	-0.108829	5.45475	-0.104879	4.96383	-0.108684	3.47001	-0.108903	6.50177	-0.108687	8.35888	-0.107452	7.44254	-0.108624	4.20397	-0.111845	7.34743	-0.106045	6.69383	-0.121314	4.78744	-0.10542
0.1223	1.90928	-0.105481	1.4728	-0.108099	4.8842	-0.10421	5.17162	-0.107617	3.23409	-0.111444	6.89771	-0.109297	8.82352	-0.105434	7.99726	-0.107691	4.15575	-0.113531	7.30591	-0.104853	6.60326	-0.120348	4.74566	-0.103604
0.1224	2.5577	-0.105214	2.38123	-0.107057	4.28047	-0.104184	5.46192	-0.107354	3.09281	-0.113957	7.24808	-0.110766	9.23173	-0.104568	8.51523	-0.105882	4.24497	-0.113843	7.06778	-0.104793	6.52637	-0.118291	4.71784	-0.102374
0.1225	3.17136	-0.105465	3.4231	-0.10626	3.85162	-0.104854	5.88777	-0.107954	3.08278	-0.115766	7.48015	-0.112357	9.4851	-0.104725	9.02991	-0.103573	4.31608	-0.11252	6.6801	-0.105825	6.42488	-0.115273	4.73316	-0.101393
0.1226	3.60449	-0.106049	4.37436	-0.105758	3.71282	-0.105855	6.50888	-0.109259	3.13931	-0.116427	7.57852	-0.113354	9.55585	-0.105763	9.58949	-0.101187	4.28758	-0.109781	6.26391	-0.107519	6.26102	-0.111778	4.77715	-0.100485
0.1227	3.77767	-0.106597	4.98827	-0.105233	3.84889	-0.106838	7.31595	-0.110968	3.17621	-0.115933	7.58227	-0.113486	9.49332	-0.107647	10.1727	-0.0991053	4.19359	-0.106127	5.93563	-0.109157	6.02774	-0.108566	4.80143	-0.0995639
0.1228	3.73181	-0.106751	5.09969	-0.104347	4.15459	-0.107661	8.15793	-0.112719	3.1655	-0.114526	7.55746	-0.113046	9.3608	-0.110386	10.6982	-0.0977127	4.11433	-0.102255	5.70858	-0.11014	5.73973	-0.106335	4.74675	-0.0986084
0.1229	3.5969	-0.106359	4.70363	-0.103073	4.50169	-0.108445	8.7929	-0.114217	3.17223	-0.112534	7.55495	-0.112688	9.16977	-0.113827	11.1195	-0.0973562	4.14854	-0.0988766	5.49408	-0.110342	5.44025	-0.105481	4.5886	-0.0975954
0.123	3.50375	-0.105489	3.96713	-0.101617	4.7882	-0.109435	9.02459	-0.115378	3.27522	-0.110253	7.58993	-0.112953	8.88279	-0.117579	11.4785	-0.0982666	4.3502	-0.0966728	5.19083	-0.110054	5.16062	-0.105977	4.39355	-0.09655
0.1231	3.48894	-0.104319	3.16498	-0.100296	4.93976	-0.110716	8.83172	-0.116422	3.53283	-0.108025	7.61449	-0.11394	8.4596	-0.121072	11.8331	-0.100415	4.72884	-0.0960655	4.75379	-0.109764	4.92966	-0.107464	4.28549	-0.0955492
0.1232	3.47543	-0.10302	2.57011	-0.0993759	4.92977	-0.112132	8.3829	-0.117752	3.96796	-0.106251	7.55636	-0.115281	7.9354	-0.123753	12.1577	-0.10344	5.2441	-0.0970465	4.24993	-0.109734	4.79019	-0.109421	4.38747	-0.094728
0.1233	3.33508	-0.101778	2.39363	-0.0990365	4.78455	-0.113392	7.94075	-0.119723	4.57766	-0.105156	7.37404	-0.116365	7.43516	-0.125275	12.3172	-0.106773	5.82558	-0.0991604	3.79866	-0.109947	4.78311	-0.111393	4.76547	-0.0942554
0.1234	2.98654	-0.100759	2.71364	-0.09929	4.60702	-0.114252	7.68758	-0.122374	5.32003	-0.104622	7.08287	-0.116679	7.1308	-0.125622	12.153	-0.109862	6.40176	-0.101756	3.50647	-0.110174	4.91155	-0.113109	5.35478	-0.0942952
0.1235	2.4215	-0.10019	3.45877	-0.0999428	4.52753	-0.114678	7.64291	-0.12534	6.1079	-0.104196	6.75933	-0.115996	7.15374	-0.125025	11.6188	-0.112412	6.92312	-0.104284	3.39461	-0.110201	5.11728	-0.114439	5.9968	-0.0949579
0.1236	1.72382	-0.100302	4.40306	-0.100644	4.62783	-0.114848	7.69139	-0.127941	6.78469	-0.10345	6.50957	-0.114365	7.55153	-0.123811	10.8183	-0.114377	7.37668	-0.106459	3.40591	-0.109956	5.29221	-0.115312	6.4987	-0.0962393
0.1237	1.03563	-0.101147	5.20599	-0.100999	4.88222	-0.115057	7.68831	-0.129379	7.19336	-0.102262	6.41404	-0.111979	8.25058	-0.122162	9.92898	-0.115794	7.76239	-0.108171	3.42722	-0.109601	5.33643	-0.115581	6.70013	-0.098072
0.1238	0.527372	-0.102518	5.52967	-0.100748	5.13925	-0.115519	7.53412	-0.129101	7.22681	-0.100913	6.51157	-0.109066	9.10041	-0.120098	9.09842	-0.116591	8.05992	-0.109405	3.39482	-0.109384	5.18049	-0.115055	6.55223	-0.100428
0.1239	0.352874	-0.10394	5.17755	-0.0998518	5.24049	-0.116204	7.20941	-0.126968	6.87327	-0.0998164	6.78456	-0.105889	9.8959	-0.117503	8.3702	-0.116498	8.23736	-0.110029	3.32072	-0.109583	4.83417	-0.113739	6.11375	-0.103313
0.124	0.588535	-0.104905	4.20001	-0.0983886	5.10171	-0.116833	6.75159	-0.123313	6.23309	-0.0992039	7.15979	-0.102882	10.4297	-0.114402	7.70134	-0.115267	8.27195	-0.109954	3.28247	-0.110388	4.39781	-0.111918	5.54217	-0.106691
0.1241	1.18087	-0.105118	2.9102	-0.0965064	4.78408	-0.116994	6.25422	-0.118759	5.46738	-0.0990683	7.52826	-0.100648	10.5724	-0.111071	7.05468	-0.112857	8.18252	-0.109182	3.35539	-0.111816	4.03195	-0.110137	5.01764	-0.110292
0.1242	1.94446	-0.104604	1.75428	-0.094332	4.40958	-0.116409	5.84232	-0.114014	4.77471	-0.0992996	7.78607	-0.0998368	10.2932	-0.108026	6.46948	-0.10965	8.02479	-0.107916	3.57578	-0.113756	3.89806	-0.108945	4.68186	-0.113623
0.1243	2.65779	-0.103687	1.12205	-0.0920703	4.0969	-0.115102	5.64977	-0.10973	4.32603	-0.0998327	7.87991	-0.100922	9.67672	-0.105821	6.05364	-0.106336	7.89199	-0.106457	3.95912	-0.116052	4.09123	-0.108651	4.58209	-0.116156
0.1244	3.12381	-0.102752	1.18817	-0.0899288	3.90845	-0.113425	5.75922	-0.106361	4.23404	-0.100635	7.83075	-0.103872	8.87264	-0.104771	5.90671	-0.10369	7.85517	-0.105075	4.5399	-0.118517	4.57069	-0.109239	4.67051	-0.117538
0.1245	3.26335	-0.102172	1.8683	-0.0880503	3.87434	-0.111806	6.15024	-0.10417	4.50771	-0.101688	7.72068	-0.108072	8.06233	-0.104789	6.04142	-0.102233	7.95318	-0.103992	5.33899	-0.120929	5.16016	-0.110475	4.83822	-0.117696
0.1246	3.11601	-0.102193	2.86324	-0.0864518	4.01013	-0.110523	6.70597	-0.103262	5.06272	-0.10288	7.6509	-0.112421	7.4135	-0.105501	6.35914	-0.101987	8.16033	-0.103352	6.30527	-0.122977	5.62795	-0.112098	4.989	-0.116823
0.1247	2.80221	-0.102899	3.82948	-0.0850611	4.32039	-0.109489	7.25338	-0.103536	5.75191	-0.104007	7.6682	-0.115719	7.02247	-0.106387	6.6965	-0.102568	8.40074	-0.103294	7.26465	-0.12432	5.8147	-0.113881	5.09604	-0.115291
0.1248	2.4476	-0.104202	4.49814	-0.0839566	4.77278	-0.108419	7.65492	-0.104726	6.44312	-0.104905	7.7026	-0.117093	6.9214	-0.107017	6.92281	-0.103387	8.56924	-0.103963	7.96326	-0.124678	5.71819	-0.115683	5.192	-0.113528
0.1249	2.11724	-0.105838	4.74431	-0.0833942	5.28985	-0.107175	7.85287	-0.106373	7.02732	-0.105517	7.60816	-0.116331	7.07711	-0.107168	7.02354	-0.103943	8.56444	-0.105446	8.18159	-0.124076	5.49941	-0.117263	5.34654	-0.111965
0.125	1.79674	-0.107588	4.60027	-0.0837912	5.75414	-0.105912	7.88728	-0.107989	7.41475	-0.105981	7.23052	-0.113855	7.3657	-0.106822	7.09569	-0.103969	8.3111	-0.107755	7.86048	-0.122896	5.39331	-0.118317	5.60279	-0.110973
0.1251	1.44387	-0.109356	4.19798	-0.0854188	6.06169	-0.105048	7.85858	-0.109172	7.57375	-0.106531	6.52009	-0.11047	7.6035	-0.106174	7.30081	-0.10343	7.80802	-0.110649	7.14314	-0.121655	5.60018	-0.118501	5.94148	-0.110853
0.1252	1.04752	-0.111234	3.70787	-0.0882542	6.14373	-0.104904	7.82684	-0.109748	7.54043	-0.107373	5.60067	-0.107003	7.59838	-0.105484	7.74038	-0.102422	7.12538	-0.113581	6.30275	-0.120758	6.16589	-0.11756	6.29581	-0.11166
0.1253	0.627928	-0.113261	3.2481	-0.0919224	5.97063	-0.105461	7.76643	-0.109775	7.44268	-0.108534	4.72115	-0.104073	7.25849	-0.104952	8.37375	-0.101078	6.4067	-0.115764	5.62293	-0.120188	6.95857	-0.115408	6.55646	-0.113147
0.1254	0.208806	-0.115276	2.86567	-0.0958128	5.57465	-0.1063	7.56525	-0.109522	7.43659	-0.109858	4.11067	-0.102028	6.66937	-0.104729	9.03788	-0.0995037	5.83045	-0.116509	5.24418	-0.119571	7.73626	-0.112257	6.65609	-0.114779
0.1255	-0.200231	-0.116848	2.54408	-0.0993142	5.03822	-0.106861	7.11801	-0.109292	7.61825	-0.111152	3.8664	-0.100956	6.05305	-0.104975	9.54592	-0.0978497	5.55551	-0.115512	5.16307	-0.118454	8.25811	-0.108596	6.59836	-0.11592
0.1256	-0.6476	-0.117454	2.26898	-0.102008	4.46906	-0.106739	6.40359	-0.109346	7.93339	-0.112228	3.91669	-0.100799	5.61944	-0.105916	9.78979	-0.096338	5.64812	-0.11296	5.27611	-0.116689	8.37433	-0.105063	6.45535	-0.116096
0.1257	-1.18325	-0.116784	2.02886	-0.103807	3.98157	-0.105832	5.50451	-0.109771	8.19676	-0.112974	4.08137	-0.101498	5.46067	-0.107758	9.78025	-0.0952321	6.0546	-0.109345	5.46496	-0.114573	8.06788	-0.102233	6.33428	-0.115244
0.1258	-1.8066	-0.114971	1.80827	-0.104931	3.62016	-0.104403	4.52666	-0.110385	8.17939	-0.113356	4.1999	-0.103044	5.499	-0.110538	9.57495	-0.0947472	6.62133	-0.105181	5.62264	-0.112661	7.43714	-0.100418	6.31667	-0.113724
0.1259	-2.44793	-0.112544	1.56136	-0.105743	3.33174	-0.102909	3.5508	-0.110834	7.71004	-0.113446	4.2155	-0.105378	5.58504	-0.113928	9.20377	-0.0949223	7.13093	-0.100949	5.69986	-0.111398	6.65085	-0.0996734	6.42623	-0.112234
0.126	-2.98255	-0.110195	1.24816	-0.106572	3.04604	-0.101758	2.63926	-0.110736	6.81046	-0.113409	4.15461	-0.108294	5.59133	-0.11725	8.67957	-0.0955975	7.40778	-0.0971655	5.67262	-0.110857	5.88456	-0.0999203	6.63438	-0.111474
0.1261	-3.30931	-0.108572	0.815637	-0.10753	2.71598	-0.101172	1.85346	-0.109895	5.68957	-0.113488	4.07091	-0.111438	5.50642	-0.119718	8.05818	-0.0965224	7.36284	-0.0944717	5.54461	-0.110774	5.29376	-0.101109	6.89931	-0.111888
0.1262	-3.3974	-0.108066	0.267198	-0.108508	2.32493	-0.10114	1.27586	-0.108384	4.65092	-0.113843	4.00954	-0.11432	5.37448	-0.120783	7.44907	-0.097511	7.02939	-0.0935166	5.33679	-0.110811	4.9905	-0.103274	7.16921	-0.11334
0.1263	-3.28026	-0.108799	-0.339222	-0.109338	1.89151	-0.101577	0.976062	-0.106518	3.9353	-0.114494	4.00078	-0.11643	5.28124	-0.120258	6.99971	-0.0986434	6.56237	-0.0946944	5.09818	-0.11089	5.00984	-0.106425	7.39515	-0.115169
0.1264	-3.03382	-0.110594	-0.889721	-0.110034	1.49426	-0.10239	0.983734	-0.104717	3.60666	-0.115252	4.06875	-0.11747	5.27141	-0.118385	6.79379	-0.100165	6.17212	-0.0978931	4.90278	-0.111192	5.3177	-0.110291	7.51996	-0.116456
0.1265	-2.73435	-0.113046	-1.26686	-0.110827	1.24316	-0.103569	1.28632	-0.103368	3.57725	-0.115743	4.18958	-0.117387	5.34906	-0.115582	6.7835	-0.102311	6.0292	-0.102479	4.82189	-0.111948	5.80405	-0.114184	7.49829	-0.116539
0.1266	-2.4272	-0.11558	-1.38205	-0.112009	1.26319	-0.105081	1.79623	-0.10277	3.67545	-0.115596	4.28112	-0.116517	5.48729	-0.112293	6.78763	-0.105019	6.15439	-0.107497	4.8732	-0.113152	6.31957	-0.117148	7.31678	-0.115328
0.1267	-2.12164	-0.117508	-1.22287	-0.113629	1.59102	-0.106749	2.3704	-0.10317	3.76376	-0.114637	4.21221	-0.115371	5.622	-0.108904	6.59534	-0.107791	6.42968	-0.111918	5.01257	-0.114504	6.74298	-0.118329	7.02183	-0.113233
0.1268	-1.82799	-0.118236	-0.871891	-0.115374	2.1394	-0.108216	2.83353	-0.104633	3.759	-0.113033	3.88072	-0.114445	5.67878	-0.105801	6.094	-0.109944	6.65604	-0.114977	5.17068	-0.115615	7.02551	-0.1173	6.71229	-0.1109
0.1269	-1.60926	-0.117515	-0.471906	-0.116661	2.71987	-0.10911	3.03912	-0.106997	3.64112	-0.111288	3.26995	-0.114027	5.57425	-0.103452	5.30554	-0.110908	6.68044	-0.116241	5.30111	-0.116285	7.19546	-0.114268	6.48092	-0.108813
0.127	-1.56802	-0.115603	-0.184817	-0.116942	3.12062	-0.109241	2.9098	-0.109759	3.4364	-0.110035	2.51238	-0.114166	5.24713	-0.10226	4.38264	-0.110577	6.47815	-0.115634	5.38228	-0.116642	7.31551	-0.109834	6.35783	-0.107192
0.1271	-1.8007	-0.113216	-0.10378	-0.115951	3.23566	-0.108764	2.49884	-0.112251	3.1779	-0.109805	1.83489	-0.114738	4.67768	-0.102401	3.53752	-0.109299	6.12565	-0.113382	5.37865	-0.117024	7.44228	-0.104846	6.30694	-0.106077
0.1272	-2.31808	-0.111243	-0.249072	-0.113815	3.12038	-0.108145	2.00789	-0.113902	2.89915	-0.110734	1.43546	-0.115563	3.91	-0.103697	2.97147	-0.107707	5.73462	-0.109947	5.19754	-0.117688	7.59874	-0.100039	6.28416	-0.105494
0.1273	-3.04377	-0.110373	-0.559781	-0.111098	2.91701	-0.10792	1.70136	-0.114551	2.58638	-0.112524	1.37065	-0.116478	3.05526	-0.105776	2.81572	-0.106415	5.37923	-0.106018	4.74132	-0.118709	7.78444	-0.0959172	6.28891	-0.105554
0.1274	-3.81636	-0.110717	-0.939631	-0.108646	2.73032	-0.108454	1.78223	-0.114593	2.20359	-0.114545	1.54459	-0.117405	2.25997	-0.108243	3.0772	-0.105823	5.10193	-0.102354	3.99731	-0.119961	7.98612	-0.0926355	6.3912	-0.106341
0.1275	-4.48901	-0.111881	-1.30299	-0.107283	2.58468	-0.109899	2.25232	-0.114775	1.69167	-0.116161	1.77628	-0.118243	1.64175	-0.110911	3.64788	-0.106055	4.89716	-0.0997066	3.06583	-0.121297	8.17272	-0.0901437	6.65261	-0.107809
0.1276	-4.9793	-0.113101	-1.62741	-0.107454	2.45253	-0.112209	2.91208	-0.115907	1.01801	-0.116979	1.89165	-0.118891	1.27579	-0.1138	4.35635	-0.106977	4.77238	-0.0985665	2.12173	-0.122568	8.29959	-0.0882671	7.08213	-0.10967
0.1277	-5.29269	-0.113634	-1.94202	-0.108999	2.30626	-0.115231	3.50458	-0.118426	0.218537	-0.116968	1.76504	-0.119106	1.17736	-0.116944	5.00809	-0.108331	4.71995	-0.0990613	1.34228	-0.12366	8.31828	-0.0869349	7.61179	-0.111392
0.1278	-5.46961	-0.113053	-2.28517	-0.111228	2.14603	-0.118706	3.85263	-0.122221	-0.565926	-0.116397	1.37573	-0.118641	1.33093	-0.120157	5.46783	-0.10988	4.72937	-0.100803	0.871636	-0.124345	8.16974	-0.086277	8.12134	-0.112421
0.1279	-5.53563	-0.111384	-2.64073	-0.113196	1.95774	-0.122263	3.95926	-0.126618	-1.13087	-0.115607	0.810777	-0.117293	1.726	-0.122894	5.65694	-0.111454	4.78105	-0.103139	0.786503	-0.124307	7.80502	-0.0866589	8.49874	-0.112395
0.128	-5.47555	-0.109019	-2.94767	-0.114179	1.66853	-0.125436	3.9665	-0.130684	-1.31519	-0.114796	0.280381	-0.115101	2.33531	-0.124388	5.5539	-0.113106	4.81765	-0.105408	1.07045	-0.123288	7.22276	-0.088554	8.66367	-0.111295
0.1281	-5.28587	-0.10652	-3.12781	-0.114021	1.23175	-0.127872	4.02542	-0.133585	-1.08723	-0.113979	0.00967711	-0.112412	3.08158	-0.124004	5.16728	-0.115046	4.7797	-0.107278	1.62968	-0.121318	6.5016	-0.0922498	8.63063	-0.109439
0.1282	-5.00801	-0.104506	-3.1693	-0.113119	0.678623	-0.12943	4.20155	-0.134787	-0.59701	-0.113067	0.146183	-0.109887	3.82289	-0.121679	4.56324	-0.117434	4.61519	-0.108792	2.3196	-0.118838	5.76589	-0.0975267	8.47382	-0.107396
0.1283	-4.72008	-0.103525	-3.1041	-0.112165	0.130752	-0.130172	4.4275	-0.134123	-0.0845869	-0.112043	0.681217	-0.108283	4.36409	-0.118066	3.82465	-0.120055	4.28791	-0.110244	2.96631	-0.116557	5.099	-0.103487	8.28445	-0.105695
0.1284	-4.53407	-0.10387	-2.96414	-0.111632	-0.288086	-0.130125	4.54646	-0.131689	0.229398	-0.111015	1.47014	-0.108064	4.56129	-0.114287	3.05635	-0.122177	3.82781	-0.111906	3.41547	-0.115131	4.51342	-0.108765	8.1291	-0.104764
0.1285	-4.56767	-0.105405	-2.73139	-0.111565	-0.541556	-0.129094	4.43101	-0.127739	0.263933	-0.110245	2.28375	-0.109172	4.40173	-0.111441	2.34359	-0.122795	3.30475	-0.113904	3.5801	-0.114881	4.00064	-0.112085	7.9979	-0.104834
0.1286	-4.87491	-0.107522	-2.35136	-0.111544	-0.688471	-0.126766	4.03847	-0.122739	0.0952161	-0.109994	2.9364	-0.110915	4.02709	-0.11007	1.74657	-0.12116	2.80276	-0.116161	3.50116	-0.115639	3.56657	-0.112726	7.80409	-0.105937
0.1287	-5.39959	-0.109434	-1.80873	-0.110889	-0.79694	-0.123003	3.45512	-0.117354	-0.101576	-0.110429	3.32365	-0.112342	3.63047	-0.10998	1.29017	-0.117301	2.3731	-0.118463	3.3212	-0.11691	3.2778	-0.110854	7.46488	-0.107979
0.1288	-5.92873	-0.110541	-1.16902	-0.109016	-0.86257	-0.118095	2.84436	-0.112323	-0.164377	-0.111539	3.40917	-0.112758	3.35341	-0.110483	1.02767	-0.112104	2.01933	-0.120453	3.21175	-0.118101	3.20355	-0.107434	6.90241	-0.110633
0.1289	-6.19659	-0.11074	-0.574213	-0.105747	-0.816374	-0.112636	2.37969	-0.108252	-0.0570207	-0.113193	3.19041	-0.112099	3.22472	-0.110904	1.03639	-0.106978	1.69769	-0.121734	3.28814	-0.118827	3.35462	-0.103796	6.08978	-0.113353
0.129	-6.01946	-0.110256	-0.159065	-0.101507	-0.614833	-0.107416	2.16478	-0.105463	0.147538	-0.115237	2.65203	-0.110954	3.16848	-0.110843	1.3558	-0.103272	1.34765	-0.12199	3.55452	-0.119034	3.65278	-0.101133	5.07506	-0.115492
0.1291	-5.37942	-0.109321	-0.0212943	-0.0972542	-0.295124	-0.10311	2.18019	-0.103989	0.331693	-0.117546	1.84095	-0.11012	3.10098	-0.110365	1.93814	-0.10183	0.940251	-0.12115	3.92219	-0.119	3.99658	-0.100039	3.94493	-0.116418
0.1292	-4.48769	-0.10783	-0.162183	-0.094014	0.0607774	-0.10026	2.2717	-0.103719	0.424905	-0.119879	0.872969	-0.110162	2.97722	-0.109795	2.6302	-0.102779	0.521903	-0.119466	4.28816	-0.119178	4.32706	-0.10045	2.82531	-0.115747
0.1293	-3.65838	-0.105419	-0.524254	-0.0924081	0.376329	-0.0991481	2.26599	-0.104529	0.429206	-0.121843	-0.0772718	-0.111105	2.82959	-0.109544	3.22401	-0.105616	0.21789	-0.117354	4.58325	-0.119938	4.65601	-0.101903	1.85462	-0.113557
0.1294	-3.18719	-0.101836	-1.00248	-0.0923939	0.660792	-0.0998134	2.08537	-0.106303	0.397966	-0.122915	-0.850251	-0.11259	2.737	-0.109858	3.57311	-0.109443	0.144686	-0.115219	4.79667	-0.12131	5.01664	-0.103939	1.1608	-0.110359
0.1295	-3.19334	-0.0972852	-1.49706	-0.0934154	0.965279	-0.101971	1.79007	-0.108847	0.392401	-0.122725	-1.33646	-0.114117	2.74256	-0.110682	3.65836	-0.113333	0.362784	-0.113306	4.92328	-0.122984	5.41102	-0.10634	0.801612	-0.106888
0.1296	-3.57738	-0.0925033	-1.94963	-0.0948514	1.34405	-0.105078	1.54692	-0.111827	0.454288	-0.121215	-1.49912	-0.115363	2.82793	-0.111701	3.60491	-0.116538	0.818409	-0.11176	4.91156	-0.124522	5.77624	-0.108993	0.739918	-0.103912
0.1297	-4.10327	-0.0884457	-2.34827	-0.0963583	1.77809	-0.108539	1.48718	-0.114743	0.595116	-0.118704	-1.35902	-0.116262	2.93399	-0.112489	3.57858	-0.118676	1.38379	-0.110614	4.67976	-0.125637	6.00673	-0.111698	0.873493	-0.101978
0.1298	-4.53937	-0.0858752	-2.71916	-0.0979344	2.17243	-0.11188	1.63792	-0.117087	0.810516	-0.115733	-0.977063	-0.116846	3.01019	-0.112768	3.69695	-0.119607	1.90299	-0.109822	4.16607	-0.126384	6.00812	-0.114059	1.09988	-0.101416
0.1299	-4.7685	-0.0850465	-3.08529	-0.0997542	2.39568	-0.114787	1.89612	-0.118497	1.03757	-0.112814	-0.426679	-0.117005	3.08671	-0.112443	3.95448	-0.119425	2.2579	-0.10914	3.41389	-0.127076	5.75277	-0.115579	1.35837	-0.102306
0.13	-4.81776	-0.0857307	-3.42875	-0.101983	2.34347	-0.117109	2.09867	-0.118767	1.14267	-0.110318	0.205702	-0.116462	3.25547	-0.111695	4.27909	-0.11825	2.45618	-0.108307	2.57104	-0.128025	5.31123	-0.115893	1.61612	-0.104481
0.1301	-4.77118	-0.0874538	-3.70965	-0.104631	1.99015	-0.118688	2.15754	-0.117955	0.945099	-0.10837	0.822104	-0.11494	3.60279	-0.110846	4.59987	-0.116271	2.56019	-0.107231	1.81841	-0.129355	4.79869	-0.114968	1.85273	-0.107567
0.1302	-4.70442	-0.0898004	-3.87214	-0.10749	1.40973	-0.11944	2.05216	-0.11631	0.309232	-0.106957	1.32896	-0.112477	4.1194	-0.110295	4.87886	-0.11376	2.63544	-0.10621	1.29398	-0.130918	4.32348	-0.11313	2.03026	-0.111072
0.1303	-4.61991	-0.0926079	-3.88257	-0.110115	0.687805	-0.119428	1.83034	-0.114243	-0.743575	-0.106016	1.66677	-0.109591	4.67522	-0.110496	5.08366	-0.111103	2.67862	-0.105829	1.04291	-0.132426	3.97722	-0.110911	2.08374	-0.114539
0.1304	-4.46643	-0.095925	-3.72844	-0.111892	-0.115083	-0.118832	1.54551	-0.112304	-1.99647	-0.105622	1.82667	-0.107073	5.08176	-0.111797	5.16019	-0.108756	2.63716	-0.106608	1.06559	-0.133547	3.82871	-0.108886	1.92482	-0.117561
0.1305	-4.19244	-0.0998208	-3.43272	-0.112297	-1.00977	-0.117836	1.25533	-0.110979	-3.13316	-0.105959	1.84888	-0.105723	5.20611	-0.114282	5.04041	-0.107198	2.48637	-0.108692	1.33345	-0.134025	3.88764	-0.107415	1.48983	-0.119804
0.1306	-3.82564	-0.104151	-3.03721	-0.111134	-1.99718	-0.116476	1.0308	-0.110526	-3.87246	-0.107288	1.75439	-0.105952	5.05041	-0.117582	4.69364	-0.106788	2.2843	-0.111744	1.79026	-0.133779	4.09538	-0.10658	0.787269	-0.12107
0.1307	-3.45364	-0.10844	-2.60381	-0.108778	-3.01104	-0.114636	0.958657	-0.110857	-4.09727	-0.109674	1.55301	-0.107708	4.73037	-0.120894	4.17096	-0.107571	2.11277	-0.115041	2.34386	-0.132929	4.29271	-0.106239	-0.0625179	-0.121369
0.1308	-3.1909	-0.112032	-2.17236	-0.106004	-3.89065	-0.112302	1.11431	-0.111646	-3.83765	-0.112906	1.24008	-0.110486	4.38223	-0.123373	3.55901	-0.109194	2.01569	-0.117861	2.85033	-0.131701	4.28563	-0.106257	-0.855774	-0.120923
0.1309	-3.08993	-0.114329	-1.77305	-0.10376	-4.45684	-0.109691	1.52212	-0.112489	-3.21171	-0.116454	0.865411	-0.113512	4.07995	-0.124522	2.94083	-0.110986	1.92037	-0.119743	3.17056	-0.130281	3.93301	-0.106624	-1.41761	-0.120092
0.131	-3.12156	-0.115127	-1.4327	-0.102757	-4.61309	-0.107224	2.11736	-0.113119	-2.36909	-0.119622	0.52459	-0.116	3.7917	-0.124317	2.37056	-0.11227	1.72421	-0.120804	3.211	-0.128718	3.21473	-0.107521	-1.65702	-0.119121
0.1311	-3.21635	-0.114655	-1.17729	-0.103287	-4.40189	-0.105365	2.77973	-0.113502	-1.46075	-0.12186	0.333761	-0.117344	3.42941	-0.123118	1.9069	-0.112754	1.37256	-0.121503	2.9466	-0.126931	2.25123	-0.10913	-1.61146	-0.117946
0.1312	-3.30525	-0.113573	-1.03764	-0.105186	-3.97221	-0.104414	3.38022	-0.113684	-0.662518	-0.122964	0.377381	-0.117345	2.95174	-0.121433	1.62126	-0.112672	0.927697	-0.122261	2.41214	-0.124824	1.26855	-0.111385	-1.38708	-0.116197
0.1313	-3.38243	-0.112675	-1.02116	-0.107991	-3.4557	-0.104507	3.85381	-0.113719	-0.131041	-0.123063	0.680863	-0.116234	2.43459	-0.119657	1.55017	-0.112672	0.54385	-0.123143	1.69932	-0.122376	0.505396	-0.113938	-1.09603	-0.113461
0.1314	-3.47102	-0.112571	-1.12615	-0.111111	-2.90969	-0.105575	4.22155	-0.113578	0.0344037	-0.122371	1.20597	-0.114479	2.06861	-0.118063	1.66607	-0.113376	0.365445	-0.12366	0.960441	-0.11971	0.114869	-0.116182	-0.814544	-0.109774
0.1315	-3.58814	-0.113473	-1.35007	-0.113956	-2.33159	-0.107385	4.53119	-0.11322	-0.124797	-0.120969	1.85692	-0.112529	2.06388	-0.116723	1.861	-0.115061	0.442131	-0.123146	0.385801	-0.117069	0.0977972	-0.117478	-0.558635	-0.105824
0.1316	-3.72881	-0.115178	-1.66853	-0.116068	-1.72316	-0.109563	4.81441	-0.112651	-0.461452	-0.118828	2.50186	-0.110551	2.50692	-0.115689	2.01428	-0.117489	0.705392	-0.121161	0.158682	-0.114911	0.350835	-0.117454	-0.307273	-0.102742
0.1317	-3.87052	-0.117273	-2.0259	-0.117281	-1.13741	-0.111628	5.02623	-0.111998	-0.788107	-0.116043	2.98688	-0.108496	3.31636	-0.115023	2.0361	-0.120075	1.02896	-0.117824	0.365279	-0.11371	0.719423	-0.116154	-0.030566	-0.101519
0.1318	-3.99689	-0.119255	-2.36273	-0.117786	-0.655574	-0.113091	5.08851	-0.111432	-0.981076	-0.113066	3.18978	-0.106301	4.30667	-0.114853	1.91504	-0.122106	1.28189	-0.113788	0.91918	-0.113739	1.12009	-0.114058	0.273901	-0.102411
0.1319	-4.10729	-0.120691	-2.66787	-0.117993	-0.343875	-0.113646	4.93264	-0.111143	-1.02438	-0.110668	3.06124	-0.104055	5.25477	-0.115208	1.72879	-0.122933	1.39541	-0.109914	1.5744	-0.11486	1.5543	-0.111788	0.56441	-0.104892
0.132	-4.23427	-0.121259	-2.9795	-0.118302	-0.238813	-0.113219	4.54152	-0.111279	-0.965076	-0.109569	2.6674	-0.102102	6.00919	-0.115987	1.58318	-0.122147	1.36983	-0.106915	2.03832	-0.116405	2.07241	-0.109824	0.764452	-0.107976
0.1321	-4.40386	-0.120761	-3.37056	-0.118819	-0.322562	-0.111992	3.93636	-0.111857	-0.823429	-0.110075	2.1566	-0.100918	6.47831	-0.117061	1.55825	-0.119695	1.28637	-0.105069	2.12754	-0.117444	2.6705	-0.108248	0.814595	-0.110791
0.1322	-4.62983	-0.119196	-3.8976	-0.119385	-0.551701	-0.110229	3.18583	-0.112787	-0.574331	-0.111874	1.71264	-0.100908	6.58721	-0.118399	1.66603	-0.115881	1.26317	-0.104144	1.86094	-0.117156	3.24312	-0.106908	0.726413	-0.112875
0.1323	-4.88855	-0.116741	-4.55477	-0.119649	-0.86526	-0.108266	2.34354	-0.11402	-0.180924	-0.114181	1.48478	-0.102258	6.30067	-0.120085	1.83212	-0.111337	1.40642	-0.103536	1.41789	-0.115141	3.62341	-0.105633	0.562697	-0.114042
0.1324	-5.13382	-0.113714	-5.29407	-0.119326	-1.16329	-0.106477	1.466	-0.115582	0.357361	-0.116109	1.53551	-0.104881	5.63657	-0.122077	1.95585	-0.106805	1.7315	-0.102641	1.01176	-0.111664	3.65999	-0.104477	0.385106	-0.114303
0.1325	-5.32476	-0.11052	-6.04494	-0.118274	-1.30002	-0.105266	0.57417	-0.117595	0.966657	-0.117026	1.82443	-0.108425	4.72452	-0.124028	1.98561	-0.102965	2.12668	-0.101193	0.768663	-0.107521	3.30483	-0.103665	0.187699	-0.113728
0.1326	-5.4339	-0.107509	-6.72701	-0.116581	-1.1337	-0.105045	-0.289182	-0.120051	1.52589	-0.116753	2.2491	-0.112352	3.78582	-0.125352	1.94571	-0.100359	2.41206	-0.0994991	0.665297	-0.103747	2.6172	-0.103357	-0.0966031	-0.112499
0.1327	-5.46937	-0.104975	-7.21225	-0.114541	-0.605859	-0.106091	-1.0473	-0.122694	1.88584	-0.115594	2.68608	-0.116041	3.04642	-0.125545	1.9082	-0.0992369	2.45384	-0.09833	0.581259	-0.101219	1.74997	-0.103464	-0.536269	-0.110942
0.1328	-5.4425	-0.103108	-7.31893	-0.112598	0.176599	-0.108408	-1.57741	-0.125023	1.95204	-0.114189	3.03206	-0.118961	2.64448	-0.124504	1.92899	-0.0995907	2.24053	-0.0984044	0.408974	-0.100398	0.87667	-0.103637	-1.10245	-0.109395
0.1329	-5.40208	-0.102105	-6.8514	-0.111185	0.953349	-0.111568	-1.78209	-0.126579	1.70043	-0.113282	3.2221	-0.120862	2.55827	-0.122638	1.98484	-0.101055	1.87312	-0.0999472	0.102877	-0.101252	0.161583	-0.103433	-1.67873	-0.108045
0.133	-5.42967	-0.102161	-5.7234	-0.110624	1.42963	-0.114815	-1.63239	-0.127229	1.18187	-0.11336	3.21737	-0.121767	2.62666	-0.120671	1.99571	-0.102995	1.45532	-0.102547	-0.302886	-0.103458	-0.282845	-0.102544	-2.1163	-0.106877
0.1331	-5.58699	-0.103419	-4.09805	-0.110975	1.4163	-0.117296	-1.18914	-0.127223	0.504836	-0.114517	3.00712	-0.121879	2.65311	-0.119287	1.88275	-0.104732	1.04597	-0.105443	-0.708637	-0.106629	-0.434822	-0.10089	-2.30743	-0.105826
0.1332	-5.88491	-0.105786	-2.34033	-0.112034	0.896232	-0.118381	-0.5974	-0.126972	-0.1783	-0.116419	2.5947	-0.12143	2.51089	-0.118814	1.65548	-0.105699	0.656656	-0.107907	-0.98446	-0.110368	-0.386482	-0.0986477	-2.26502	-0.105012
0.1333	-6.24856	-0.108751	-0.903376	-0.11328	-0.00917839	-0.117839	-0.0385421	-0.126698	-0.682883	-0.118541	2.04438	-0.12055	2.22355	-0.119207	1.38987	-0.105645	0.330425	-0.10952	-1.03317	-0.114304	-0.28189	-0.0961196	-2.06911	-0.104831
0.1334	-6.54946	-0.111548	-0.116229	-0.114111	-1.11363	-0.115815	0.336768	-0.126369	-0.858523	-0.120421	1.48007	-0.119299	1.94564	-0.120173	1.19337	-0.104644	0.154465	-0.110226	-0.813615	-0.118086	-0.238284	-0.0936866	-1.80987	-0.105705
0.1335	-6.65984	-0.113457	-0.0496184	-0.114041	-2.21866	-0.112703	0.498268	-0.125784	-0.677292	-0.121778	1.05568	-0.117771	1.86495	-0.121437	1.13747	-0.103018	0.233154	-0.110185	-0.364063	-0.121404	-0.303287	-0.0917264	-1.5157	-0.107838
0.1336	-6.49561	-0.114129	-0.542807	-0.112952	-3.18031	-0.108959	0.513349	-0.124819	-0.257701	-0.122518	0.888298	-0.116136	2.07086	-0.122818	1.24111	-0.101147	0.614316	-0.109662	0.225053	-0.124055	-0.42916	-0.0906927	-1.16587	-0.110961
0.1337	-6.04691	-0.113715	-1.29345	-0.11113	-3.88707	-0.105098	0.524306	-0.1235	0.204332	-0.122655	1.02181	-0.114578	2.4945	-0.124281	1.48463	-0.099354	1.26316	-0.108924	0.823783	-0.126031	-0.533899	-0.0911196	-0.734362	-0.114465
0.1338	-5.38816	-0.112648	-2.01001	-0.109125	-4.27368	-0.101595	0.667466	-0.121967	0.565065	-0.122376	1.39442	-0.113204	2.95122	-0.125759	1.81525	-0.0978868	2.08745	-0.108277	1.34113	-0.127451	-0.569192	-0.0934375	-0.239846	-0.117687
0.1339	-4.66617	-0.111316	-2.51481	-0.107417	-4.30701	-0.0989107	1.01139	-0.120398	0.780399	-0.121957	1.88304	-0.112041	3.27368	-0.127172	2.14733	-0.0969479	2.98581	-0.10794	1.68985	-0.128406	-0.553434	-0.0978191	0.247809	-0.120146
0.134	-4.08116	-0.109981	-2.74495	-0.106153	-4.0098	-0.0973788	1.52753	-0.118979	0.912515	-0.121679	2.33476	-0.111016	3.41384	-0.128428	2.37309	-0.0967209	3.8506	-0.108065	1.8141	-0.128851	-0.548315	-0.10385	0.672091	-0.121624
0.1341	-3.85912	-0.108748	-2.7411	-0.105192	-3.47255	-0.09713	2.10787	-0.117942	1.03902	-0.121695	2.62709	-0.110095	3.42019	-0.129499	2.39732	-0.0972328	4.55118	-0.108695	1.66016	-0.128609	-0.595642	-0.110611	0.981812	-0.122145
0.1342	-4.15112	-0.107726	-2.58382	-0.104373	-2.81786	-0.0980829	2.58532	-0.117429	1.22799	-0.121875	2.69501	-0.109348	3.39407	-0.130391	2.18779	-0.0984216	4.93071	-0.109781	1.23596	-0.127498	-0.687571	-0.116966	1.15881	-0.121879
0.1343	-4.93485	-0.107107	-2.34977	-0.103708	-2.18019	-0.0999132	2.84381	-0.117441	1.47241	-0.121909	2.55034	-0.108944	3.36018	-0.131066	1.80411	-0.100223	4.8657	-0.111141	0.637837	-0.125513	-0.746906	-0.121926	1.23333	-0.121076
0.1344	-5.97756	-0.107161	-2.07649	-0.103384	-1.63374	-0.102219	2.84802	-0.117714	1.71498	-0.121427	2.25687	-0.10903	3.28507	-0.131346	1.37607	-0.102598	4.34716	-0.112476	0.0646432	-0.122798	-0.671514	-0.124987	1.26018	-0.119892
0.1345	-6.89556	-0.108107	-1.77754	-0.103637	-1.20035	-0.104606	2.67732	-0.117884	1.85909	-0.12023	1.90503	-0.109564	3.09899	-0.130931	1.07974	-0.105482	3.53485	-0.11351	-0.296898	-0.119563	-0.381125	-0.126105	1.31205	-0.118348
0.1346	-7.32017	-0.109842	-1.49904	-0.104492	-0.907767	-0.106875	2.416	-0.117679	1.81585	-0.118404	1.56427	-0.110348	2.77592	-0.129649	1.06273	-0.108639	2.72663	-0.114155	-0.369211	-0.116052	0.120271	-0.125581	1.43458	-0.116352
0.1347	-7.055	-0.111918	-1.30882	-0.105791	-0.814363	-0.108977	2.12093	-0.1171	1.55279	-0.116299	1.26384	-0.111003	2.34081	-0.127566	1.36683	-0.111685	2.23599	-0.114595	-0.250244	-0.112588	0.722057	-0.123805	1.64698	-0.113935
0.1348	-6.17812	-0.113808	-1.27522	-0.10718	-1.00048	-0.110982	1.79939	-0.11648	1.10979	-0.114408	1.00116	-0.111225	1.84846	-0.125038	1.89093	-0.114156	2.24975	-0.115121	-0.144098	-0.109581	1.23242	-0.12117	1.92849	-0.111399
0.1349	-4.99786	-0.115281	-1.39937	-0.108231	-1.47297	-0.112985	1.43751	-0.116241	0.576319	-0.113175	0.801212	-0.110888	1.36223	-0.122602	2.41103	-0.115731	2.73785	-0.115832	-0.250232	-0.107498	1.45233	-0.118098	2.24897	-0.109308
0.135	-3.90342	-0.116514	-1.60312	-0.108574	-2.10937	-0.114989	1.05188	-0.116608	0.0526726	-0.112891	0.737713	-0.110149	0.958026	-0.120707	2.69319	-0.116357	3.49079	-0.116519	-0.636312	-0.106655	1.26524	-0.115036	2.5604	-0.108222
0.1351	-3.15813	-0.117885	-1.76451	-0.108022	-2.67991	-0.116849	0.751124	-0.117439	-0.381724	-0.113535	0.889677	-0.109339	0.728067	-0.119614	2.59827	-0.116214	4.23915	-0.116772	-1.22625	-0.107088	0.700412	-0.112406	2.8307	-0.108371
0.1352	-2.81748	-0.119557	-1.80321	-0.106694	-2.95073	-0.118354	0.684965	-0.118245	-0.67654	-0.114802	1.28561	-0.108773	0.763457	-0.119275	2.1431	-0.115564	4.77746	-0.116297	-1.83776	-0.108531	-0.0771382	-0.110436	3.00492	-0.109523
0.1353	-2.74878	-0.121294	-1.72341	-0.105052	-2.80325	-0.119312	0.999315	-0.118506	-0.803305	-0.116202	1.82513	-0.108535	1.12035	-0.119473	1.47107	-0.114598	5.01882	-0.115113	-2.26367	-0.110432	-0.833704	-0.109094	3.01476	-0.11118
0.1354	-2.73599	-0.122503	-1.61151	-0.103741	-2.23943	-0.119686	1.72922	-0.117988	-0.73636	-0.117256	2.35109	-0.108541	1.75683	-0.119916	0.801967	-0.113441	4.98181	-0.113614	-2.34	-0.112158	-1.35371	-0.108142	2.80353	-0.112875
0.1355	-2.61397	-0.122682	-1.54789	-0.103327	-1.38626	-0.119562	2.76807	-0.11688	-0.450659	-0.117731	2.73084	-0.108746	2.52152	-0.120323	0.366216	-0.112163	4.72693	-0.11234	-1.98235	-0.113271	-1.4943	-0.10735	2.37068	-0.114282
0.1356	-2.3236	-0.121699	-1.55561	-0.103976	-0.383441	-0.119075	3.91329	-0.11565	0.0771629	-0.117687	2.89358	-0.109387	3.24062	-0.120426	0.319221	-0.11089	4.31357	-0.111735	-1.20453	-0.113661	-1.22282	-0.106696	1.79364	-0.115233
0.1357	-1.91837	-0.119854	-1.59428	-0.105366	0.624955	-0.118297	4.91497	-0.114795	0.860876	-0.117489	2.8527	-0.110976	3.75565	-0.120031	0.699738	-0.109818	3.7885	-0.111851	-0.133515	-0.113514	-0.644084	-0.106468	1.19393	-0.115529
0.1358	-1.51036	-0.11765	-1.58414	-0.106972	1.50182	-0.117295	5.55605	-0.114647	1.89897	-0.117542	2.68802	-0.113916	3.98886	-0.119121	1.38406	-0.1092	3.18872	-0.112444	1.0183	-0.113182	0.0843532	-0.107054	0.703977	-0.114986
0.1359	-1.21068	-0.115557	-1.46429	-0.10843	2.1111	-0.116079	5.71474	-0.115268	3.12878	-0.118057	2.51918	-0.118139	3.95044	-0.117999	2.15342	-0.109192	2.53681	-0.113185	2.04267	-0.113021	0.804729	-0.108582	0.40455	-0.113558
0.136	-1.09001	-0.11384	-1.22676	-0.109716	2.34656	-0.114694	5.41147	-0.116517	4.43666	-0.118899	2.46866	-0.122973	3.74415	-0.117206	2.79751	-0.109761	1.85686	-0.113758	2.76792	-0.113264	1.40821	-0.110828	0.333098	-0.111459
0.1361	-1.16332	-0.112642	-0.931058	-0.111029	2.19205	-0.11314	4.77362	-0.118151	5.66	-0.119667	2.61418	-0.127318	3.51352	-0.117265	3.18956	-0.110727	1.19103	-0.113906	3.12634	-0.114014	1.84261	-0.113192	0.475741	-0.109108
0.1362	-1.40695	-0.111993	-0.665882	-0.112505	1.73701	-0.111437	4.03021	-0.119878	6.62633	-0.119869	2.96368	-0.130077	3.36628	-0.118389	3.32227	-0.111784	0.590376	-0.113338	3.1186	-0.11522	2.11519	-0.115118	0.753772	-0.106896
0.1363	-1.7654	-0.111759	-0.518832	-0.114066	1.17582	-0.109674	3.44606	-0.121435	7.20644	-0.119198	3.42616	-0.130525	3.32739	-0.120353	3.27958	-0.112649	0.109887	-0.111743	2.77748	-0.116666	2.26351	-0.116261	1.02127	-0.105019
0.1364	-2.1643	-0.111627	-0.553112	-0.115502	0.72249	-0.108058	3.22518	-0.122583	7.35202	-0.117707	3.85408	-0.128608	3.33477	-0.122607	3.15181	-0.113151	-0.178541	-0.10894	2.16076	-0.117991	2.31887	-0.116585	1.08159	-0.103473
0.1365	-2.52452	-0.111244	-0.769786	-0.116572	0.561985	-0.10676	3.40207	-0.123007	7.11393	-0.115808	4.10096	-0.124945	3.28895	-0.12454	3.00454	-0.113301	-0.188269	-0.105083	1.37263	-0.118951	2.29175	-0.116154	0.770542	-0.102254
0.1366	-2.81026	-0.110407	-1.11418	-0.117045	0.77675	-0.105774	3.83169	-0.122404	6.5958	-0.114082	4.08553	-0.120613	3.15253	-0.125712	2.92864	-0.113235	0.140452	-0.100732	0.572225	-0.119516	2.19259	-0.114994	0.0471386	-0.101522
0.1367	-3.02208	-0.109194	-1.47722	-0.116696	1.33835	-0.104894	4.28089	-0.120573	5.89048	-0.112908	3.81752	-0.116792	2.98327	-0.12603	3.02402	-0.11313	0.792172	-0.096672	-0.0701992	-0.119948	2.04278	-0.11318	-0.957352	-0.101539
0.1368	-3.2081	-0.107868	-1.74771	-0.11539	2.13656	-0.103919	4.59073	-0.117651	5.04559	-0.112375	3.43362	-0.114192	2.9163	-0.125791	3.40285	-0.113143	1.66771	-0.0935794	-0.447232	-0.120643	1.8735	-0.110996	-1.96799	-0.102464
0.1369	-3.39109	-0.106679	-1.85021	-0.113301	3.0024	-0.102819	4.74263	-0.11412	4.08054	-0.112269	3.15484	-0.11296	3.06742	-0.125464	4.10452	-0.113287	2.58629	-0.0917499	-0.526087	-0.121839	1.70329	-0.109073	-2.66763	-0.104133
0.137	-3.53339	-0.105707	-1.78636	-0.11098	3.77107	-0.101714	4.81633	-0.110665	3.03208	-0.112221	3.19798	-0.112721	3.45189	-0.12548	5.07211	-0.113482	3.34792	-0.0910412	-0.374062	-0.12351	1.5223	-0.10818	-2.83205	-0.106062
0.1371	-3.53658	-0.104785	-1.61492	-0.10917	4.31288	-0.100801	4.87957	-0.107889	1.98839	-0.111978	3.65518	-0.11299	3.97211	-0.125987	6.15213	-0.11361	3.84356	-0.0911101	-0.0458029	-0.125377	1.31934	-0.108902	-2.42119	-0.107756
0.1372	-3.30584	-0.103713	-1.39656	-0.108376	4.57316	-0.100213	4.96879	-0.106035	1.11482	-0.111437	4.44626	-0.113384	4.49847	-0.126786	7.15378	-0.113674	4.0968	-0.0916781	0.387798	-0.12699	1.1253	-0.111254	-1.6078	-0.108987
0.1373	-2.82223	-0.10245	-1.13389	-0.108621	4.57019	-0.0999765	5.07727	-0.104918	0.601315	-0.110682	5.36437	-0.113711	4.93721	-0.127406	7.87651	-0.113816	4.2028	-0.0927034	0.889309	-0.127835	1.00388	-0.114699	-0.711711	-0.109845
0.1374	-2.17299	-0.101209	-0.775636	-0.10945	4.36162	-0.1	5.18448	-0.104086	0.552173	-0.109833	6.17205	-0.113846	5.31484	-0.127372	8.16979	-0.114272	4.27977	-0.0943371	1.43104	-0.127459	1.01654	-0.118361	-0.0503247	-0.110511
0.1375	-1.51301	-0.100371	-0.27266	-0.110226	4.03993	-0.100113	5.26828	-0.103091	0.911849	-0.108977	6.7033	-0.11363	5.71903	-0.126497	7.9633	-0.115238	4.41279	-0.0968248	1.91803	-0.125598	1.1744	-0.121394	0.204168	-0.110957
0.1376	-0.997979	-0.100355	0.351049	-0.110435	3.6819	-0.100075	5.27879	-0.101786	1.47343	-0.108204	6.9166	-0.112911	6.23316	-0.124969	7.30306	-0.116629	4.63995	-0.100199	2.23148	-0.122456	1.44758	-0.123313	0.0813479	-0.110872
0.1377	-0.713717	-0.101478	0.968041	-0.109903	3.33443	-0.0997202	5.19155	-0.100458	1.99089	-0.107605	6.87246	-0.111669	6.83511	-0.123145	6.33786	-0.11793	4.96143	-0.104253	2.29266	-0.118648	1.78716	-0.124103	-0.235441	-0.110007
0.1378	-0.642461	-0.103796	1.40729	-0.108904	2.99285	-0.0990163	5.02803	-0.0996607	2.30917	-0.107277	6.67954	-0.11007	7.42635	-0.121311	5.30306	-0.118346	5.29813	-0.108437	2.11643	-0.115063	2.14814	-0.124138	-0.542358	-0.108518
0.1379	-0.669806	-0.106927	1.54875	-0.108002	2.66081	-0.0981403	4.87424	-0.0999125	2.41816	-0.107212	6.43064	-0.108416	7.88172	-0.11946	4.45819	-0.117077	5.51883	-0.112079	1.82278	-0.112418	2.51517	-0.123818	-0.736793	-0.107096
0.138	-0.638505	-0.110132	1.37076	-0.107786	2.37103	-0.0973605	4.84587	-0.101266	2.40717	-0.107266	6.17525	-0.107005	8.13736	-0.117417	4.02349	-0.11379	5.48799	-0.114644	1.58256	-0.111016	2.89584	-0.123332	-0.82065	-0.106679
0.1381	-0.453091	-0.112541	0.975363	-0.108464	2.2065	-0.0969696	5.00559	-0.103224	2.38197	-0.107214	5.94883	-0.105959	8.20377	-0.115105	4.1351	-0.108887	5.14775	-0.115833	1.5214	-0.110732	3.31665	-0.122581	-0.862193	-0.107932
0.1382	-9.85175	-0.159884	-9.1366	-0.156097	-7.41071	-0.143466	-4.26669	-0.151454	-7.17992	-0.15331	-3.92331	-0.151555	-1.5291	-0.159122	-4.89415	-0.149751	-5.11109	-0.161983	-8.0262	-0.157649	-5.87544	-0.167694	-10.6178	-0.157197
0.1383	-34.7181	-0.307576	-34.5219	-0.305531	-32.2026	-0.292337	-28.8078	-0.300991	-31.9605	-0.301239	-29.1629	-0.299124	-26.7869	-0.305537	-29.016	-0.293083	-30.8971	-0.308703	-32.926	-0.306971	-30.4815	-0.314037	-35.8771	-0.309298
0.1384	-100.191	-0.719399	-100.055	-0.719451	-97.1484	-0.706834	-93.5027	-0.71521	-96.6774	-0.714774	-94.8005	-0.711937	-92.4836	-0.718247	-93.4798	-0.703114	-96.994	-0.719526	-98.2623	-0.721807	-95.4543	-0.724975	-101.671	-0.726516
0.1385	-250.786	-1.72325	-250.25	-1.72478	-246.731	-1.71407	-242.512	-1.72162	-245.366	-1.72157	-245.45	-1.71736	-243	-1.72476	-243.007	-1.70737	-247.716	-1.72195	-248.55	-1.72914	-245.196	-1.72792	-252.6	-1.73511
0.1386	-548.426	-3.85576	-547.294	-3.85768	-542.987	-3.84999	-537.367	-3.8565	-539.538	-3.85777	-543.45	-3.85167	-540.367	-3.8609	-539.819	-3.84175	-545.121	-3.8525	-545.871	-3.86475	-541.686	-3.85919	-550.949	-3.87059
0.1387	-1050.66	-7.80418	-1049.14	-7.80556	-1043.69	-7.80148	-1035.41	-7.8067	-1036.61	-7.80992	-1046.95	-7.80196	-1042.54	-7.81304	-1041.81	-7.79271	-1047.31	-7.7989	-1048.18	-7.81537	-1042.76	-7.80609	-1054.82	-7.8198
0.1388	-1766.88	-14.1781	-1765.51	-14.1787	-1758.55	-14.178	-1746.38	-14.1816	-1746.4	-14.1869	-1765.94	-14.1777	-1759.62	-14.1901	-1758.79	-14.1693	-1764.62	-14.1717	-1765.57	-14.1905	-1758.42	-14.1786	-1774.13	-14.1926
0.1389	-2613.71	-23.1509	-2613.2	-23.1512	-2604.61	-23.1531	-2588.01	-23.1546	-2586.6	-23.1618	-2617.29	-23.152	-2609.09	-23.1651	-2607.85	-23.1447	-2614.74	-23.1451	-2615.62	-23.1637	-2606.24	-23.1505	-2625.75	-23.1631
0.139	-3410.05	-34.1673	-3411.12	-34.1681	-3401.27	-34.1713	-3380.99	-34.1705	-3377.8	-34.1789	-3419.75	-34.1693	-3410.61	-34.1823	-3408.31	-34.1631	-3417.48	-34.1641	-3418.16	-34.1799	-3406.26	-34.1668	-3428.38	-34.1767
0.1391	-3938.75	-45.9637	-3941.98	-45.9657	-3931.8	-45.9692	-3909.91	-45.966	-3904.42	-45.9747	-3955.52	-45.9656	-3947.23	-45.9781	-3943.15	-45.9609	-3955.9	-45.9647	-3956.4	-45.9755	-3942.11	-45.9639	-3964.23	-45.9706
0.1392	-4050.73	-56.981	-4056.5	-56.9841	-4047.13	-56.9875	-4026.45	-56.9822	-4018.21	-56.9903	-4074.69	-56.9819	-4069.27	-56.9933	-4062.83	-56.9789	-4080.14	-56.9867	-4080.63	-56.9912	-4064.57	-56.9823	-4083.3	-56.9857
0.1393	-3742.8	-65.9559	-3751.25	-65.9594	-3743.65	-65.9624	-3726.75	-65.9556	-3715.6	-65.9621	-3773.23	-65.9547	-3772.18	-65.9643	-3763.19	-65.9538	-3785.4	-65.9651	-3785.98	-65.9636	-3769.15	-65.9586	-3781.58	-65.9589
0.1394	-3152.51	-72.3329	-3163.57	-72.3356	-3158.1	-72.3385	-3146.52	-72.331	-3132.79	-72.3347	-3188.11	-72.3288	-3191.86	-72.3361	-3180.57	-72.3301	-3207.3	-72.3433	-3207.86	-72.3372	-3191.33	-72.3368	-3196.03	-72.3343
0.1395	-2477.38	-76.2852	-2490.79	-76.2861	-2487.31	-76.2887	-2481.32	-76.2816	-2465.76	-76.282	-2516.6	-76.2777	-2524.54	-76.2826	-2511.59	-76.2812	-2541.91	-76.2944	-2542.11	-76.2856	-2526.7	-76.2902	-2524.01	-76.2849
0.1396	-1880.56	-78.4222	-1896.02	-78.4209	-1894.12	-78.4225	-1893.05	-78.4168	-1876.69	-78.414	-1922.01	-78.4111	-1932.98	-78.4139	-1919.15	-78.4164	-1951.9	-78.4278	-1951.39	-78.4185	-1937.38	-78.4275	-1929	-78.4197
0.1397	-1441.36	-79.4303	-1458.5	-79.427	-1457.84	-79.4267	-1460.69	-79.423	-1444.43	-79.4181	-1483.93	-79.4158	-1496.86	-79.4171	-1482.83	-79.4222	-1516.93	-79.4313	-1515.59	-79.423	-1502.61	-79.4349	-1490.83	-79.4253
0.1398	-1162.12	-79.8453	-1180.46	-79.8406	-1180.95	-79.8378	-1186.8	-79.8362	-1171.16	-79.831	-1204.96	-79.828	-1219.29	-79.8285	-1205.45	-79.8348	-1240.17	-79.8416	-1238.18	-79.8356	-1225.39	-79.8483	-1212.44	-79.8381
0.1399	-1004.51	-79.9943	-1023.41	-79.9887	-1025.1	-79.9836	-1033.37	-79.9835	-1018.41	-79.9799	-1046.93	-79.9753	-1062.66	-79.9757	-1049.12	-79.982	-1084.17	-79.9867	-1081.84	-79.9839	-1068.21	-79.9948	-1055.89	-79.9857
0.14	-923.411	-80.0405	-942.105	-80.0342	-944.975	-80.0281	-955.398	-80.0286	-940.9	-80.0278	-964.8	-80.0212	-982.301	-80.0222	-968.966	-80.0275	-1004.44	-80.0305	-1001.91	-80.0315	-986.654	-80.0383	-976.129	-80.0321
0.1401	-884.248	-80.052	-901.954	-80.0451	-905.726	-80.0402	-918.19	-80.0402	-903.997	-80.0421	-924.139	-80.0344	-943.698	-80.0364	-930.455	-80.0399	-966.666	-80.0413	-963.69	-80.0465	-946.593	-80.0474	-938.355	-80.0457
0.1402	-865.331	-80.0502	-881.451	-80.0425	-885.608	-80.0411	-899.924	-80.0399	-886.162	-80.0432	-903.518	-80.036	-925.06	-80.0391	-911.828	-80.0403	-949.175	-80.0403	-945.142	-80.0494	-926.592	-80.0435	-920.461	-80.0473
0.1403	-857.191	-80.0486	-871.41	-80.04	-875.401	-80.0433	-891.066	-80.0405	-878.21	-80.0436	-893.77	-80.0387	-916.806	-80.0423	-903.51	-80.0414	-942.311	-80.0397	-936.484	-80.0525	-917.27	-80.0396	-912.577	-80.0488
0.1404	-853.713	-80.0475	-865.98	-80.0383	-869.504	-80.0462	-885.65	-80.0418	-874.363	-80.0435	-888.995	-80.0421	-912.894	-80.0452	-899.337	-80.043	-939.767	-80.0393	-931.578	-80.0552	-912.573	-80.0361	-908.387	-80.0494
0.1405	-852.481	-80.0475	-862.932	-80.0381	-866.019	-80.0491	-881.567	-80.0434	-872.414	-80.0436	-886.85	-80.0454	-911.16	-80.0471	-896.91	-80.0447	-939.042	-80.0389	-928.3	-80.0575	-910.181	-80.0336	-905.567	-80.0486
0.1406	-852.363	-80.0485	-861.282	-80.0395	-864.18	-80.0513	-878.119	-80.0444	-871.34	-80.0443	-886.17	-80.0483	-910.811	-80.0477	-895.189	-80.0462	-939.084	-80.0384	-926.025	-80.059	-909.205	-80.0322	-903.382	-80.0465
0.1407	-852.684	-80.0501	-860.416	-80.0421	-863.42	-80.0525	-875.096	-80.0445	-870.523	-80.0458	-886.212	-80.0501	-911.431	-80.0472	-893.67	-80.047	-939.316	-80.0378	-924.62	-80.0597	-909.305	-80.032	-901.67	-80.0434
0.1408	-852.95	-80.0518	-859.843	-80.0451	-863.187	-80.0526	-872.432	-80.0439	-869.654	-80.0478	-886.396	-80.0507	-912.621	-80.0459	-892.132	-80.0469	-939.292	-80.0376	-924.028	-80.0597	-910.304	-80.0328	-900.384	-80.04
0.1409	-852.814	-80.0533	-859.131	-80.0478	-863.037	-80.0521	-870.143	-80.0428	-868.693	-80.0496	-886.264	-80.0499	-914.003	-80.0443	-890.612	-80.0461	-938.562	-80.0377	-924.096	-80.059	-911.924	-80.0343	-899.419	-80.0368
0.141	-852.118	-80.0544	-858	-80.0496	-862.74	-80.0514	-868.293	-80.0418	-867.784	-80.0507	-885.497	-80.0481	-915.342	-80.043	-889.331	-80.0449	-936.775	-80.0383	-924.593	-80.0578	-913.735	-80.0362	-898.587	-80.034
0.1411	-850.899	-80.0551	-856.403	-80.0502	-862.289	-80.0506	-866.958	-80.0411	-867.09	-80.0504	-884.042	-80.0455	-916.583	-80.0424	-888.586	-80.0435	-933.788	-80.039	-925.259	-80.0561	-915.25	-80.0381	-897.729	-80.0316
0.1412	-849.311	-80.0551	-854.536	-80.0497	-861.826	-80.0498	-866.163	-80.0407	-866.646	-80.0487	-882.155	-80.0427	-917.764	-80.0429	-888.553	-80.0422	-929.691	-80.0395	-925.901	-80.0541	-916.113	-80.0394	-896.791	-80.0298
0.1413	-847.54	-80.0545	-852.688	-80.0485	-861.502	-80.0489	-865.817	-80.0402	-866.324	-80.046	-880.355	-80.04	-918.938	-80.0445	-889.202	-80.0407	-924.747	-80.0392	-926.447	-80.0519	-916.245	-80.0399	-895.859	-80.0286
0.1414	-845.728	-80.0532	-851.084	-80.0469	-861.387	-80.048	-865.719	-80.0395	-865.938	-80.0431	-879.174	-80.0376	-920.111	-80.0469	-890.319	-80.0392	-919.353	-80.0378	-926.962	-80.0499	-915.858	-80.0397	-895.082	-80.0282
0.1415	-843.937	-80.0513	-849.797	-80.0452	-861.475	-80.0472	-865.635	-80.0386	-865.402	-80.0408	-878.84	-80.0356	-921.225	-80.0494	-891.584	-80.0375	-913.971	-80.0354	-927.602	-80.0485	-915.322	-80.0394	-894.594	-80.0287
0.1416	-842.175	-80.0491	-848.755	-80.0436	-861.732	-80.0466	-865.388	-80.0376	-864.846	-80.0397	-879.202	-80.0344	-922.205	-80.0514	-892.673	-80.0357	-909.097	-80.0324	-928.537	-80.0484	-914.96	-80.0398	-894.475	-80.03
0.1417	-840.427	-80.0471	-847.841	-80.0422	-862.145	-80.0463	-864.938	-80.0369	-864.572	-80.0398	-879.851	-80.034	-922.978	-80.0524	-893.352	-80.0342	-905.194	-80.0295	-929.851	-80.0496	-914.931	-80.0413	-894.696	-80.0319
0.1418	-838.671	-80.0456	-846.995	-80.0415	-862.704	-80.0464	-864.36	-80.0367	-864.874	-80.0411	-880.429	-80.0345	-923.468	-80.0525	-893.526	-80.0334	-902.558	-80.0276	-931.441	-80.0517	-915.211	-80.0441	-895.08	-80.0342
0.1419	-836.875	-80.0446	-846.24	-80.0415	-863.389	-80.0464	-863.739	-80.0372	-865.87	-80.0432	-880.848	-80.0359	-923.651	-80.0518	-893.271	-80.0335	-901.237	-80.0271	-933.026	-80.054	-915.678	-80.0474	-895.295	-80.0367
0.142	-834.987	-80.0438	-845.615	-80.0425	-864.103	-80.0462	-863.081	-80.0384	-867.383	-80.0458	-881.237	-80.0376	-923.525	-80.0506	-892.819	-80.0346	-901.044	-80.028	-934.263	-80.0557	-916.164	-80.0506	-894.922	-80.039
0.1421	-832.969	-80.0428	-845.084	-80.0444	-864.68	-80.0456	-862.312	-80.04	-868.965	-80.0486	-881.769	-80.0393	-923.16	-80.0492	-892.466	-80.036	-901.658	-80.0305	-934.897	-80.0559	-916.497	-80.0529	-893.599	-80.0407
0.1422	-830.831	-80.0414	-844.504	-80.0466	-864.954	-80.0449	-861.307	-80.0418	-870.061	-80.0513	-882.503	-80.0407	-922.682	-80.0477	-892.444	-80.0371	-902.758	-80.0342	-934.827	-80.0544	-916.501	-80.054	-891.186	-80.0413
0.1423	-828.658	-80.0394	-843.677	-80.0486	-864.799	-80.0442	-860.011	-80.0433	-870.214	-80.0537	-883.339	-80.0417	-922.254	-80.0463	-892.815	-80.0371	-904.098	-80.0387	-934.12	-80.0512	-916.033	-80.0539	-887.839	-80.0408
0.1424	-826.606	-80.0373	-842.451	-80.05	-864.144	-80.0439	-858.491	-80.0444	-869.317	-80.0556	-884.103	-80.0425	-922.022	-80.0452	-893.438	-80.0356	-905.505	-80.0433	-932.934	-80.047	-915.001	-80.0529	-883.971	-80.0393
0.1425	-824.869	-80.0354	-840.776	-80.0505	-862.986	-80.0441	-856.921	-80.0449	-867.667	-80.0568	-884.654	-80.043	-922.007	-80.0448	-894.001	-80.0326	-906.864	-80.0471	-931.445	-80.0424	-913.404	-80.0513	-880.075	-80.0374
0.1426	-823.635	-80.0345	-838.759	-80.0503	-861.363	-80.0451	-855.507	-80.0452	-865.798	-80.0571	-884.977	-80.0436	-922.072	-80.0451	-894.16	-80.0285	-908.113	-80.0493	-929.799	-80.0381	-911.321	-80.0496	-876.576	-80.0357
0.1427	-823.001	-80.0348	-836.646	-80.0496	-859.386	-80.0466	-854.422	-80.0456	-864.173	-80.0564	-885.196	-80.0442	-921.954	-80.0459	-893.637	-80.0242	-909.251	-80.0496	-928.117	-80.0349	-908.917	-80.048	-873.781	-80.0348
0.1428	-822.971	-80.0363	-834.744	-80.0489	-857.282	-80.0485	-853.795	-80.0462	-862.974	-80.0546	-885.548	-80.0444	-921.402	-80.0466	-892.327	-80.0206	-910.302	-80.0481	-926.517	-80.0331	-906.4	-80.0466	-871.89	-80.0348
0.1429	-823.448	-80.0384	-833.328	-80.0483	-855.383	-80.0503	-853.743	-80.0468	-862.109	-80.0522	-886.268	-80.0442	-920.334	-80.0468	-890.315	-80.0183	-911.28	-80.0454	-925.115	-80.0329	-904.029	-80.0457	-871.013	-80.0358
0.143	-824.289	-80.0403	-832.537	-80.0479	-854.056	-80.0513	-854.429	-80.047	-861.376	-80.0492	-887.507	-80.0434	-918.896	-80.0465	-887.83	-80.0177	-912.17	-80.0424	-924.016	-80.0342	-902.055	-80.0451	-871.156	-80.0377
0.1431	-825.396	-80.0414	-832.359	-80.0472	-853.532	-80.0511	-856.068	-80.0461	-860.686	-80.0462	-889.243	-80.0421	-917.413	-80.0461	-885.165	-80.0185	-912.932	-80.04	-923.313	-80.0367	-900.643	-80.045	-872.152	-80.0404
0.1432	-826.713	-80.0415	-832.674	-80.0462	-853.793	-80.0496	-858.822	-80.044	-860.112	-80.0436	-891.267	-80.0408	-916.255	-80.0461	-882.616	-80.0203	-913.489	-80.0387	-923.083	-80.0401	-899.812	-80.0455	-873.673	-80.0438
0.1433	-828.246	-80.0408	-833.282	-80.0448	-854.6	-80.0469	-862.655	-80.0412	-859.829	-80.0418	-893.245	-80.0398	-915.686	-80.047	-880.427	-80.0227	-913.756	-80.0384	-923.371	-80.0438	-899.429	-80.0467	-875.321	-80.0476
0.1434	-829.972	-80.0398	-833.958	-80.0432	-855.625	-80.0436	-867.218	-80.0386	-859.978	-80.0407	-894.854	-80.0394	-915.791	-80.0486	-878.733	-80.0254	-913.637	-80.0387	-924.144	-80.0474	-899.258	-80.0487	-876.771	-80.0512
0.1435	-831.799	-80.0389	-834.482	-80.0417	-856.559	-80.0405	-871.879	-80.037	-860.55	-80.0402	-895.875	-80.0397	-916.481	-80.0505	-877.567	-80.0285	-913.105	-80.0392	-925.235	-80.05	-899.066	-80.0515	-877.863	-80.0541
0.1436	-833.505	-80.0383	-834.744	-80.0404	-857.224	-80.0381	-875.918	-80.0373	-861.392	-80.0402	-896.248	-80.0404	-917.542	-80.0524	-876.885	-80.0321	-912.243	-80.0397	-926.406	-80.0512	-898.685	-80.0547	-878.62	-80.0559
0.1437	-834.809	-80.0381	-834.803	-80.0392	-857.571	-80.0367	-878.804	-80.0393	-862.273	-80.0406	-896.034	-80.0411	-918.74	-80.0537	-876.609	-80.0365	-911.239	-80.0403	-927.433	-80.0506	-898.06	-80.0582	-879.165	-80.0565
0.1438	-835.446	-80.0382	-834.895	-80.0382	-857.657	-80.0362	-880.367	-80.0424	-862.968	-80.0417	-895.349	-80.0416	-919.844	-80.0543	-876.675	-80.0417	-910.303	-80.0412	-928.158	-80.0484	-897.236	-80.0613	-879.658	-80.0559
0.1439	-835.307	-80.0382	-835.277	-80.0373	-857.591	-80.0362	-880.806	-80.0458	-863.325	-80.0434	-894.265	-80.0417	-920.662	-80.0539	-877.083	-80.0474	-909.536	-80.0424	-928.528	-80.0453	-896.32	-80.0634	-880.199	-80.0539
0.144	-834.465	-80.038	-836.066	-80.0367	-857.461	-80.0363	-880.524	-80.0485	-863.323	-80.0456	-892.761	-80.0414	-921.05	-80.0526	-877.883	-80.0527	-908.853	-80.0433	-928.558	-80.0421	-895.44	-80.064	-880.81	-80.0509
0.1441	-833.154	-80.0374	-837.129	-80.0365	-857.309	-80.036	-879.925	-80.0501	-863.037	-80.0474	-890.727	-80.0406	-920.94	-80.0507	-879.116	-80.0571	-908.061	-80.0437	-928.345	-80.0396	-894.702	-80.0627	-881.445	-80.0473
0.1442	-831.646	-80.0367	-838.167	-80.037	-857.117	-80.0356	-879.312	-80.0507	-862.581	-80.0482	-888.057	-80.0392	-920.401	-80.0483	-880.697	-80.0598	-907.027	-80.0433	-928.033	-80.038	-894.213	-80.0596	-882.034	-80.0437
0.1443	-830.184	-80.0361	-838.916	-80.038	-856.941	-80.0355	-878.838	-80.0505	-862.021	-80.0474	-884.813	-80.0373	-919.614	-80.0457	-882.332	-80.0606	-905.805	-80.0424	-927.757	-80.0371	-894.05	-80.0555	-882.562	-80.041
0.1444	-828.96	-80.036	-839.291	-80.0394	-856.957	-80.036	-878.516	-80.0497	-861.33	-80.0452	-881.304	-80.0353	-918.75	-80.0432	-883.576	-80.0598	-904.647	-80.0414	-927.588	-80.0366	-894.25	-80.0512	-883.073	-80.0394
0.1445	-828.098	-80.0361	-839.426	-80.041	-857.457	-80.0371	-878.23	-80.0482	-860.433	-80.0422	-878.035	-80.0335	-917.865	-80.0411	-883.986	-80.0577	-903.866	-80.0407	-927.487	-80.0366	-894.769	-80.0477	-883.628	-80.0389
0.1446	-827.607	-80.0363	-839.548	-80.0427	-858.673	-80.0383	-877.819	-80.0461	-859.304	-80.0391	-875.527	-80.0324	-916.873	-80.0398	-883.349	-80.055	-903.692	-80.0404	-927.351	-80.037	-895.499	-80.0456	-884.268	-80.0392
0.1447	-827.388	-80.0358	-839.822	-80.044	-860.604	-80.0389	-877.148	-80.0432	-858.044	-80.0365	-874.129	-80.0324	-915.665	-80.0396	-881.78	-80.0519	-904.147	-80.0404	-927.07	-80.0381	-896.29	-80.0446	-884.975	-80.04
0.1448	-827.257	-80.0343	-840.319	-80.0448	-862.931	-80.0385	-876.21	-80.0401	-856.867	-80.0345	-873.927	-80.0335	-914.22	-80.0408	-879.65	-80.0487	-905.042	-80.0404	-926.661	-80.0398	-897.054	-80.0441	-885.665	-80.0409
0.1449	-827.049	-80.032	-841.009	-80.0449	-865.148	-80.0369	-875.202	-80.037	-856.067	-80.0334	-874.719	-80.0355	-912.635	-80.043	-877.42	-80.0455	-906.006	-80.0402	-926.278	-80.0417	-897.775	-80.0436	-886.214	-80.0418
0.145	-826.664	-80.0296	-841.845	-80.0442	-866.806	-80.0348	-874.433	-80.0345	-855.918	-80.0332	-876.147	-80.0379	-911.082	-80.0458	-875.527	-80.0428	-906.601	-80.0399	-926.193	-80.0431	-898.467	-80.0424	-886.512	-80.043
0.1451	-826.115	-80.0279	-842.746	-80.0429	-867.719	-80.0328	-874.148	-80.0327	-856.553	-80.034	-877.892	-80.0402	-909.704	-80.0485	-874.305	-80.0407	-906.453	-80.0396	-926.609	-80.0437	-899.124	-80.0408	-886.517	-80.0445
0.1452	-825.533	-80.0275	-843.591	-80.0414	-868.031	-80.0317	-874.394	-80.0319	-857.904	-80.0356	-879.761	-80.0422	-908.55	-80.0506	-873.92	-80.0396	-905.443	-80.0398	-927.536	-80.0434	-899.663	-80.0391	-886.27	-80.0462
0.1453	-825.149	-80.0284	-844.166	-80.0402	-868.099	-80.0318	-875.031	-80.0321	-859.681	-80.0375	-881.742	-80.0437	-907.602	-80.052	-874.362	-80.0393	-903.766	-80.0405	-928.758	-80.0428	-899.982	-80.038	-885.86	-80.0474
0.1454	-825.171	-80.0303	-844.21	-80.0398	-868.284	-80.0332	-875.861	-80.0334	-861.481	-80.0392	-883.902	-80.0445	-906.834	-80.0528	-875.462	-80.0395	-901.864	-80.0421	-929.964	-80.0426	-900.002	-80.0379	-885.381	-80.0477
0.1455	-825.661	-80.0324	-843.507	-80.0404	-868.829	-80.0354	-876.772	-80.0358	-862.911	-80.0407	-886.282	-80.0443	-906.229	-80.0532	-876.916	-80.0399	-900.256	-80.0443	-930.906	-80.0433	-899.757	-80.0391	-884.909	-80.0469
0.1456	-826.477	-80.0342	-841.995	-80.0416	-869.745	-80.038	-877.735	-80.0388	-863.722	-80.0419	-888.812	-80.0429	-905.807	-80.0535	-878.386	-80.0404	-899.359	-80.0467	-931.477	-80.0449	-899.388	-80.0413	-884.509	-80.0452
0.1457	-827.354	-80.0355	-839.84	-80.0431	-870.83	-80.0404	-878.744	-80.0417	-863.861	-80.0431	-891.343	-80.0405	-905.537	-80.0534	-879.556	-80.0407	-899.37	-80.0486	-931.696	-80.047	-899.12	-80.0443	-884.25	-80.0429
0.1458	-828.052	-80.0364	-837.39	-80.0442	-871.756	-80.0422	-879.759	-80.0438	-863.461	-80.044	-893.707	-80.0375	-905.333	-80.0528	-880.231	-80.0409	-900.256	-80.0495	-931.643	-80.0489	-899.163	-80.0477	-884.21	-80.0405
0.1459	-828.51	-80.0371	-835.055	-80.0446	-872.212	-80.043	-880.728	-80.0448	-862.783	-80.0444	-895.802	-80.0348	-905.058	-80.0517	-880.352	-80.041	-901.859	-80.0491	-931.425	-80.05	-899.642	-80.0506	-884.456	-80.0383
0.146	-828.854	-80.0377	-833.204	-80.0445	-871.985	-80.0426	-881.618	-80.0446	-862.095	-80.044	-897.614	-80.033	-904.606	-80.0504	-879.963	-80.0409	-903.993	-80.0475	-931.209	-80.0502	-900.575	-80.0525	-885.014	-80.0362
0.1461	-829.288	-80.0381	-832.154	-80.0441	-870.988	-80.0413	-882.479	-80.0436	-861.567	-80.0428	-899.189	-80.0326	-903.944	-80.0491	-879.18	-80.0407	-906.52	-80.0451	-931.21	-80.0495	-901.903	-80.0529	-885.879	-80.0345
0.1462	-829.935	-80.0383	-832.162	-80.044	-869.265	-80.0397	-883.42	-80.0424	-861.239	-80.0411	-900.533	-80.0335	-903.141	-80.0483	-878.15	-80.0403	-909.341	-80.0427	-931.62	-80.0484	-903.498	-80.0518	-887.013	-80.0334
0.1463	-830.752	-80.0383	-833.367	-80.0442	-866.947	-80.0384	-884.529	-80.0415	-861.052	-80.0395	-901.599	-80.0356	-902.356	-80.0479	-877.013	-80.0395	-912.337	-80.0407	-932.481	-80.0474	-905.126	-80.0495	-888.327	-80.0331
0.1464	-831.612	-80.0379	-835.744	-80.0449	-864.228	-80.0381	-885.797	-80.0413	-860.976	-80.0387	-902.318	-80.0386	-901.784	-80.048	-875.905	-80.0381	-915.342	-80.0396	-933.598	-80.0467	-906.479	-80.0463	-889.69	-80.0333
0.1465	-832.411	-80.0371	-839.033	-80.0455	-861.328	-80.0391	-887.117	-80.0417	-861.025	-80.039	-902.658	-80.0423	-901.574	-80.0485	-874.933	-80.0363	-918.105	-80.0393	-934.59	-80.0465	-907.296	-80.0428	-890.995	-80.034
0.1466	-833.089	-80.0358	-842.789	-80.0457	-858.471	-80.041	-888.357	-80.0426	-861.232	-80.0407	-902.669	-80.0461	-901.777	-80.0493	-874.139	-80.0346	-920.33	-80.0396	-935.035	-80.0466	-907.535	-80.0393	-892.185	-80.0351
0.1467	-833.579	-80.0343	-846.507	-80.0454	-855.891	-80.0433	-889.471	-80.0439	-861.581	-80.0435	-902.436	-80.0493	-902.362	-80.0504	-873.469	-80.0337	-921.768	-80.0402	-934.654	-80.0467	-907.42	-80.0363	-893.269	-80.0364
0.1468	-833.747	-80.033	-849.734	-80.0449	-853.812	-80.0455	-890.518	-80.0457	-862.015	-80.0471	-902.08	-80.0512	-903.177	-80.0519	-872.815	-80.0342	-922.272	-80.041	-933.403	-80.047	-907.284	-80.0344	-894.262	-80.0379
0.1469	-833.407	-80.0326	-852.196	-80.0445	-852.427	-80.0472	-891.625	-80.048	-862.479	-80.0507	-901.752	-80.0513	-903.997	-80.0533	-872.131	-80.0364	-921.826	-80.042	-931.502	-80.0471	-907.328	-80.0342	-895.148	-80.0398
0.147	-832.45	-80.0333	-853.811	-80.0446	-851.858	-80.0483	-892.869	-80.0507	-862.947	-80.0535	-901.64	-80.0496	-904.539	-80.0544	-871.494	-80.0402	-920.55	-80.0429	-929.379	-80.0473	-907.476	-80.0354	-895.843	-80.0421
0.1471	-830.991	-80.0352	-854.616	-80.0454	-852.115	-80.049	-894.167	-80.0535	-863.436	-80.0551	-901.928	-80.0467	-904.539	-80.0549	-871.058	-80.045	-918.696	-80.0437	-927.534	-80.0475	-907.452	-80.0375	-896.277	-80.0446
0.1472	-829.392	-80.0377	-854.714	-80.047	-853.044	-80.0494	-895.244	-80.0557	-863.976	-80.0553	-902.711	-80.0435	-903.78	-80.0545	-870.924	-80.0496	-916.624	-80.0445	-926.341	-80.0479	-907	-80.0395	-896.458	-80.047
0.1473	-828.165	-80.0402	-854.25	-80.0493	-854.343	-80.0495	-895.75	-80.0569	-864.619	-80.0544	-903.94	-80.0409	-902.197	-80.0531	-871.049	-80.0531	-914.714	-80.0452	-925.884	-80.0486	-906.053	-80.0404	-896.448	-80.0488
0.1474	-827.741	-80.0425	-853.42	-80.052	-855.703	-80.0492	-895.436	-80.0573	-865.407	-80.0529	-905.384	-80.0394	-899.918	-80.051	-871.284	-80.0548	-913.264	-80.0461	-925.942	-80.0495	-904.828	-80.0398	-896.242	-80.0498
0.1475	-828.277	-80.0447	-852.447	-80.0546	-856.908	-80.0484	-894.295	-80.0571	-866.35	-80.0517	-906.676	-80.039	-897.261	-80.0488	-871.471	-80.0545	-912.383	-80.047	-926.157	-80.0505	-903.67	-80.0379	-895.727	-80.0499
0.1476	-829.589	-80.0468	-851.535	-80.0567	-857.947	-80.0473	-892.539	-80.0567	-867.387	-80.0513	-907.388	-80.0395	-894.641	-80.047	-871.52	-80.0528	-911.98	-80.0479	-926.287	-80.0514	-902.89	-80.0354	-894.722	-80.0496
0.1477	-831.218	-80.0488	-850.789	-80.0581	-858.977	-80.0462	-890.426	-80.0563	-868.349	-80.0518	-907.156	-80.0404	-892.393	-80.0463	-871.476	-80.0506	-911.835	-80.0485	-926.339	-80.0523	-902.58	-80.0329	-893.161	-80.0495
0.1478	-832.615	-80.0505	-850.187	-80.0585	-860.2	-80.0454	-888.135	-80.0557	-869	-80.053	-905.815	-80.0415	-890.672	-80.047	-871.503	-80.0485	-911.688	-80.0489	-926.473	-80.0532	-902.645	-80.0311	-891.218	-80.05
0.1479	-833.331	-80.0514	-849.642	-80.0579	-861.732	-80.0449	-885.726	-80.0547	-869.136	-80.0544	-903.472	-80.0425	-889.464	-80.0487	-871.793	-80.0471	-911.332	-80.0492	-926.841	-80.0543	-902.9	-80.0301	-889.337	-80.0512
0.148	-833.192	-80.0513	-849.088	-80.0561	-863.537	-80.0446	-883.234	-80.0532	-868.702	-80.0553	-900.486	-80.0433	-888.692	-80.0507	-872.495	-80.0465	-910.65	-80.0494	-927.454	-80.0554	-903.192	-80.0298	-888.059	-80.0529
0.1481	-832.367	-80.0505	-848.575	-80.0535	-865.445	-80.0445	-880.811	-80.0513	-867.862	-80.0557	-897.34	-80.0438	-888.331	-80.0521	-873.624	-80.0464	-909.638	-80.0495	-928.206	-80.0561	-903.462	-80.03	-887.829	-80.0546
0.1482	-831.266	-80.0492	-848.279	-80.0504	-867.201	-80.0447	-878.779	-80.0491	-866.945	-80.0558	-894.499	-80.0441	-888.462	-80.0523	-875.058	-80.0468	-908.383	-80.0494	-928.985	-80.0559	-903.778	-80.0311	-888.841	-80.0556
0.1483	-830.39	-80.0478	-848.407	-80.0471	-868.585	-80.0452	-877.585	-80.0471	-866.302	-80.0556	-892.31	-80.0442	-889.197	-80.0511	-876.575	-80.048	-907.085	-80.0489	-929.769	-80.0547	-904.303	-80.0331	-891.011	-80.0554
0.1484	-830.151	-80.0462	-849.09	-80.0441	-869.466	-80.0456	-877.614	-80.0457	-866.138	-80.055	-890.92	-80.0443	-890.552	-80.0491	-877.927	-80.0502	-905.951	-80.0479	-930.603	-80.0528	-905.179	-80.0363	-894.035	-80.0536
0.1485	-830.712	-80.0444	-850.287	-80.0416	-869.843	-80.0458	-878.993	-80.0452	-866.435	-80.0536	-890.284	-80.0444	-892.305	-80.0469	-878.891	-80.0534	-905.154	-80.0466	-931.49	-80.0513	-906.388	-80.0405	-897.46	-80.0504
0.1486	-831.932	-80.0426	-851.822	-80.0401	-869.828	-80.0454	-881.513	-80.0454	-867.006	-80.0515	-890.145	-80.0442	-893.984	-80.0451	-879.299	-80.0572	-904.719	-80.0454	-932.322	-80.0508	-907.688	-80.0449	-900.787	-80.0466
0.1487	-833.359	-80.041	-853.431	-80.0396	-869.569	-80.0444	-884.72	-80.0458	-867.586	-80.0489	-890.128	-80.0436	-894.991	-80.0439	-879.053	-80.0604	-904.569	-80.0444	-932.858	-80.0518	-908.706	-80.0491	-903.577	-80.043
0.1488	-834.411	-80.04	-854.917	-80.0399	-869.177	-80.0432	-888.08	-80.0462	-867.941	-80.0465	-889.842	-80.0425	-894.883	-80.0432	-878.143	-80.0621	-904.601	-80.0437	-932.855	-80.0539	-909.123	-80.0524	-905.62	-80.0401
0.1489	-834.57	-80.0398	-856.187	-80.0408	-868.655	-80.0421	-891.121	-80.0461	-867.894	-80.0448	-889.032	-80.0411	-893.613	-80.0429	-876.672	-80.0615	-904.756	-80.0433	-932.168	-80.0567	-908.837	-80.0546	-906.961	-80.0381
0.149	-833.609	-80.0404	-857.27	-80.0419	-867.93	-80.0415	-893.497	-80.0457	-867.335	-80.0438	-887.711	-80.0399	-891.601	-80.0428	-874.882	-80.0587	-905.054	-80.043	-930.831	-80.0597	-907.984	-80.0555	-907.889	-80.0368
0.1491	-831.664	-80.0415	-858.267	-80.0431	-866.943	-80.0418	-894.978	-80.0455	-866.293	-80.0433	-886.17	-80.0395	-889.505	-80.0431	-873.127	-80.0542	-905.573	-80.0428	-929.032	-80.0623	-906.861	-80.0549	-908.746	-80.0358
0.1492	-829.163	-80.0427	-859.268	-80.0442	-865.721	-80.0426	-895.425	-80.0459	-864.967	-80.0427	-884.813	-80.0402	-887.924	-80.0436	-871.827	-80.0491	-906.402	-80.0426	-926.994	-80.0644	-905.781	-80.0527	-909.801	-80.0352
0.1493	-826.598	-80.0435	-860.281	-80.045	-864.421	-80.0433	-894.784	-80.0471	-863.707	-80.0414	-883.922	-80.0417	-887.123	-80.0445	-871.331	-80.0443	-907.587	-80.0425	-924.905	-80.0661	-904.945	-80.0489	-911.157	-80.0351
0.1494	-824.331	-80.0434	-861.199	-80.0452	-863.238	-80.0435	-893.089	-80.0487	-862.912	-80.0393	-883.543	-80.0437	-887.003	-80.0457	-871.766	-80.0403	-909.103	-80.0423	-922.884	-80.0674	-904.423	-80.0441	-912.766	-80.0356
0.1495	-822.543	-80.0421	-861.764	-80.0447	-862.343	-80.0429	-890.484	-80.0506	-862.841	-80.0367	-883.527	-80.0458	-887.288	-80.0469	-872.945	-80.0375	-910.837	-80.0416	-921.024	-80.0683	-904.202	-80.0394	-914.449	-80.0369
0.1496	-821.249	-80.0397	-861.656	-80.0435	-861.849	-80.0417	-887.236	-80.0523	-863.507	-80.0342	-883.696	-80.0477	-887.708	-80.0478	-874.419	-80.0358	-912.614	-80.0405	-919.418	-80.0687	-904.252	-80.036	-915.957	-80.0386
0.1497	-820.411	-80.0365	-860.598	-80.0423	-861.808	-80.0401	-883.749	-80.0541	-864.644	-80.0325	-883.961	-80.0496	-888.146	-80.048	-875.646	-80.0354	-914.221	-80.0392	-918.167	-80.0684	-904.579	-80.0347	-916.985	-80.0406
0.1498	-819.959	-80.0329	-858.528	-80.0417	-862.268	-80.0388	-880.494	-80.0558	-865.818	-80.0318	-884.346	-80.0515	-888.578	-80.0475	-876.235	-80.0361	-915.456	-80.0381	-917.362	-80.0672	-905.231	-80.0357	-917.288	-80.0425
0.1499	-819.798	-80.0293	-855.658	-80.0421	-863.266	-80.0382	-877.895	-80.0574	-866.654	-80.032	-884.9	-80.0536	-889.03	-80.0466	-876.101	-80.0379	-916.179	-80.0379	-917.082	-80.0652	-906.225	-80.0388	-916.777	-80.044
0.15	-819.835	-80.0263	-852.46	-80.0437	-864.802	-80.0388	-876.217	-80.0584	-866.977	-80.0328	-885.639	-80.0557	-889.544	-80.046	-875.434	-80.0405	-916.326	-80.0387	-917.423	-80.0625	-907.48	-80.0431	-915.585	-80.0451
0.1501	-820.019	-80.024	-849.488	-80.0461	-866.698	-80.0405	-875.495	-80.0586	-866.856	-80.0337	-886.516	-80.0574	-890.185	-80.0462	-874.583	-80.0434	-915.9	-80.0404	-918.488	-80.0593	-908.797	-80.0478	-913.955	-80.0456
0.1502	-820.368	-80.0227	-847.192	-80.0486	-868.571	-80.0431	-875.568	-80.0575	-866.538	-80.0345	-887.47	-80.0585	-891.025	-80.0472	-873.904	-80.0459	-914.94	-80.0425	-920.345	-80.0561	-909.934	-80.0522	-912.12	-80.0456
0.1503	-820.962	-80.0223	-845.76	-80.0506	-869.88	-80.0462	-876.117	-80.0554	-866.321	-80.0354	-888.425	-80.059	-892.131	-80.0488	-873.615	-80.0474	-913.546	-80.0445	-922.968	-80.0532	-910.733	-80.056	-910.185	-80.0453
0.1504	-821.87	-80.0225	-845.106	-80.0519	-870.117	-80.0487	-876.813	-80.053	-866.473	-80.0363	-889.277	-80.0587	-893.527	-80.0505	-873.738	-80.0477	-911.905	-80.0461	-926.203	-80.051	-911.215	-80.059	-908.124	-80.045
0.1505	-823.11	-80.0235	-844.914	-80.0524	-869.007	-80.0498	-877.399	-80.051	-867.128	-80.0373	-889.857	-80.0577	-895.177	-80.0523	-874.122	-80.0468	-910.287	-80.047	-929.753	-80.0494	-911.552	-80.0609	-905.847	-80.0451
0.1506	-824.593	-80.0252	-844.777	-80.0525	-866.652	-80.0489	-877.79	-80.0503	-868.237	-80.0383	-889.943	-80.0562	-896.94	-80.0538	-874.528	-80.045	-908.991	-80.0471	-933.241	-80.0486	-911.981	-80.0619	-903.267	-80.0455
0.1507	-826.115	-80.0277	-844.363	-80.0523	-863.492	-80.0462	-878.11	-80.0511	-869.563	-80.039	-889.333	-80.0542	-898.572	-80.0553	-874.742	-80.0428	-908.212	-80.0465	-936.298	-80.0485	-912.682	-80.0619	-900.391	-80.0463
0.1508	-827.45	-80.0311	-843.538	-80.0515	-860.099	-80.0425	-878.594	-80.0528	-870.756	-80.0392	-887.92	-80.0521	-899.764	-80.0563	-874.678	-80.0403	-907.936	-80.0452	-938.602	-80.0492	-913.721	-80.0613	-897.375	-80.0469
0.1509	-828.45	-80.0349	-842.402	-80.0503	-856.96	-80.039	-879.413	-80.0544	-871.5	-80.0391	-885.727	-80.0501	-900.277	-80.0567	-874.367	-80.038	-907.951	-80.0438	-939.971	-80.0503	-915.038	-80.0605	-894.54	-80.0473
0.151	-829.142	-80.0386	-841.185	-80.0489	-854.342	-80.0364	-880.48	-80.0548	-871.702	-80.0388	-882.915	-80.0483	-900.1	-80.0559	-873.92	-80.0361	-907.944	-80.0425	-940.391	-80.0519	-916.494	-80.0595	-892.266	-80.0475
0.1511	-829.755	-80.0416	-840.115	-80.0475	-852.32	-80.0348	-881.49	-80.0535	-871.558	-80.0392	-879.759	-80.0467	-899.476	-80.0539	-873.529	-80.0349	-907.651	-80.0417	-940.035	-80.0537	-917.918	-80.0585	-890.899	-80.0477
0.1512	-830.607	-80.0435	-839.305	-80.0466	-850.851	-80.0339	-882.079	-80.0508	-871.48	-80.0407	-876.637	-80.0453	-898.723	-80.0511	-873.434	-80.0345	-906.978	-80.0416	-939.168	-80.0555	-919.107	-80.0571	-890.572	-80.0479
0.1513	-831.942	-80.0441	-838.744	-80.0462	-849.865	-80.0329	-881.996	-80.0476	-871.89	-80.0434	-873.99	-80.0443	-898.018	-80.0482	-873.879	-80.035	-906.046	-80.0423	-938.046	-80.057	-919.836	-80.0553	-891.19	-80.0481
0.1514	-833.833	-80.0435	-838.392	-80.0461	-849.329	-80.0315	-881.207	-80.0453	-872.967	-80.0468	-872.247	-80.044	-897.314	-80.0458	-875.024	-80.0361	-905.152	-80.044	-936.798	-80.0582	-919.92	-80.053	-892.476	-80.0482
0.1515	-836.161	-80.0422	-838.267	-80.0464	-849.248	-80.03	-879.862	-80.0444	-874.611	-80.0498	-871.716	-80.0445	-896.5	-80.0443	-876.882	-80.0377	-904.648	-80.0465	-935.429	-80.0588	-919.302	-80.0508	-894.136	-80.0483
0.1516	-838.679	-80.0407	-838.473	-80.0471	-849.635	-80.0288	-878.233	-80.0451	-876.517	-80.0514	-872.48	-80.0461	-895.566	-80.0438	-879.356	-80.0398	-904.784	-80.0495	-933.902	-80.0586	-918.124	-80.0493	-895.99	-80.0487
0.1517	-841.093	-80.0397	-839.131	-80.0486	-850.426	-80.0286	-876.669	-80.0465	-878.357	-80.0512	-874.316	-80.0484	-894.7	-80.044	-882.292	-80.0421	-905.601	-80.0524	-932.264	-80.0578	-916.709	-80.0489	-897.983	-80.0494
0.1518	-843.121	-80.04	-840.304	-80.0508	-851.466	-80.0295	-875.5	-80.0481	-879.911	-80.0494	-876.712	-80.0509	-894.15	-80.0443	-885.53	-80.0444	-906.945	-80.0545	-930.731	-80.0563	-915.424	-80.0494	-900.092	-80.0503
0.1519	-844.543	-80.0419	-841.947	-80.0534	-852.534	-80.0313	-874.992	-80.0494	-881.104	-80.0465	-878.987	-80.0529	-894.023	-80.0444	-888.909	-80.0462	-908.525	-80.0555	-929.645	-80.0546	-914.52	-80.0507	-902.203	-80.0509
0.152	-845.282	-80.045	-843.886	-80.0557	-853.455	-80.0332	-875.242	-80.0504	-882.002	-80.0433	-880.519	-80.0537	-894.238	-80.044	-892.218	-80.047	-910.022	-80.0555	-929.334	-80.0533	-914.039	-80.052	-904.089	-80.0509
0.1521	-845.476	-80.0486	-845.889	-80.0571	-854.181	-80.035	-876.1	-80.0516	-882.704	-80.0403	-880.967	-80.0534	-894.598	-80.0433	-895.151	-80.0464	-911.229	-80.0552	-929.92	-80.0527	-913.878	-80.0529	-905.486	-80.05
0.1522	-845.408	-80.0516	-847.687	-80.0572	-854.782	-80.0365	-877.19	-80.0532	-883.269	-80.0378	-880.373	-80.0522	-894.941	-80.0426	-897.38	-80.0445	-912.141	-80.0551	-931.185	-80.0528	-913.912	-80.0531	-906.223	-80.0485
0.1523	-845.35	-80.0535	-849.033	-80.0562	-855.33	-80.0377	-878.025	-80.055	-883.636	-80.0358	-879.127	-80.0503	-895.265	-80.0422	-898.651	-80.0416	-912.954	-80.0551	-932.628	-80.0536	-914.133	-80.0525	-906.258	-80.0469
0.1524	-845.386	-80.0544	-849.731	-80.0545	-855.802	-80.0388	-878.204	-80.0566	-883.651	-80.0348	-877.793	-80.0478	-895.71	-80.0422	-898.818	-80.0383	-913.96	-80.055	-933.679	-80.0547	-914.634	-80.051	-905.678	-80.0457
0.1525	-845.395	-80.0548	-849.694	-80.0526	-856.003	-80.0396	-877.611	-80.0574	-883.158	-80.0349	-876.894	-80.0447	-896.491	-80.0427	-897.863	-80.0352	-915.374	-80.0543	-933.932	-80.0559	-915.528	-80.049	-904.63	-80.0451
0.1526	-845.198	-80.0552	-849.024	-80.051	-855.668	-80.0401	-876.425	-80.0571	-882.113	-80.0362	-876.752	-80.0409	-897.791	-80.0435	-895.864	-80.0329	-917.197	-80.0527	-933.275	-80.0569	-916.755	-80.0468	-903.307	-80.045
0.1527	-844.709	-80.0558	-848.029	-80.0497	-854.619	-80.0402	-875.046	-80.0558	-880.649	-80.0387	-877.443	-80.0369	-899.634	-80.0445	-892.997	-80.0318	-919.185	-80.0506	-931.839	-80.0576	-918.028	-80.0449	-901.915	-80.0452
0.1528	-844.016	-80.0565	-847.122	-80.0489	-852.927	-80.0398	-873.881	-80.054	-879.069	-80.042	-878.833	-80.0333	-901.849	-80.0452	-889.591	-80.032	-920.981	-80.0482	-929.863	-80.0576	-918.933	-80.0437	-900.673	-80.0457
0.1529	-843.259	-80.0567	-846.663	-80.0484	-850.925	-80.039	-873.196	-80.0521	-877.782	-80.0453	-880.725	-80.0309	-904.061	-80.0456	-886.103	-80.0332	-922.25	-80.0461	-927.585	-80.0568	-919.142	-80.0433	-899.796	-80.0465
0.153	-842.495	-80.0562	-846.777	-80.0477	-849.08	-80.038	-873.078	-80.0507	-877.117	-80.0483	-882.963	-80.0302	-905.816	-80.0453	-883.033	-80.0351	-922.852	-80.0444	-925.219	-80.0552	-918.604	-80.0434	-899.463	-80.0474
0.1531	-841.592	-80.0549	-847.312	-80.0471	-847.795	-80.0369	-873.499	-80.0498	-877.19	-80.0505	-885.444	-80.0311	-906.747	-80.0446	-880.739	-80.037	-922.865	-80.0432	-922.98	-80.0533	-917.567	-80.0438	-899.816	-80.0483
0.1532	-840.327	-80.0528	-847.962	-80.0465	-847.247	-80.0363	-874.371	-80.0492	-877.825	-80.052	-888.062	-80.0331	-906.702	-80.0438	-879.341	-80.0387	-922.528	-80.0422	-921.089	-80.0519	-916.467	-80.0443	-900.913	-80.0488
0.1533	-838.512	-80.0502	-848.42	-80.0465	-847.363	-80.0366	-875.61	-80.0488	-878.614	-80.0529	-890.597	-80.0355	-905.813	-80.0432	-878.681	-80.0399	-922.158	-80.0412	-919.71	-80.0515	-915.728	-80.0449	-902.609	-80.0488
0.1534	-836.105	-80.0475	-848.506	-80.0476	-847.92	-80.0383	-877.148	-80.0485	-879.144	-80.0535	-892.718	-80.0377	-904.445	-80.043	-878.478	-80.0405	-922.036	-80.0402	-918.875	-80.0521	-915.593	-80.0457	-904.508	-80.0482
0.1535	-833.228	-80.0451	-848.172	-80.0497	-848.692	-80.0409	-878.898	-80.0484	-879.178	-80.0538	-894.079	-80.0395	-903.097	-80.0433	-878.494	-80.0407	-922.328	-80.0392	-918.458	-80.0529	-916.061	-80.0469	-906.03	-80.0473
0.1536	-830.144	-80.0436	-847.456	-80.0523	-849.561	-80.0438	-880.776	-80.0488	-878.746	-80.054	-894.474	-80.0412	-902.18	-80.0435	-878.64	-80.0408	-923.043	-80.0385	-918.178	-80.0533	-916.956	-80.0487	-906.62	-80.0465
0.1537	-827.16	-80.0434	-846.46	-80.0545	-850.517	-80.0462	-882.67	-80.0501	-878.109	-80.0537	-893.918	-80.0429	-901.88	-80.0438	-878.923	-80.0406	-924.028	-80.0385	-917.704	-80.0526	-918.026	-80.0508	-906.022	-80.0463
0.1538	-824.569	-80.0446	-845.366	-80.0555	-851.602	-80.0477	-884.446	-80.0519	-877.567	-80.0526	-892.618	-80.0449	-902.116	-80.0439	-879.333	-80.0403	-925.055	-80.0392	-916.794	-80.0512	-919.027	-80.053	-904.396	-80.0469
0.1539	-822.613	-80.0468	-844.47	-80.055	-852.821	-80.0483	-885.931	-80.0538	-877.316	-80.0506	-890.855	-80.047	-902.656	-80.0441	-879.756	-80.0395	-925.909	-80.0407	-915.442	-80.0497	-919.789	-80.0547	-902.273	-80.0483
0.154	-821.441	-80.0494	-844.122	-80.0534	-854.107	-80.0483	-886.964	-80.055	-877.39	-80.0478	-888.879	-80.049	-903.29	-80.0446	-880.035	-80.0386	-926.455	-80.0427	-913.934	-80.0489	-920.23	-80.0556	-900.315	-80.0503
0.1541	-821.077	-80.0518	-844.591	-80.0513	-855.333	-80.0478	-887.456	-80.055	-877.684	-80.045	-886.867	-80.0505	-903.931	-80.0454	-880.011	-80.0376	-926.677	-80.0448	-912.763	-80.049	-920.352	-80.0555	-899.015	-80.0523
0.1542	-821.418	-80.0532	-845.934	-80.0494	-856.372	-80.0469	-887.44	-80.0534	-878.021	-80.0431	-884.993	-80.0513	-904.593	-80.0467	-879.584	-80.0369	-926.656	-80.0466	-912.387	-80.0499	-920.188	-80.0547	-898.537	-80.0539
0.1543	-822.269	-80.0538	-847.957	-80.0481	-857.117	-80.0456	-887.071	-80.0508	-878.25	-80.0425	-883.428	-80.0514	-905.272	-80.0481	-878.721	-80.0366	-926.496	-80.0479	-913.026	-80.0509	-919.772	-80.0535	-898.736	-80.055
0.1544	-823.414	-80.0537	-850.321	-80.0472	-857.466	-80.0441	-886.556	-80.0481	-878.285	-80.0433	-882.376	-80.0509	-905.917	-80.0496	-877.491	-80.0371	-926.265	-80.0484	-914.575	-80.0514	-919.131	-80.0523	-899.319	-80.0555
0.1545	-824.695	-80.0535	-852.709	-80.0465	-857.332	-80.0428	-886.065	-80.0463	-878.108	-80.0453	-881.964	-80.0503	-906.434	-80.0513	-876.077	-80.0381	-926.008	-80.0484	-916.768	-80.051	-918.294	-80.0511	-900.001	-80.0554
0.1546	-826.072	-80.0534	-854.934	-80.0461	-856.702	-80.0421	-885.647	-80.0462	-877.766	-80.0479	-882.21	-80.05	-906.776	-80.0531	-874.777	-80.0398	-925.789	-80.0479	-919.351	-80.0495	-917.343	-80.05	-900.6	-80.0551
0.1547	-827.621	-80.0531	-856.94	-80.0463	-855.708	-80.0425	-885.195	-80.0481	-877.297	-80.0504	-883.024	-80.0501	-906.981	-80.055	-873.966	-80.042	-925.717	-80.0472	-922.159	-80.0471	-916.466	-80.0491	-901.045	-80.0547
0.1548	-829.437	-80.0524	-858.74	-80.0475	-854.599	-80.0439	-884.527	-80.0515	-876.691	-80.0527	-884.288	-80.0502	-907.144	-80.0568	-873.947	-80.0446	-925.858	-80.0468	-925.04	-80.0441	-915.973	-80.0486	-901.334	-80.0543
0.1549	-831.539	-80.0508	-860.309	-80.0498	-853.64	-80.0458	-883.516	-80.0556	-875.884	-80.0543	-885.94	-80.0502	-907.411	-80.0581	-874.803	-80.0475	-926.187	-80.0468	-927.731	-80.0411	-916.199	-80.0492	-901.501	-80.0539
0.155	-833.758	-80.0488	-861.541	-80.0529	-853.013	-80.0477	-882.158	-80.0595	-874.801	-80.0552	-887.967	-80.0497	-907.925	-80.0587	-876.347	-80.0503	-926.528	-80.0472	-929.883	-80.039	-917.32	-80.0511	-901.582	-80.0536
0.1551	-835.744	-80.0467	-862.267	-80.056	-852.738	-80.0491	-880.618	-80.0623	-873.419	-80.0553	-890.33	-80.0486	-908.79	-80.0583	-878.183	-80.0528	-926.633	-80.0474	-931.194	-80.0383	-919.193	-80.0539	-901.592	-80.0533
0.1552	-837.072	-80.0452	-862.327	-80.0587	-852.729	-80.0499	-879.178	-80.0637	-871.887	-80.0544	-892.828	-80.0471	-910.017	-80.0574	-879.882	-80.0544	-926.292	-80.0472	-931.543	-80.0391	-921.335	-80.0565	-901.543	-80.0527
0.1553	-837.409	-80.0447	-861.646	-80.0604	-852.822	-80.0499	-878.13	-80.0637	-870.483	-80.0526	-895.139	-80.0456	-911.508	-80.0564	-881.109	-80.0548	-925.443	-80.0462	-931.009	-80.0408	-923.119	-80.0578	-901.439	-80.0517
0.1554	-836.621	-80.0451	-860.285	-80.061	-852.814	-80.0489	-877.684	-80.0628	-869.575	-80.05	-896.855	-80.0441	-913.1	-80.0559	-881.657	-80.0539	-924.235	-80.0449	-929.753	-80.0429	-924.088	-80.0569	-901.275	-80.0502
0.1555	-834.85	-80.0459	-858.4	-80.0601	-852.528	-80.0469	-877.854	-80.0612	-869.409	-80.0472	-897.656	-80.0427	-914.635	-80.0564	-881.393	-80.0522	-923.032	-80.0441	-927.946	-80.0447	-924.206	-80.0539	-901.037	-80.0484
0.1556	-832.478	-80.0468	-856.257	-80.058	-851.853	-80.0442	-878.423	-80.0591	-869.978	-80.0446	-897.431	-80.0411	-915.988	-80.0579	-880.229	-80.0504	-922.268	-80.0445	-925.744	-80.046	-923.877	-80.0496	-900.71	-80.0468
0.1557	-830.012	-80.0475	-854.162	-80.0549	-850.81	-80.0411	-879.029	-80.0562	-871.001	-80.043	-896.291	-80.0394	-917.073	-80.06	-878.149	-80.0491	-922.279	-80.0463	-923.352	-80.0469	-923.727	-80.0453	-900.32	-80.0455
0.1558	-827.88	-80.0477	-852.369	-80.0514	-849.596	-80.0382	-879.351	-80.0526	-872.107	-80.0429	-894.485	-80.0378	-917.878	-80.0619	-875.311	-80.0488	-923.124	-80.049	-921.048	-80.0477	-924.281	-80.0419	-899.976	-80.0449
0.1559	-826.341	-80.0478	-850.996	-80.0483	-848.497	-80.0359	-879.277	-80.0486	-873.026	-80.0444	-892.302	-80.0367	-918.468	-80.063	-872.117	-80.0495	-924.543	-80.0516	-919.141	-80.0486	-925.717	-80.04	-899.825	-80.0449
0.156	-825.416	-80.0477	-850.013	-80.0458	-847.81	-80.0347	-878.912	-80.0452	-873.702	-80.047	-890.005	-80.0367	-919.043	-80.0627	-869.113	-80.0506	-926.075	-80.0531	-917.855	-80.0496	-927.842	-80.0397	-899.961	-80.0455
0.1561	-824.96	-80.0475	-849.291	-80.0443	-847.719	-80.0347	-878.451	-80.043	-874.291	-80.0501	-887.771	-80.0375	-919.847	-80.0611	-866.825	-80.0518	-927.256	-80.0533	-917.224	-80.0505	-930.262	-80.0407	-900.316	-80.0465
0.1562	-824.804	-80.0468	-848.682	-80.0437	-848.241	-80.0362	-877.998	-80.0426	-875.013	-80.0528	-885.653	-80.0388	-921.058	-80.0584	-865.587	-80.0527	-927.78	-80.0524	-917.106	-80.0512	-932.585	-80.0427	-900.687	-80.0476
0.1563	-824.843	-80.0451	-848.12	-80.0436	-849.268	-80.0391	-877.515	-80.0437	-875.951	-80.0548	-883.607	-80.04	-922.635	-80.0553	-865.452	-80.0534	-927.559	-80.0509	-917.269	-80.0513	-934.552	-80.0454	-900.847	-80.0484
0.1564	-825.109	-80.0422	-847.624	-80.0442	-850.61	-80.043	-876.891	-80.0456	-876.952	-80.0559	-881.57	-80.0407	-924.278	-80.0524	-866.295	-80.054	-926.685	-80.0497	-917.523	-80.0508	-935.972	-80.0484	-900.701	-80.049
0.1565	-825.728	-80.0384	-847.276	-80.045	-852.094	-80.0474	-876.099	-80.0474	-877.626	-80.0559	-879.585	-80.041	-925.552	-80.0504	-867.901	-80.0545	-925.375	-80.0491	-917.757	-80.0496	-936.646	-80.0514	-900.331	-80.0494
0.1566	-826.868	-80.0343	-847.161	-80.046	-853.617	-80.0515	-875.237	-80.0485	-877.527	-80.055	-877.872	-80.0412	-926.136	-80.0492	-870.039	-80.0546	-923.926	-80.0492	-917.934	-80.048	-936.35	-80.0537	-899.937	-80.0498
0.1567	-828.595	-80.0307	-847.37	-80.0467	-855.125	-80.0547	-874.507	-80.0486	-876.385	-80.0531	-876.765	-80.0418	-925.966	-80.0484	-872.43	-80.054	-922.686	-80.0499	-918.044	-80.0465	-934.96	-80.0551	-899.696	-80.0506
0.1568	-830.803	-80.028	-847.997	-80.0469	-856.581	-80.0567	-874.115	-80.0479	-874.239	-80.0506	-876.583	-80.0427	-925.252	-80.0474	-874.775	-80.0527	-921.962	-80.0508	-918.127	-80.0455	-932.583	-80.0555	-899.659	-80.0519
0.1569	-833.184	-80.0268	-849.111	-80.0463	-857.95	-80.0576	-874.177	-80.0468	-871.451	-80.0478	-877.441	-80.0437	-924.331	-80.046	-876.842	-80.0513	-921.888	-80.0516	-918.32	-80.0453	-929.582	-80.055	-899.71	-80.0536
0.157	-835.335	-80.0269	-850.711	-80.0449	-859.216	-80.0574	-874.681	-80.0457	-868.558	-80.0452	-879.189	-80.0442	-923.49	-80.0441	-878.564	-80.05	-922.334	-80.052	-918.881	-80.0459	-926.464	-80.0543	-899.654	-80.0551
0.1571	-836.868	-80.0281	-852.656	-80.0428	-860.38	-80.0562	-875.459	-80.0449	-866.078	-80.0429	-881.454	-80.0441	-922.862	-80.0424	-880.057	-80.049	-922.921	-80.0519	-920.079	-80.0471	-923.641	-80.0536	-899.322	-80.0555
0.1572	-837.536	-80.0296	-854.674	-80.0402	-861.414	-80.0544	-876.213	-80.0446	-864.331	-80.041	-883.797	-80.0433	-922.406	-80.0416	-881.538	-80.0476	-923.184	-80.0512	-922.042	-80.0486	-921.312	-80.0532	-898.624	-80.0545
0.1573	-837.237	-80.0309	-856.446	-80.0372	-862.238	-80.0522	-876.596	-80.0447	-863.438	-80.0391	-885.824	-80.042	-921.959	-80.0421	-883.18	-80.0452	-922.807	-80.05	-924.597	-80.0501	-919.401	-80.0529	-897.522	-80.0523
0.1574	-836.007	-80.0316	-857.689	-80.0342	-862.742	-80.0496	-876.321	-80.0448	-863.338	-80.0368	-887.258	-80.0404	-921.293	-80.0436	-884.973	-80.0414	-921.725	-80.0485	-927.305	-80.0516	-917.702	-80.0527	-895.984	-80.0496
0.1575	-834.01	-80.0318	-858.225	-80.0315	-862.902	-80.0468	-875.27	-80.0447	-863.876	-80.034	-887.947	-80.0388	-920.239	-80.0456	-886.712	-80.0367	-920.134	-80.047	-929.625	-80.0529	-916.014	-80.0524	-894.015	-80.0475
0.1576	-831.509	-80.0319	-858.015	-80.0297	-862.806	-80.0439	-873.544	-80.0441	-864.854	-80.0309	-887.83	-80.0376	-918.781	-80.0473	-888.068	-80.032	-918.365	-80.0458	-931.136	-80.0543	-914.248	-80.0522	-891.742	-80.0464
0.1577	-828.809	-80.0321	-857.194	-80.029	-862.623	-80.041	-871.468	-80.0429	-866.078	-80.0279	-886.892	-80.0371	-917.122	-80.0485	-888.757	-80.0282	-916.719	-80.0451	-931.649	-80.0557	-912.432	-80.0523	-889.454	-80.0462
0.1578	-826.168	-80.033	-856.046	-80.0297	-862.47	-80.0383	-869.48	-80.0413	-867.365	-80.0253	-885.163	-80.0376	-915.66	-80.0492	-888.676	-80.0258	-915.341	-80.0448	-931.255	-80.057	-910.639	-80.0529	-887.553	-80.0465
0.1579	-823.747	-80.0347	-854.901	-80.0319	-862.402	-80.0363	-867.999	-80.0396	-868.547	-80.0235	-882.771	-80.0388	-914.829	-80.0497	-887.959	-80.0248	-914.203	-80.0445	-930.289	-80.0579	-908.911	-80.0542	-886.396	-80.0471
0.158	-821.601	-80.0372	-854.045	-80.0353	-862.421	-80.0355	-867.231	-80.038	-869.481	-80.0227	-879.96	-80.0403	-914.923	-80.0506	-886.928	-80.0249	-913.138	-80.0438	-929.208	-80.058	-907.266	-80.056	-886.137	-80.048
0.1581	-819.735	-80.0404	-853.613	-80.0396	-862.568	-80.0363	-867.136	-80.0364	-870.04	-80.0229	-877.092	-80.0415	-915.919	-80.0523	-886.019	-80.0258	-911.936	-80.0423	-928.415	-80.0571	-905.718	-80.0581	-886.706	-80.0493
0.1582	-818.165	-80.0438	-853.566	-80.0442	-862.915	-80.0387	-867.457	-80.035	-870.158	-80.0244	-874.535	-80.042	-917.426	-80.0545	-885.622	-80.0274	-910.477	-80.0401	-928.114	-80.0556	-904.372	-80.0602	-887.83	-80.0512
0.1583	-816.97	-80.047	-853.785	-80.0483	-863.476	-80.0423	-867.867	-80.0337	-869.854	-80.0272	-872.528	-80.0417	-918.833	-80.0569	-885.964	-80.0298	-908.784	-80.0376	-928.212	-80.0539	-903.438	-80.062	-889.167	-80.0533
0.1584	-816.302	-80.0498	-854.135	-80.0513	-864.111	-80.0465	-868.151	-80.0329	-869.197	-80.0312	-871.13	-80.0409	-919.556	-80.0588	-887.013	-80.033	-907.016	-80.0349	-928.413	-80.0524	-903.188	-80.0631	-890.413	-80.0553
0.1585	-816.331	-80.052	-854.533	-80.053	-864.552	-80.0504	-868.302	-80.0325	-868.318	-80.0359	-870.26	-80.0399	-919.252	-80.0597	-888.514	-80.0365	-905.441	-80.0324	-928.405	-80.0513	-903.903	-80.0634	-891.364	-80.0571
0.1586	-817.154	-80.0536	-854.924	-80.0532	-864.53	-80.0535	-868.522	-80.0327	-867.381	-80.0408	-869.853	-80.0392	-917.888	-80.0593	-890.066	-80.0398	-904.345	-80.0302	-928.023	-80.0507	-905.795	-80.0625	-891.891	-80.0585
0.1587	-818.718	-80.0546	-855.274	-80.052	-863.913	-80.0555	-869.072	-80.0335	-866.581	-80.045	-869.948	-80.0389	-915.714	-80.0575	-891.246	-80.0422	-903.963	-80.0284	-927.323	-80.0503	-908.879	-80.0603	-891.949	-80.0594
0.1588	-820.798	-80.0551	-855.536	-80.0495	-862.721	-80.056	-870.124	-80.0344	-866.105	-80.0478	-870.688	-80.039	-913.121	-80.0548	-891.689	-80.0433	-904.434	-80.0269	-926.521	-80.05	-912.877	-80.057	-891.58	-80.0602
0.1589	-823.153	-80.055	-855.635	-80.0462	-861.075	-80.0552	-871.687	-80.0352	-866.042	-80.0491	-872.184	-80.0392	-910.536	-80.052	-891.195	-80.0434	-905.752	-80.0259	-925.858	-80.0497	-917.204	-80.0532	-890.891	-80.0609
0.159	-825.623	-80.0541	-855.453	-80.0429	-859.112	-80.0535	-873.624	-80.0356	-866.31	-80.049	-874.346	-80.0391	-908.325	-80.0498	-889.796	-80.043	-907.754	-80.0253	-925.503	-80.0493	-921.116	-80.0493	-890.064	-80.0616
0.1591	-828.141	-80.0523	-854.877	-80.0401	-856.967	-80.051	-875.703	-80.0356	-866.671	-80.0484	-876.831	-80.0387	-906.728	-80.0489	-887.77	-80.0428	-910.155	-80.0257	-925.505	-80.0488	-923.975	-80.046	-889.325	-80.0621
0.1592	-830.625	-80.0496	-853.854	-80.0383	-854.768	-80.0481	-877.678	-80.0353	-866.817	-80.0478	-879.13	-80.0382	-905.81	-80.0495	-885.565	-80.0432	-912.598	-80.0272	-925.786	-80.0481	-925.464	-80.0437	-888.869	-80.0622
0.1593	-832.842	-80.0461	-852.479	-80.0378	-852.654	-80.0448	-879.307	-80.0348	-866.491	-80.0477	-880.784	-80.0381	-905.469	-80.0512	-883.654	-80.044	-914.764	-80.03	-926.143	-80.0474	-925.678	-80.0424	-888.822	-80.0615
0.1594	-834.403	-80.0425	-851.015	-80.0385	-850.707	-80.0413	-880.413	-80.0342	-865.583	-80.0482	-881.573	-80.0386	-905.472	-80.0532	-882.372	-80.0447	-916.487	-80.0336	-926.247	-80.0465	-924.963	-80.0424	-889.203	-80.0603
0.1595	-834.888	-80.0392	-849.816	-80.0405	-848.9	-80.0379	-880.952	-80.034	-864.121	-80.0492	-881.579	-80.0395	-905.568	-80.0548	-881.826	-80.0451	-917.786	-80.0374	-925.743	-80.0454	-923.698	-80.0435	-889.931	-80.0587
0.1596	-834.056	-80.0364	-849.192	-80.0437	-847.118	-80.0353	-881.004	-80.0343	-862.26	-80.0501	-881.097	-80.0405	-905.581	-80.0554	-881.912	-80.0451	-918.848	-80.0406	-924.351	-80.0442	-922.112	-80.0454	-890.851	-80.057
0.1597	-832.021	-80.0344	-849.262	-80.0477	-845.24	-80.0342	-880.758	-80.0355	-860.274	-80.0506	-880.478	-80.041	-905.433	-80.0547	-882.412	-80.0451	-919.917	-80.043	-922.001	-80.0427	-920.259	-80.0473	-891.806	-80.0556
0.1598	-829.261	-80.0333	-849.936	-80.0517	-843.343	-80.0351	-880.38	-80.0379	-858.536	-80.0503	-879.987	-80.0411	-905.121	-80.0528	-883.091	-80.0456	-921.209	-80.0448	-918.868	-80.041	-918.113	-80.0487	-892.699	-80.0541
0.1599	-826.499	-80.0334	-850.988	-80.0548	-841.728	-80.0379	-879.915	-80.041	-857.451	-80.0493	-879.74	-80.041	-904.639	-80.05	-883.767	-80.0464	-922.779	-80.0462	-915.376	-80.0391	-915.678	-80.0491	-893.515	-80.0525
0.16	-824.439	-80.0347	-852.163	-80.0564	-840.847	-80.0419	-879.294	-80.044	-857.292	-80.0477	-879.739	-80.0411	-903.958	-80.0468	-884.32	-80.0473	-924.522	-80.0474	-912.089	-80.0373	-913.035	-80.0484	-894.297	-80.0505
0.1601	-823.509	-80.0372	-853.238	-80.0557	-841.012	-80.0459	-878.381	-80.0462	-858.079	-80.0459	-879.928	-80.0417	-903.043	-80.0438	-884.678	-80.0476	-926.218	-80.0482	-909.589	-80.0359	-910.315	-80.0465	-895.104	-80.0479
0.1602	-823.747	-80.0404	-854.006	-80.0531	-842.258	-80.0488	-877.113	-80.047	-859.545	-80.0443	-880.215	-80.0427	-901.873	-80.0413	-884.825	-80.047	-927.598	-80.0487	-908.316	-80.0356	-907.627	-80.0436	-895.952	-80.0452
0.1603	-824.866	-80.0437	-854.253	-80.0492	-844.308	-80.0501	-875.547	-80.0465	-861.261	-80.0428	-880.422	-80.0438	-900.438	-80.0396	-884.775	-80.0455	-928.422	-80.0491	-908.393	-80.0367	-905.023	-80.0402	-896.807	-80.0428
0.1604	-826.422	-80.0464	-853.793	-80.0452	-846.705	-80.0496	-873.862	-80.0451	-862.842	-80.0416	-880.265	-80.0447	-898.752	-80.039	-884.555	-80.0435	-928.539	-80.0494	-909.563	-80.0393	-902.537	-80.0366	-897.611	-80.0414
0.1605	-827.99	-80.048	-852.545	-80.0424	-849.003	-80.0479	-872.269	-80.0433	-864.056	-80.0403	-879.403	-80.0452	-896.88	-80.0395	-884.184	-80.0415	-927.959	-80.0493	-911.298	-80.0428	-900.209	-80.0334	-898.319	-80.0412
0.1606	-829.259	-80.0483	-850.599	-80.0414	-850.901	-80.0459	-871.003	-80.0415	-864.837	-80.0391	-877.579	-80.0455	-894.953	-80.0412	-883.676	-80.0402	-926.927	-80.0487	-913.039	-80.0464	-898.142	-80.031	-898.944	-80.0419
0.1607	-830.059	-80.0474	-848.229	-80.0423	-852.302	-80.0444	-870.286	-80.0401	-865.189	-80.0382	-874.759	-80.0457	-893.176	-80.0435	-883.023	-80.0396	-925.854	-80.0475	-914.399	-80.0496	-896.451	-80.0295	-899.531	-80.0431
0.1608	-830.335	-80.0453	-845.792	-80.0443	-853.307	-80.0438	-870.317	-80.0394	-865.123	-80.0376	-871.216	-80.0458	-891.824	-80.0464	-882.197	-80.04	-925.16	-80.0459	-915.219	-80.052	-895.23	-80.029	-900.091	-80.0438
0.1609	-830.122	-80.0425	-843.591	-80.0461	-854.15	-80.0438	-871.235	-80.04	-864.733	-80.0374	-867.503	-80.0456	-891.125	-80.0491	-881.166	-80.0409	-925.085	-80.0443	-915.456	-80.0536	-894.505	-80.0294	-900.556	-80.0437
0.161	-829.498	-80.0398	-841.768	-80.047	-855.083	-80.044	-873.015	-80.0419	-864.279	-80.0372	-864.295	-80.0448	-891.21	-80.0515	-879.929	-80.0421	-925.527	-80.0431	-915.087	-80.0546	-894.177	-80.0309	-900.745	-80.0426
0.1611	-828.51	-80.0378	-840.301	-80.0463	-856.234	-80.0439	-875.458	-80.0448	-864.174	-80.0369	-862.202	-80.0434	-892.032	-80.0529	-878.565	-80.0436	-926.136	-80.0425	-914.1	-80.0552	-894.054	-80.0333	-900.428	-80.0409
0.1612	-827.154	-80.0365	-839.091	-80.0443	-857.523	-80.0434	-878.238	-80.0479	-864.834	-80.0361	-861.578	-80.0418	-893.361	-80.0532	-877.214	-80.0453	-926.483	-80.0423	-912.578	-80.0554	-893.928	-80.0363	-899.4	-80.0391
0.1613	-825.421	-80.0357	-838.067	-80.0413	-858.691	-80.0433	-880.98	-80.0506	-866.467	-80.035	-862.435	-80.0406	-894.833	-80.0523	-876.016	-80.0471	-926.252	-80.0423	-910.761	-80.0553	-893.676	-80.0395	-897.574	-80.0377
0.1614	-823.313	-80.0346	-837.281	-80.0382	-859.436	-80.0441	-883.313	-80.0525	-868.941	-80.0339	-864.473	-80.0402	-896.059	-80.0504	-875.001	-80.0489	-925.356	-80.0424	-909.009	-80.0546	-893.348	-80.0426	-895.064	-80.0372
0.1615	-820.903	-80.0335	-836.862	-80.0359	-859.584	-80.046	-884.893	-80.0539	-871.872	-80.0332	-867.2	-80.0405	-896.748	-80.0481	-874.041	-80.0506	-923.891	-80.0426	-907.654	-80.0532	-893.113	-80.045	-892.248	-80.0377
0.1616	-818.363	-80.0326	-836.963	-80.035	-859.131	-80.0486	-885.474	-80.055	-874.825	-80.0332	-870.078	-80.0415	-896.842	-80.0462	-872.904	-80.052	-922.035	-80.0429	-906.821	-80.0512	-893.161	-80.0468	-889.695	-80.0391
0.1617	-815.946	-80.0328	-837.645	-80.0357	-858.21	-80.051	-884.982	-80.056	-877.494	-80.0338	-872.701	-80.0427	-896.57	-80.045	-871.43	-80.053	-919.95	-80.0434	-906.382	-80.0489	-893.609	-80.0481	-887.964	-80.0416
0.1618	-813.967	-80.0344	-838.85	-80.0379	-856.98	-80.0525	-883.589	-80.0569	-879.741	-80.0348	-874.889	-80.0438	-896.35	-80.0448	-869.65	-80.0536	-917.746	-80.044	-906.036	-80.0469	-894.482	-80.0491	-887.361	-80.045
0.1619	-812.687	-80.0371	-840.441	-80.0405	-855.564	-80.0526	-881.672	-80.0576	-881.496	-80.0362	-876.696	-80.0442	-896.581	-80.0452	-867.793	-80.0536	-915.529	-80.0448	-905.501	-80.0455	-895.766	-80.0498	-887.799	-80.049
0.162	-812.211	-80.0402	-842.251	-80.0428	-854.024	-80.0515	-879.655	-80.058	-882.666	-80.0379	-878.258	-80.0438	-897.459	-80.0458	-866.14	-80.053	-913.429	-80.0456	-904.704	-80.045	-897.423	-80.0499	-888.856	-80.0529
0.1621	-812.418	-80.0426	-844.1	-80.0439	-852.397	-80.0494	-877.843	-80.0576	-883.18	-80.0397	-879.63	-80.0425	-898.915	-80.0462	-864.86	-80.0516	-911.605	-80.0458	-903.844	-80.0456	-899.334	-80.0497	-890.003	-80.0562
0.1622	-813.034	-80.0439	-845.796	-80.0434	-850.724	-80.0463	-876.333	-80.0564	-883.067	-80.0415	-880.687	-80.0404	-900.67	-80.0463	-863.932	-80.0496	-910.18	-80.0452	-903.25	-80.0471	-901.246	-80.0491	-890.877	-80.0582
0.1623	-813.769	-80.0438	-847.122	-80.0415	-849.089	-80.0423	-875.056	-80.0542	-882.53	-80.0429	-881.159	-80.0381	-902.412	-80.0459	-863.223	-80.0473	-909.163	-80.0437	-903.233	-80.0493	-902.775	-80.0486	-891.414	-80.0587
0.1624	-814.476	-80.0426	-847.912	-80.0388	-847.605	-80.0377	-873.921	-80.0512	-881.922	-80.0436	-880.791	-80.0363	-903.914	-80.0452	-862.628	-80.0452	-908.451	-80.0414	-903.911	-80.0518	-903.538	-80.0484	-891.811	-80.0578
0.1625	-815.222	-80.0406	-848.115	-80.036	-846.329	-80.0332	-872.945	-80.0475	-881.63	-80.0435	-879.496	-80.0356	-905.09	-80.0441	-862.159	-80.0435	-907.958	-80.0391	-905.188	-80.0539	-903.321	-80.0487	-892.362	-80.0561
0.1626	-816.185	-80.0385	-847.878	-80.0338	-845.237	-80.0298	-872.29	-80.0435	-881.894	-80.0429	-877.439	-80.0359	-905.98	-80.0429	-861.931	-80.0424	-907.672	-80.0374	-906.778	-80.0552	-902.18	-80.0497	-893.282	-80.0542
0.1627	-817.496	-80.0365	-847.505	-80.0327	-844.243	-80.0285	-872.241	-80.0397	-882.694	-80.0426	-874.988	-80.0371	-906.667	-80.0422	-862.084	-80.0419	-907.657	-80.0368	-908.306	-80.0556	-900.402	-80.0513	-894.612	-80.0521
0.1628	-819.108	-80.0352	-847.332	-80.0327	-843.263	-80.0296	-873.064	-80.0362	-883.767	-80.0429	-872.564	-80.0385	-907.235	-80.0424	-862.711	-80.0421	-907.901	-80.0373	-909.348	-80.0553	-898.414	-80.0533	-896.2	-80.0499
0.1629	-820.766	-80.035	-847.526	-80.0334	-842.293	-80.0329	-874.843	-80.0332	-884.744	-80.0442	-870.517	-80.0397	-907.733	-80.0436	-863.85	-80.0428	-908.225	-80.0384	-909.508	-80.0547	-896.623	-80.0553	-897.746	-80.0475
0.163	-822.114	-80.0358	-847.995	-80.0346	-841.425	-80.0373	-877.417	-80.031	-885.341	-80.046	-869.049	-80.0406	-908.161	-80.0454	-865.503	-80.044	-908.343	-80.0394	-908.558	-80.0544	-895.337	-80.0567	-898.926	-80.0452
0.1631	-822.87	-80.0373	-848.529	-80.0361	-840.826	-80.0418	-880.409	-80.0294	-885.477	-80.0475	-868.237	-80.0413	-908.477	-80.0471	-867.637	-80.0458	-908.069	-80.0397	-906.533	-80.0543	-894.681	-80.0571	-899.55	-80.0434
0.1632	-822.953	-80.0393	-849.022	-80.038	-840.654	-80.0454	-883.378	-80.0287	-885.225	-80.0481	-868.087	-80.0419	-908.611	-80.0482	-870.153	-80.048	-907.535	-80.0394	-903.796	-80.0544	-894.608	-80.0561	-899.646	-80.0426
0.1633	-822.569	-80.0413	-849.588	-80.0401	-840.995	-80.0474	-885.967	-80.0286	-884.727	-80.0474	-868.553	-80.0426	-908.474	-80.0483	-872.833	-80.0503	-907.161	-80.0389	-900.93	-80.0544	-894.918	-80.0539	-899.413	-80.043
0.1634	-822.127	-80.0432	-850.483	-80.0423	-841.804	-80.0481	-887.961	-80.0293	-884.097	-80.0455	-869.554	-80.0433	-907.998	-80.0474	-875.368	-80.052	-907.396	-80.0388	-898.549	-80.0541	-895.337	-80.0508	-899.089	-80.0446
0.1635	-822.076	-80.0448	-851.874	-80.0444	-842.955	-80.0477	-889.211	-80.031	-883.419	-80.0431	-870.971	-80.044	-907.157	-80.0461	-877.481	-80.0524	-908.409	-80.0397	-897.115	-80.0537	-895.565	-80.0476	-898.809	-80.0471
0.1636	-822.701	-80.0461	-853.67	-80.0458	-844.32	-80.0469	-889.558	-80.0336	-882.778	-80.0408	-872.652	-80.0447	-905.987	-80.0448	-879.056	-80.0515	-909.973	-80.0417	-896.838	-80.0533	-895.391	-80.0446	-898.587	-80.0499
0.1637	-824.028	-80.0467	-855.523	-80.0464	-845.842	-80.0458	-888.804	-80.0369	-882.277	-80.0392	-874.404	-80.0457	-904.594	-80.044	-880.206	-80.0496	-911.615	-80.0443	-897.704	-80.053	-894.768	-80.0425	-898.36	-80.0523
0.1638	-825.859	-80.0465	-856.979	-80.046	-847.535	-80.0444	-886.805	-80.0407	-881.999	-80.0384	-876.046	-80.0469	-903.143	-80.0441	-881.209	-80.0477	-912.918	-80.0467	-899.515	-80.0529	-893.891	-80.0419	-898.079	-80.0541
0.1639	-827.877	-80.0457	-857.675	-80.0448	-849.372	-80.0427	-883.635	-80.0442	-881.921	-80.0385	-877.398	-80.0482	-901.8	-80.0451	-882.342	-80.0466	-913.716	-80.0479	-901.905	-80.0529	-893.118	-80.043	-897.762	-80.0549
0.164	-829.789	-80.045	-857.454	-80.0431	-851.212	-80.0409	-879.703	-80.0469	-881.901	-80.0396	-878.349	-80.0492	-900.706	-80.0463	-883.731	-80.0467	-914.177	-80.0475	-904.373	-80.053	-892.806	-80.0456	-897.457	-80.0549
0.1641	-831.379	-80.0448	-856.347	-80.0412	-852.79	-80.0393	-875.653	-80.0486	-881.749	-80.0416	-878.86	-80.0495	-899.908	-80.0472	-885.296	-80.048	-914.691	-80.0458	-906.387	-80.0533	-893.124	-80.0492	-897.216	-80.0543
0.1642	-832.486	-80.0455	-854.501	-80.0395	-853.842	-80.0384	-872.163	-80.0493	-881.361	-80.044	-878.938	-80.0491	-899.425	-80.0472	-886.782	-80.0497	-915.664	-80.0433	-907.549	-80.0536	-893.993	-80.0528	-897.027	-80.0534
0.1643	-832.922	-80.0466	-852.137	-80.0381	-854.278	-80.0384	-869.68	-80.0494	-880.774	-80.0462	-878.666	-80.0482	-899.251	-80.0461	-887.903	-80.0511	-917.323	-80.0406	-907.766	-80.054	-895.165	-80.0558	-896.815	-80.0523
0.1644	-832.502	-80.0475	-849.525	-80.0372	-854.245	-80.0394	-868.299	-80.0492	-880.101	-80.0472	-878.199	-80.0473	-899.392	-80.0441	-888.476	-80.0517	-919.583	-80.0384	-907.318	-80.0542	-896.371	-80.0575	-896.488	-80.0511
0.1645	-831.058	-80.0479	-846.988	-80.037	-854.074	-80.041	-867.798	-80.0491	-879.426	-80.0466	-877.797	-80.0467	-899.82	-80.0416	-888.514	-80.051	-922.055	-80.0369	-906.745	-80.0539	-897.437	-80.0579	-895.994	-80.0498
0.1646	-828.576	-80.0477	-844.814	-80.0378	-854.113	-80.0427	-867.787	-80.0491	-878.749	-80.0448	-877.748	-80.0462	-900.475	-80.0393	-888.238	-80.0496	-924.208	-80.0365	-906.613	-80.053	-898.296	-80.057	-895.356	-80.0488
0.1647	-825.285	-80.0474	-843.168	-80.0394	-854.571	-80.0438	-867.855	-80.0491	-877.978	-80.0422	-878.306	-80.0457	-901.247	-80.0374	-887.947	-80.0481	-925.572	-80.037	-907.259	-80.0515	-898.911	-80.0556	-894.637	-80.0481
0.1648	-821.679	-80.0473	-842.04	-80.0417	-855.442	-80.044	-867.698	-80.0488	-877.02	-80.0397	-879.624	-80.0446	-902.022	-80.0363	-887.896	-80.0474	-925.895	-80.0382	-908.71	-80.0495	-899.185	-80.0539	-893.906	-80.0478
0.1649	-818.425	-80.0473	-841.293	-80.0441	-856.548	-80.0433	-867.208	-80.0481	-875.86	-80.0378	-881.715	-80.0429	-902.742	-80.0357	-888.193	-80.0474	-925.24	-80.0394	-910.68	-80.0473	-899.006	-80.0519	-893.226	-80.0477
0.165	-816.13	-80.0471	-840.728	-80.0461	-857.693	-80.0422	-866.524	-80.0469	-874.578	-80.0367	-884.516	-80.0406	-903.424	-80.0357	-888.82	-80.0479	-923.903	-80.04	-912.719	-80.0451	-898.313	-80.0493	-892.666	-80.0475
0.1651	-815.101	-80.0463	-840.162	-80.0472	-858.76	-80.0411	-865.955	-80.0453	-873.317	-80.0364	-887.915	-80.0382	-904.14	-80.0362	-889.64	-80.0478	-922.28	-80.0396	-914.342	-80.0429	-897.21	-80.0459	-892.301	-80.047
0.1652	-815.254	-80.045	-839.458	-80.0471	-859.761	-80.0403	-865.865	-80.0435	-872.211	-80.0368	-891.71	-80.0359	-904.973	-80.0374	-890.421	-80.0466	-920.737	-80.0383	-915.164	-80.0407	-895.955	-80.0419	-892.171	-80.0462
0.1653	-816.184	-80.0435	-838.584	-80.0461	-860.776	-80.0397	-866.488	-80.0419	-871.403	-80.0379	-895.569	-80.0341	-905.992	-80.0391	-890.846	-80.0441	-919.5	-80.0364	-915.012	-80.0389	-894.897	-80.0383	-892.222	-80.0454
0.1654	-817.366	-80.0424	-837.631	-80.0446	-861.857	-80.0393	-867.814	-80.0408	-870.982	-80.0394	-899.013	-80.0329	-907.214	-80.0413	-890.613	-80.0409	-918.627	-80.0342	-914.016	-80.0379	-894.309	-80.0359	-892.339	-80.0449
0.1655	-818.344	-80.042	-836.774	-80.0434	-863.004	-80.0388	-869.583	-80.0406	-870.998	-80.041	-901.524	-80.0325	-908.57	-80.0438	-889.553	-80.0376	-918.049	-80.0319	-912.611	-80.038	-894.333	-80.0353	-892.375	-80.0449
0.1656	-818.831	-80.0422	-836.179	-80.043	-864.176	-80.0383	-871.386	-80.0416	-871.419	-80.0427	-902.748	-80.033	-909.866	-80.046	-887.769	-80.035	-917.638	-80.0293	-911.417	-80.0393	-894.935	-80.0364	-892.223	-80.0453
0.1657	-818.748	-80.0424	-835.913	-80.0436	-865.326	-80.0379	-872.834	-80.0438	-872.142	-80.0441	-902.63	-80.0344	-910.799	-80.0476	-885.649	-80.0336	-917.293	-80.0262	-911.005	-80.0419	-895.965	-80.0384	-891.835	-80.0461
0.1658	-818.148	-80.0424	-835.944	-80.0449	-866.442	-80.0375	-873.703	-80.0471	-873.024	-80.0452	-901.433	-80.0363	-911.027	-80.0484	-883.759	-80.0335	-916.978	-80.023	-911.621	-80.0452	-897.189	-80.0405	-891.195	-80.0466
0.1659	-817.208	-80.0419	-836.136	-80.0464	-867.529	-80.0369	-873.965	-80.0509	-873.987	-80.0457	-899.622	-80.0382	-910.328	-80.0484	-882.659	-80.0344	-916.769	-80.0203	-913.095	-80.0486	-898.344	-80.042	-890.331	-80.0465
0.166	-816.217	-80.041	-836.325	-80.0474	-868.526	-80.0359	-873.71	-80.0544	-875.012	-80.0458	-897.656	-80.04	-908.751	-80.0476	-882.686	-80.0359	-916.787	-80.019	-914.942	-80.0517	-899.16	-80.0429	-889.366	-80.0455
0.1661	-815.517	-80.04	-836.383	-80.0475	-869.25	-80.0348	-873.05	-80.0566	-876.087	-80.0456	-895.834	-80.0415	-906.668	-80.046	-883.878	-80.0372	-917.117	-80.0196	-916.612	-80.054	-899.455	-80.0432	-888.516	-80.0437
0.1662	-815.37	-80.0393	-836.245	-80.0467	-869.46	-80.0339	-872.082	-80.0571	-877.076	-80.0453	-894.247	-80.0428	-904.663	-80.0438	-886	-80.038	-917.72	-80.0224	-917.75	-80.0553	-899.122	-80.0434	-888.048	-80.0415
0.1663	-815.841	-80.0391	-835.928	-80.0454	-869.004	-80.0336	-870.954	-80.056	-877.729	-80.0452	-892.853	-80.0439	-903.319	-80.0416	-888.633	-80.0383	-918.437	-80.0269	-918.294	-80.0556	-898.141	-80.0437	-888.101	-80.0393
0.1664	-816.694	-80.0394	-835.556	-80.044	-867.955	-80.0339	-869.905	-80.0536	-877.796	-80.0455	-891.634	-80.0444	-902.972	-80.0397	-891.332	-80.0385	-919.085	-80.0323	-918.409	-80.0554	-896.56	-80.044	-888.575	-80.0377
0.1665	-817.527	-80.04	-835.362	-80.0429	-866.584	-80.0346	-869.254	-80.051	-877.209	-80.0459	-890.726	-80.044	-903.587	-80.0388	-893.778	-80.0386	-919.546	-80.0375	-918.305	-80.0548	-894.504	-80.0443	-889.12	-80.037
0.1666	-817.955	-80.0406	-835.624	-80.0423	-865.189	-80.0353	-869.323	-80.0488	-876.129	-80.0462	-890.381	-80.0427	-904.773	-80.0391	-895.806	-80.0388	-919.826	-80.0417	-918.072	-80.054	-892.227	-80.0444	-889.303	-80.037
0.1667	-817.77	-80.0411	-836.533	-80.0421	-863.923	-80.0358	-870.296	-80.0475	-874.868	-80.0462	-890.745	-80.0409	-906.021	-80.0408	-897.397	-80.0389	-920.008	-80.0444	-917.637	-80.0528	-890.105	-80.044	-888.881	-80.0377
0.1668	-816.981	-80.0417	-838.05	-80.0419	-862.755	-80.0359	-872.145	-80.0471	-873.741	-80.046	-891.698	-80.0391	-906.869	-80.0439	-898.581	-80.0385	-920.155	-80.0455	-916.867	-80.0511	-888.544	-80.0433	-887.947	-80.0385
0.1669	-815.765	-80.0425	-839.923	-80.0416	-861.594	-80.0359	-874.655	-80.0473	-872.967	-80.0459	-892.846	-80.0377	-907.082	-80.0478	-899.361	-80.0375	-920.208	-80.0452	-915.735	-80.0488	-887.78	-80.0424	-886.887	-80.0394
0.167	-814.348	-80.0435	-841.803	-80.041	-860.464	-80.0359	-877.59	-80.0479	-872.652	-80.0466	-893.686	-80.037	-906.628	-80.052	-899.658	-80.0361	-920.008	-80.044	-914.401	-80.0463	-887.784	-80.0415	-886.159	-80.0399
0.1671	-812.939	-80.0445	-843.451	-80.0403	-859.635	-80.0362	-880.828	-80.0487	-872.824	-80.0485	-893.872	-80.0372	-905.638	-80.0557	-899.382	-80.0347	-919.429	-80.0426	-913.183	-80.044	-888.225	-80.0406	-886.04	-80.04
0.1672	-811.665	-80.0454	-844.832	-80.0397	-859.551	-80.0367	-884.372	-80.0497	-873.462	-80.0518	-893.361	-80.0382	-904.342	-80.0582	-898.523	-80.034	-918.503	-80.0412	-912.411	-80.0425	-888.613	-80.0396	-886.514	-80.0397
0.1673	-810.61	-80.0459	-846.08	-80.04	-860.605	-80.0372	-888.259	-80.0508	-874.461	-80.0559	-892.391	-80.0398	-903.046	-80.0592	-897.266	-80.0343	-917.499	-80.0402	-912.255	-80.0422	-888.528	-80.0387	-887.302	-80.0392
0.1674	-809.855	-80.0459	-847.379	-80.042	-862.881	-80.0376	-892.424	-80.0518	-875.591	-80.0605	-891.299	-80.042	-902.116	-80.059	-895.916	-80.0359	-916.827	-80.0396	-912.64	-80.0429	-887.811	-80.0379	-888.011	-80.0387
0.1675	-809.506	-80.0458	-848.833	-80.0458	-866.022	-80.0376	-896.612	-80.053	-876.47	-80.0646	-890.355	-80.0445	-901.886	-80.058	-894.779	-80.0386	-916.861	-80.0392	-913.306	-80.0445	-886.639	-80.0372	-888.351	-80.0384
0.1676	-809.683	-80.0457	-850.412	-80.0509	-869.314	-80.0372	-900.435	-80.0542	-876.697	-80.0678	-889.651	-80.0472	-902.507	-80.0567	-894.005	-80.0418	-917.779	-80.0391	-913.935	-80.0467	-885.447	-80.0367	-888.233	-80.0382
0.1677	-810.433	-80.0459	-852.018	-80.0562	-871.964	-80.0366	-903.505	-80.0554	-876.024	-80.0696	-889.145	-80.0497	-903.869	-80.0556	-893.577	-80.0447	-919.536	-80.0394	-914.289	-80.0492	-884.754	-80.0361	-887.768	-80.0381
0.1678	-811.638	-80.0465	-853.49	-80.0602	-873.44	-80.0362	-905.566	-80.0567	-874.483	-80.0699	-888.735	-80.0518	-905.644	-80.0548	-893.374	-80.0468	-921.979	-80.0404	-914.295	-80.0516	-884.977	-80.0352	-887.165	-80.0377
0.1679	-812.995	-80.0476	-854.66	-80.0624	-873.647	-80.0368	-906.627	-80.0576	-872.363	-80.0685	-888.315	-80.0531	-907.456	-80.0541	-893.307	-80.0477	-924.958	-80.0422	-914.094	-80.0534	-886.313	-80.0341	-886.662	-80.0369
0.168	-814.13	-80.0494	-855.355	-80.0625	-872.886	-80.0386	-906.993	-80.0581	-870.042	-80.0654	-887.828	-80.0534	-909.089	-80.0531	-893.345	-80.0474	-928.315	-80.0444	-913.962	-80.0541	-888.67	-80.0331	-886.466	-80.0359
0.1681	-814.736	-80.0518	-855.446	-80.0612	-871.642	-80.0413	-907.144	-80.0581	-867.803	-80.061	-887.208	-80.0531	-910.519	-80.0521	-893.525	-80.0464	-931.807	-80.0468	-914.115	-80.0536	-891.722	-80.0327	-886.72	-80.0346
0.1682	-814.701	-80.0542	-854.95	-80.0591	-870.343	-80.0442	-907.52	-80.0575	-865.745	-80.0558	-886.385	-80.0523	-911.815	-80.0513	-893.895	-80.0449	-935.035	-80.0491	-914.552	-80.0521	-895.033	-80.0329	-887.473	-80.0329
[truncated: 23,317 more rows]

## Sheet: panel d
Time (s)	Rec 1	Rec 2	Rec 3	Rec 4		Time (s)	AVE	STD	SEM
[truncated: 330 more rows]

[truncated: 3 more sheets: panel d inset, panel e, panel f]
